# Supplementary material for: Ancient DNA reveals diverse community organizations in the 5th millennium BCE Carpathian Basin
Source: Nat Commun. 2025 Jun 24;16:5318. doi: 10.1038/s41467-025-60368-2 (PMC12187924; doi:10.1038/s41467-025-60368-2)
Supplement: Supplementary file 5 — Supplementary Dataset 3 [file 41467_2025_60368_MOESM5_ESM.xlsx]

## Sheet: 3-PCA_outlier-detection
Supplementary Data 3: PCA outlier detection and test for homogeneitiy of the groups. P-value under 0.05 is marked in green.
Lab ID	PC1	PC2	Population	Secondary population label	Mahalanobis_D	p_value			Test for homogeneity of variances between different groups using their PCA coordinates (PC1 and PC2)
I20830_d	-0.0016	0.0049	Romania_ECA_Urziceni		2.80031075730473	0.0198238371535871
I20831	0.0004	0.0041	Romania_ECA_Urziceni		1.08377814377734	0.555832920569279			n=61	n=30	Test	Principal Component	Statistic	p-value
I20832	-0.0015	0.0045	Romania_ECA_Urziceni		2.40416671982593	0.0555757230783902			Hungary_MN_ALPc	GHP_ECA_Basatanya	Levene's test	PC1	2.90407203577801	0.0918451670681157
I20834	0	0.0041	Romania_ECA_Urziceni		0.413080445024185	0.918220494577894					Levene's test	PC2	5.09589788088847	0.0264291949206433
I20835	0.0003	0.0042	Romania_ECA_Urziceni		0.898404017132616	0.667934683779059					Bartlett's test	PC1	15.0910356642453	0.000102448638135446
I20836	0.0002	0.0044	Romania_ECA_Urziceni		0.864967156141694	0.687919061868706					Bartlett's test	PC2	8.47659898098314	0.00359744034757613
I20837	-0.0004	0.0039	Romania_ECA_Urziceni		0.861356073361423	0.690066615009859
I20838	-0.0001	0.0044	Romania_ECA_Urziceni		0.441280446481165	0.907225519700191
I20868	-0.0012	0.004	Romania_ECA_Urziceni		1.996878895957	0.136182053115282			n=29	n=30	Test	Principal Component	Statistic	P-value
I20869	0.0006	0.0045	Romania_ECA_Urziceni		1.65874766855562	0.252657133237589			GHP_LN_Csoszhalom	GHP_ECA_Basatanya	Levene's test	PC1	0.0359064653909179	0.850381938428481
I21711	0.0003	0.0044	Romania_ECA_Urziceni		1.03386816399452	0.585996366309895					Levene's test	PC2	0.105722064007827	0.746258561359989
I21712	-0.0003	0.0046	Romania_ECA_Urziceni		0.820073026374537	0.714437410625727					Bartlett's test	PC1	0.0276313684696229	0.86797842349234
I21713	-0.0001	0.004	Romania_ECA_Urziceni		0.498562293317357	0.883130603785389					Bartlett's test	PC2	0.000373481250328763	0.984581311637417
I21822	0.0002	0.0044	Romania_ECA_Urziceni		0.864967156141694	0.687919061868706
I21823	-0.0003	0.0044	Romania_ECA_Urziceni		0.407868615616183	0.920186967721539			n=61	n=29	Test	Principal Component	Statistic	P-value
I21833	0.0008	0.0041	Romania_ECA_Urziceni		1.807870830651	0.195108694082597			Hungary_MN_ALPc	GHP_LN_Csoszhalom	Levene's test	PC1	2.50986470181344	0.116722965181052
I23120	-0.0001	0.0031	Romania_ECA_Urziceni		2.45580198750314	0.049022215752603					Levene's test	PC2	3.81563966514382	0.0539532087981266
I23121	-0.0012	0.0049	Romania_ECA_Urziceni		2.20604774030208	0.0877447439666578					Bartlett's test	PC1	15.83357715442	0.0000691642004840111
I23122	0.0002	0.0042	Romania_ECA_Urziceni		0.714279750918337	0.774840729333819					Bartlett's test	PC2	8.12986099477913	0.00435420852865852
I23123	-0.0002	0.0026	Romania_ECA_Urziceni		3.57718815221166	0.00166465474375232
I23126	-0.0003	0.0042	Romania_ECA_Urziceni		0.217460590499207	0.976632788083261
I23348	-0.0001	0.0045	Romania_ECA_Urziceni		0.650541304686009	0.809286734005825			n=61	n=72	Test	Principal Component	Statistic	P-value
I23349	0	0.0044	Romania_ECA_Urziceni		0.557755060189017	0.855948255728141			Hungary_MN_ALPc	Romania_ECA_Urziceni	Levene's test	PC1	0.119779660544772	0.729828806371959
I23351	0.0001	0.0044	Romania_ECA_Urziceni		0.703967771576842	0.78052749540538					Levene's test	PC2	0.766483193563882	0.382909631885386
I23352	0.0003	0.0042	Romania_ECA_Urziceni		0.898404017132616	0.667934683779059					Bartlett's test	PC1	4.62912681093561	0.0314335574509681
I21821	-0.0005	0.0048	Romania_ECA_Urziceni		1.30948577582878	0.424273706190572					Bartlett's test	PC2	5.8240557642938	0.0158084520475506
I22561	-0.0003	0.0043	Romania_ECA_Urziceni		0.241735496540554	0.971204694338642
I20871	-0.0004	0.0041	Romania_ECA_Urziceni		0.506535396309534	0.879599090884877
I23118	-0.001	0.0032	Romania_ECA_Urziceni		2.88159433025485	0.0157361771225317			n=29	n=72	Test	Principal Component	Statistic	P-value
I23119	-0.0001	0.0043	Romania_ECA_Urziceni		0.251051172552858	0.968978024754862			GHP_LN_Csoszhalom	Romania_ECA_Urziceni	Levene's test	PC1	3.74429550051995	0.0558418701788899
I4088	-0.0001	0.0038	Romania_ECA_Urziceni		0.925270348033772	0.651770607157354					Levene's test	PC2	3.89405229429567	0.0512452369760454
I4089	-0.0004	0.0039	Romania_ECA_Urziceni		0.861356073361423	0.690066615009859					Bartlett's test	PC1	7.1443566609525	0.00752002461836344
I11902	-0.0001	0.0043	Romania_ECA_Urziceni		0.251051172552858	0.968978024754862					Bartlett's test	PC2	19.434612803911	0.0000104103161039587
I11906	0.0003	0.0041	Romania_ECA_Urziceni		0.906318762860833	0.66318131473869
I14157	0	0.0045	Romania_ECA_Urziceni		0.742601343768755	0.759019069130063			n=72	n=30	Test	Principal Component	Statistic	P-value
I14158	0.0015	0.0039	Romania_ECA_Urziceni		3.09655161506404	0.0082766585203805			Romania_ECA_Urziceni	GHP_ECA_Basatanya	Levene's test	PC1	4.3690478180446	0.0391339046031975
I14159	-0.0007	0.0043	Romania_ECA_Urziceni		0.9309492288915	0.648344405801256					Levene's test	PC2	4.78765497230282	0.0309930916391304
I14160	-0.0001	0.0045	Romania_ECA_Urziceni		0.650541304686009	0.809286734005825					Bartlett's test	PC1	6.45111177326197	0.0110882934620222
I14161	0.0004	0.004	Romania_ECA_Urziceni		1.12860192731884	0.52894482391922					Bartlett's test	PC2	20.1984282042567	6.98102726808446E-06
I14162	0	0.0046	Romania_ECA_Urziceni		0.942654029757142	0.641274093874987
I14163	-0.0005	0.0043	Romania_ECA_Urziceni		0.571240733373895	0.84945697403134
I14164	0.0003	0.0045	Romania_ECA_Urziceni		1.15970724967828	0.51045109077612
I14165	-0.0006	0.0047	Romania_ECA_Urziceni		1.19669228249421	0.48868546882682
I14166	0	0.0042	Romania_ECA_Urziceni		0.347390351497508	0.941444361562608
I15616	0.0002	0.0047	Romania_ECA_Urziceni		1.35311888798545	0.400330284029472
I15618	-0.0006	0.0044	Romania_ECA_Urziceni		0.796669116908664	0.728082552503713
I15619	-0.0002	0.005	Romania_ECA_Urziceni		1.70223424336054	0.234851774738684
I15620	-0.0005	0.0043	Romania_ECA_Urziceni		0.571240733373895	0.84945697403134
I15621	-0.0001	0.0043	Romania_ECA_Urziceni		0.251051172552858	0.968978024754862
I18113	0.0003	0.0042	Romania_ECA_Urziceni		0.898404017132616	0.667934683779059
I18115	0.0004	0.0035	Romania_ECA_Urziceni		1.79476621574568	0.199769138913338
I18116	-0.0003	0.0042	Romania_ECA_Urziceni		0.217460590499207	0.976632788083261
I20806	0	0.0044	Romania_ECA_Urziceni		0.557755060189017	0.855948255728141
I20809	-0.0012	0.0038	Romania_ECA_Urziceni		2.20378696895494	0.0881832271635121
I20810	-0.0004	0.004	Romania_ECA_Urziceni		0.671468010176791	0.798169223615392
I7127	0.0002	0.0045	Romania_ECA_Urziceni		1.00613876463142	0.602807357449633
I7128	-0.001	0.0045	Romania_ECA_Urziceni		1.52781640195643	0.311264738708648
I7129	-0.0003	0.0048	Romania_ECA_Urziceni		1.25131050957288	0.457083589472405
I7130	-0.0004	0.0045	Romania_ECA_Urziceni		0.668693904790717	0.799654300443804
I7131	-0.0004	0.0043	Romania_ECA_Urziceni		0.397890929917157	0.923893386978689
I7132	-0.0015	0.0047	Romania_ECA_Urziceni		2.48884639982584	0.0451765017115657
I7133	-0.0008	0.0045	Romania_ECA_Urziceni		1.19696640945455	0.488525165636806
I7135	0.0003	0.0042	Romania_ECA_Urziceni		0.898404017132616	0.667934683779059
I7136	-0.0002	0.0043	Romania_ECA_Urziceni		0.163317329140694	0.986752259107856
I7137	-0.0001	0.0043	Romania_ECA_Urziceni		0.251051172552858	0.968978024754862
I7134	0.0003	0.0041	Romania_ECA_Urziceni		0.906318762860833	0.66318131473869
I18114	0.0004	0.0044	Romania_ECA_Urziceni		1.20735919318632	0.482459591119305
I15617	0.0001	0.0045	Romania_ECA_Urziceni		0.864770006397262	0.688036367999023
I15623	-0.0008	0.0032	Romania_ECA_Urziceni		2.66325716386324	0.0288262352466823
I18154	0.0003	0.0025	Romania_ECA_Urziceni		3.76977391253956	0.000820499156200083
I18117_d	-0.0004	0.0039	Romania_ECA_Urziceni		0.861356073361423	0.690066615009859
I15622	-0.0007	0.0045	Romania_ECA_Urziceni		1.04122901481811	0.581538017604116
I10005	0.0002	0.0041	GHP_ECA_Basatanya	GHP_ECA_Tiszapolgar_Bodrogkeresztur_Basatanya	1.20650949441965	0.482954621995818
I10006	-0.0001	0.0047	GHP_ECA_Basatanya	GHP_ECA_Tiszapolgar_Bodrogkeresztur_Basatanya	1.74096015033658	0.219704652649694
I10007	0.0001	0.0046	GHP_ECA_Basatanya	GHP_ECA_Tiszapolgar_Basatanya	1.25994422307795	0.452155232835428
I10008	0.0005	0.0043	GHP_ECA_Basatanya	GHP_ECA_Tiszapolgar_Basatanya	1.06283764734966	0.568467046988282
I10010	0.0004	0.0044	GHP_ECA_Basatanya	GHP_ECA_Tiszapolgar_Basatanya	0.904530829548769	0.664255768066569
I10011	-0.0003	0.0045	GHP_ECA_Basatanya	GHP_ECA_Tiszapolgar_Basatanya	1.27357538504328	0.444414705671547
I10012	0.0001	0.0043	GHP_ECA_Basatanya	GHP_ECA_Tiszapolgar_Basatanya	0.25375672610245	0.968316542911156
I21895	0.0001	0.0045	GHP_ECA_Basatanya	GHP_ECA_Tiszapolgar_Basatanya	0.758693960501762	0.749905363171897
I21896	0.0001	0.0044	GHP_ECA_Basatanya	GHP_ECA_Tiszapolgar_Basatanya	0.260629115718278	0.966606526109995
I21910	0.0003	0.0044	GHP_ECA_Basatanya	GHP_ECA_Bodrogkeresztur_Basatanya	0.634777476836361	0.81752710356745
I5100	0	0.0041	GHP_ECA_Basatanya	GHP_ECA_Bodrogkeresztur_Basatanya	1.35979920546715	0.396719046764992
I5102	-0.0002	0.0045	GHP_ECA_Basatanya	GHP_ECA_Bodrogkeresztur_Basatanya	1.05483349659102	0.573305323861988
I5104	0.0004	0.0041	GHP_ECA_Basatanya	GHP_ECA_Bodrogkeresztur_Basatanya	1.31258501929974	0.422553287260195
I5105	-0.0001	0.0044	GHP_ECA_Basatanya	GHP_ECA_Tiszapolgar_Basatanya	0.62730823257081	0.821389542111942
I5106	-0.0002	0.0044	GHP_ECA_Basatanya	GHP_ECA_Tiszapolgar_Basatanya	0.896680423524875	0.668968777085385
I5107	0.0003	0.0045	GHP_ECA_Basatanya	GHP_ECA_Tiszapolgar_Basatanya	1.02143631500118	0.59353085813182
I5108	0.0001	0.0041	GHP_ECA_Basatanya	GHP_ECA_Tiszapolgar_Bodrogkeresztur_Basatanya	1.25291027040176	0.456168932146676
I8793	0.0001	0.0046	GHP_ECA_Basatanya	GHP_ECA_Bodrogkeresztur_Basatanya	1.25994422307795	0.452155232835428
I8795	-0.0001	0.0044	GHP_ECA_Basatanya	GHP_ECA_Bodrogkeresztur_Basatanya	0.62730823257081	0.821389542111942
I8797	-0.0003	0.0044	GHP_ECA_Basatanya	GHP_ECA_Bodrogkeresztur_Basatanya	1.17460916613646	0.501649632303032
I8798	-0.0003	0.0042	GHP_ECA_Basatanya	GHP_ECA_Tiszapolgar_Bodrogkeresztur_Basatanya	1.55164214502276	0.300052844019759
I8799	0.0003	0.0043	GHP_ECA_Basatanya	GHP_ECA_Tiszapolgar_Basatanya	0.516436515380321	0.875155812359714
I8794	0	0.0047	GHP_ECA_Basatanya	GHP_ECA_Bodrogkeresztur_Basatanya	1.72760640652893	0.224852207548902
I10356	0.0003	0.0044	GHP_ECA_Basatanya	GHP_ECA_Tiszapolgar_Basatanya	0.634777476836361	0.81752710356745
I5099	0.0002	0.0045	GHP_ECA_Basatanya	GHP_ECA_Bodrogkeresztur_Basatanya	0.852583697752788	0.695273850982011
I5101	0.0013	0.0039	GHP_ECA_Basatanya	GHP_ECA_Tiszapolgar_Basatanya	3.60969590741455	0.00148112658898824
I8796	-0.0007	0.0039	GHP_ECA_Basatanya	GHP_ECA_Bodrogkeresztur_Basatanya	3.60718394756992	0.00149461292933983
I10009	0.0001	0.0043	GHP_ECA_Basatanya	GHP_ECA_Tiszapolgar_Basatanya	0.25375672610245	0.968316542911156
I21848	0.0005	0.0042	GHP_ECA_Basatanya	GHP_ECA_Tiszapolgar_Basatanya	1.16826423081612	0.505392129732841
I21849	0.0005	0.0043	GHP_ECA_Basatanya	GHP_ECA_Tiszapolgar_Basatanya	1.06283764734966	0.568467046988282
I14147	-0.0002	0.0044	GHP_LN_Aszod		0.307930722741289	0.953695667725814
I14148	-0.0005	0.0045	GHP_LN_Aszod		1.09471683610143	0.549249501333649
I14149	-0.0005	0.0047	GHP_LN_Aszod		1.45581371219309	0.346560877790733
I14150	-0.0004	0.0037	GHP_LN_Aszod		2.7174188770887	0.0249175556743196
I14151	0	0.0048	GHP_LN_Aszod		1.53700246475086	0.306913819720855
I14152	-0.0001	0.0044	GHP_LN_Aszod		0.0707706419230659	0.997498891118786
I14153	0.0005	0.0042	GHP_LN_Aszod		1.52702551985329	0.31164097679905
I14154	0.0006	0.0043	GHP_LN_Aszod		1.7009789879201	0.235353942724987
I14155	0.0004	0.0041	GHP_LN_Aszod		1.48618348038436	0.331419389225584
I14156	-0.0003	0.0046	GHP_LN_Aszod		0.896383787421246	0.669146708836593
I16521	0.0002	0.0041	GHP_LN_Aszod		1.17466475020953	0.501616880112681
I16523	-0.0004	0.0041	GHP_LN_Aszod		1.40154462289542	0.374499929234981
I16524	-0.0005	0.0048	GHP_LN_Aszod		1.72453983880359	0.226045532715454
I16525	-0.0006	0.0044	GHP_LN_Aszod		1.31671573060696	0.420264855713224
I16532	0.0007	0.0044	GHP_LN_Aszod		1.97314699770565	0.142750841252294
I16533	-0.0001	0.0046	GHP_LN_Aszod		0.768998590575943	0.744025912479629
I16534	-0.0002	0.0047	GHP_LN_Aszod		1.13882004474043	0.522852674795677
I16535	-0.0004	0.0044	GHP_LN_Aszod		0.811386037946024	0.719518060660834
I16544	0.0001	0.0041	GHP_LN_Aszod		1.07579523350249	0.560644820661802
I16545	0.0005	0.0047	GHP_LN_Aszod		1.96382838634795	0.145393565955314
I16552	-0.0003	0.0042	GHP_LN_Aszod		0.934218427216463	0.646370742594208
I16522	-0.0002	0.0043	GHP_LN_Aszod		0.468676634451914	0.895987431149448
I10013	0.0002	0.0045	GHP_LN_Csoszhalom		1.20975534706205	0.481064462649997
I10014	-0.0002	0.0043	GHP_LN_Csoszhalom		0.964512370590707	0.628045880845601
I10015	-0.0006	0.0046	GHP_LN_Csoszhalom		1.53770548739584	0.306582288094951
I10017	0.0005	0.0042	GHP_LN_Csoszhalom		1.6619147686594	0.251332039095204
I10130	-0.0001	0.0045	GHP_LN_Csoszhalom		0.424760644748338	0.913738546448208
I10132	-0.0001	0.0046	GHP_LN_Csoszhalom		0.985092503503797	0.615571841122565
I10133	-0.0001	0.0045	GHP_LN_Csoszhalom		0.424760644748338	0.913738546448208
I10134	-0.0003	0.0042	GHP_LN_Csoszhalom		1.75553269132816	0.214178068286831
I10149	-0.0003	0.0044	GHP_LN_Csoszhalom		0.828845159069928	0.709289049852443
I10357	-0.0002	0.0041	GHP_LN_Csoszhalom		2.05400483631088	0.121302490222117
I16518	-0.0005	0.0045	GHP_LN_Csoszhalom		1.27253215436087	0.445005319951053
I16530	-0.0003	0.0043	GHP_LN_Csoszhalom		1.25072312207182	0.457419592394306
I16541	-0.0001	0.0047	GHP_LN_Csoszhalom		1.54940490106915	0.301095504540068
I16542	-0.0008	0.0047	GHP_LN_Csoszhalom		2.13858431815357	0.101593934753662
I16543	0.0002	0.0046	GHP_LN_Csoszhalom		1.68335085990329	0.242480239440392
I16550	-0.0001	0.0044	GHP_LN_Csoszhalom		0.175210279550175	0.984767879382864
I16559	0	0.0042	GHP_LN_Csoszhalom		1.1289735429009	0.528722991260275
I16560	0.0003	0.0045	GHP_LN_Csoszhalom		1.53008508585254	0.310186923256596
I5109	-0.0004	0.0047	GHP_LN_Csoszhalom		1.4078431240755	0.371201168193015
I5114	0	0.0042	GHP_LN_Csoszhalom		1.1289735429009	0.528722991260275
I5115	0.0007	0.0039	GHP_LN_Csoszhalom		2.74305175918583	0.0232333512949727
I18692	0.0003	0.0044	GHP_LN_Csoszhalom		1.1907429458684	0.492168381820578
I18693	-0.0001	0.0042	GHP_LN_Csoszhalom		1.28531736591483	0.437788060626663
I18694	0.0002	0.0045	GHP_LN_Csoszhalom		1.20975534706205	0.481064462649997
I10131	-0.0005	0.0047	GHP_LN_Csoszhalom		1.51407884171211	0.317836757417833
I10129	-0.0003	0.0045	GHP_LN_Csoszhalom		0.670762953067323	0.798546986498402
I16529	0.0002	0.0044	GHP_LN_Csoszhalom		0.856509517646311	0.692945257160124
I10016	-0.0001	0.0046	GHP_LN_Csoszhalom		0.985092503503797	0.615571841122565
I29887_d	0.0005	0.0042	GHP_LN_Csoszhalom		1.6619147686594	0.251332039095204
