# Supplementary material for: Ancient DNA reveals diverse community organizations in the 5th millennium BCE Carpathian Basin
Source: Nat Commun. 2025 Jun 24;16:5318. doi: 10.1038/s41467-025-60368-2 (PMC12187924; doi:10.1038/s41467-025-60368-2)
Supplement: Supplementary file 6 — Supplementary Dataset 4 [file 41467_2025_60368_MOESM6_ESM.xlsx]

## Sheet: 4-F4
Supplementary Data 4: f4-statistics
Z-score > |2| is highlighted in green. After calculating the population-specific mean for each value, the Z-score is computed using the formula: Z=(X−μ)/σ Where: X is the value from the original column (f4) μ is the population-specific mean σ is the population-specific standard deviation											Population specific outlier test:												Population specific outlier test:													Population specific outlier test:
Pop	Pop1 (W)	Pop2 (X)	Test	Pop4 (Z)	f4	sd	Z	BABA	ABBA	SNP	EHG_WHG_f4_Zscore		Pop1 (W)	Pop2 (X)	Test	Pop4 (Z)	f4	sd	Z	BABA	ABBA	SNP	Natuf_Pinarbasi_f4_Zscore		Pop	X_1	Y_1	Test_1	outgr_1	CHG_EHG_f4	CHG_EHG_sd	CHG_EHG_Z	BABA_1	ABBA_1	SNP_1	CHG_EHG_f4_Zscore
Polgar_Ferenci_hat	Russia_EHG	Loschbour.DG	I21826	Mbuti.DG	-0.003327	0.000524	-6.346	36854	39290	732238	0.950381679		Israel_Natufian	Turkey_Epipaleolithic	I21826	Mbuti.DG	-0.006013	0.000831	-7.234	8489	9474	163755	0.449590561		Aszód_Lengyel	CHG	Russia_EHG	I14147	Mbuti.DG	-0.001251	0.000521	-2.403	41566	42524	766045	0.5323770078
Polgar_Ferenci_hat	Russia_EHG	Loschbour.DG	I21827	Mbuti.DG	-0.003571	0.000533	-6.694	34874	37350	693435	0.476547842		Israel_Natufian	Turkey_Epipaleolithic	I21827	Mbuti.DG	-0.005686	0.000849	-6.696	8367	9282	160999	0.825217616		Aszód_Lengyel	CHG	Russia_EHG	I14148	Mbuti.DG	-0.000899	0.000589	-1.526	25378	25799	468879	1.068537217
Polgar_Ferenci_hat	Russia_EHG	Loschbour.DG	I21840	Mbuti.DG	-0.004142	0.000537	-7.706	33829	36631	676463	-0.590316574		Israel_Natufian	Turkey_Epipaleolithic	I21840	Mbuti.DG	-0.006872	0.000862	-7.967	7985	9053	155314	-0.563097731		Aszód_Lengyel	CHG	Russia_EHG	I14149	Mbuti.DG	-0.001615	0.000521	-3.103	40020	41220	742703	-0.1662794222
Polgar_Ferenci_hat	Russia_EHG	Loschbour.DG	I21842	Mbuti.DG	-0.003705	0.00053	-6.986	38693	41553	771712	0.226415094		Israel_Natufian	Turkey_Epipaleolithic	I21842	Mbuti.DG	-0.006583	0.000834	-7.89	8717	9831	169259	-0.235479909		Aszód_Lengyel	CHG	Russia_EHG	I14151	Mbuti.DG	-0.001284	0.00052	-2.472	41162	42137	759012	0.4699392713
Polgar_Ferenci_hat	Russia_EHG	Loschbour.DG	I21843	Mbuti.DG	-0.003685	0.000551	-6.69	41885	44950	831709	0.254083485		Israel_Natufian	Turkey_Epipaleolithic	I21843	Mbuti.DG	-0.007388	0.000818	-9.037	9117	10429	177589	-1.224193452		Aszód_Lengyel	CHG	Russia_EHG	I14152	Mbuti.DG	-0.001223	0.000549	-2.227	40507	41419	745246	0.5562266322
Polgar_Ferenci_hat	Russia_EHG	Loschbour.DG	I21844	Mbuti.DG	-0.003866	0.000543	-7.116	32573	35078	648017	-0.075506446		Israel_Natufian	Turkey_Epipaleolithic	I21844	Mbuti.DG	-0.006933	0.000845	-8.207	7977	9048	154433	-0.646615673		Aszód_Lengyel	CHG	Russia_EHG	I14153	Mbuti.DG	-0.00183	0.000583	-3.14	37945	39228	701488	-0.5173783515
Polgar_Ferenci_hat	Russia_EHG	Loschbour.DG	I21847	Mbuti.DG	-0.004439	0.000534	-8.319	38980	42438	779084	-1.149812734		Israel_Natufian	Turkey_Epipaleolithic	I21847	Mbuti.DG	-0.006018	0.000838	-7.179	8806	9834	170894	0.439868444		Aszód_Lengyel	CHG	Russia_EHG	I14154	Mbuti.DG	-0.002581	0.000556	-4.639	38965	40848	729591	-1.893222264
Polgar_Ferenci_hat	Russia_EHG	Loschbour.DG	I17909	Mbuti.DG	-0.002868	0.000514	-5.581	32799	34652	646253	1.861867704		Israel_Natufian	Turkey_Epipaleolithic	I17909	Mbuti.DG	-0.00502	0.00082	-6.125	8001	8772	153594	1.666597264		Aszód_Lengyel	CHG	Russia_EHG	I14156	Mbuti.DG	-0.000835	0.000527	-1.583	39377	39981	724428	1.315689604
Polgar_Ferenci_hat	Russia_EHG	Loschbour.DG	I17911	Mbuti.DG	-0.004307	0.000541	-7.962	31289	33982	625358	-0.890942699		Israel_Natufian	Turkey_Epipaleolithic	I17911	Mbuti.DG	-0.005395	0.000843	-6.4	7816	8625	149923	1.176286781		Aszód_Lengyel	CHG	Russia_EHG	I16521	Mbuti.DG	-0.001833	0.000587	-3.124	21897	22628	399036	-0.5189635076
Polgar_Ferenci_hat	Russia_EHG	Loschbour.DG	I18656	Mbuti.DG	-0.004805	0.000558	-8.616	32720	35859	653293	-1.756272401		Israel_Natufian	Turkey_Epipaleolithic	I18656	Mbuti.DG	-0.006742	0.000817	-8.25	7990	9038	155361	-0.434994179		Aszód_Lengyel	CHG	Russia_EHG	I16523	Mbuti.DG	-0.001197	0.000602	-1.988	17240	17618	315090	0.5504458821
Polgar_Ferenci_hat	Russia_EHG	Loschbour.DG	I18658	Mbuti.DG	-0.003685	0.000572	-6.441	29474	31632	585500	0.244755245		Israel_Natufian	Turkey_Epipaleolithic	I18658	Mbuti.DG	-0.006805	0.000873	-7.795	7470	8463	145913	-0.47925572		Aszód_Lengyel	CHG	Russia_EHG	I16524	Mbuti.DG	-0.001449	0.000597	-2.427	18764	19264	345406	0.1329454289
Polgar_Ferenci_hat	Russia_EHG	Loschbour.DG	I18659	Mbuti.DG	-0.003447	0.000529	-6.516	32614	34836	644671	0.714555766		Israel_Natufian	Turkey_Epipaleolithic	I18659	Mbuti.DG	-0.007447	0.000839	-8.881	7907	9054	154035	-1.26387395		Aszód_Lengyel	CHG	Russia_EHG	I16525	Mbuti.DG	-0.001032	0.00057	-1.81	28472	29005	516858	0.8708217913
Polgar_Ferenci_hat	Russia_EHG	Loschbour.DG	I18661	Mbuti.DG	-0.002923	0.000515	-5.674	31906	33748	630389	1.751456311		Israel_Natufian	Turkey_Epipaleolithic	I18661	Mbuti.DG	-0.005812	0.00086	-6.759	7815	8690	150566	0.668150879		Aszód_Lengyel	CHG	Russia_EHG	I16532	Mbuti.DG	-0.002399	0.000591	-4.06	23699	24752	438735	-1.47314988
Polgar_Ferenci_hat	Russia_EHG	Loschbour.DG	I18696	Mbuti.DG	-0.004094	0.000549	-7.454	31449	34007	624988	-0.489981785		Israel_Natufian	Turkey_Epipaleolithic	I18696	Mbuti.DG	-0.007708	0.000859	-8.975	7665	8823	150211	-1.538288992		Aszód_Lengyel	CHG	Russia_EHG	I16533	Mbuti.DG	-0.00186	0.000633	-2.94	16829	17404	309231	-0.5239045481
Polgar_Ferenci_hat	Russia_EHG	Loschbour.DG	I18657	Mbuti.DG	-0.002944	0.00054	-5.451	32376	34262	640598	1.631481481		Israel_Natufian	Turkey_Epipaleolithic	I18657	Mbuti.DG	-0.005471	0.000827	-6.618	8037	8875	153140	1.107146017		Aszód_Lengyel	CHG	Russia_EHG	I16534	Mbuti.DG	-0.001276	0.000596	-2.14	22770	23301	416232	0.4234369481
Polgar_Ferenci_hat	Russia_EHG	Loschbour.DG	I17950	Mbuti.DG	-0.004174	0.000607	-6.872	12955	14030	257638	-0.574958814		Israel_Natufian	Turkey_Epipaleolithic	I17950	Mbuti.DG	-0.005126	0.00113	-4.538	3532	3882	68235	1.115583855		Aszód_Lengyel	CHG	Russia_EHG	I16535	Mbuti.DG	-0.001611	0.000733	-2.199	9179	9451	168804	-0.112730667
Polgar_Ferenci_hat	Russia_EHG	Loschbour.DG	I21898	Mbuti.DG	-0.006163	0.000559	-11.024	43083	48412	864766	-4.182468694		Israel_Natufian	Turkey_Epipaleolithic	I21898	Mbuti.DG	-0.006085	0.000799	-7.618	9311	10405	179904	0.37748405		Aszód_Lengyel	CHG	Russia_EHG	I16544	Mbuti.DG	-0.001547	0.00059	-2.625	21556	22168	395429	-0.03157894737
Polgar_Ferenci_hat	Russia_EHG	Loschbour.DG	I18660	Mbuti.DG	-0.005046	0.000553	-9.123	29738	32729	592636	-2.2079566		Israel_Natufian	Turkey_Epipaleolithic	I18660	Mbuti.DG	-0.005847	0.000888	-6.585	7480	8323	144182	0.607668644		Aszód_Lengyel	CHG	Russia_EHG	I16545	Mbuti.DG	-0.002283	0.000674	-3.388	13164	13720	243484	-1.119631423
Polgar_Ferenci_hat	Russia_EHG	Loschbour.DG	I18695	Mbuti.DG	-0.004241	0.000535	-7.93	31958	34654	635634	-0.777570093		Israel_Natufian	Turkey_Epipaleolithic	I18695	Mbuti.DG	-0.006422	0.000861	-7.457	7899	8873	151629	-0.041103651		Aszód_Lengyel	CHG	Russia_EHG	I16552	Mbuti.DG	-0.001034	0.000581	-1.781	21542	21949	392981	0.850892291
Polgar_Ferenci_hat	Russia_EHG	Loschbour.DG	I21902	Mbuti.DG	-0.005285	0.000533	-9.923	40719	45005	811107	-2.739212008		Israel_Natufian	Turkey_Epipaleolithic	I21902	Mbuti.DG	-0.006205	0.000816	-7.601	9083	10165	174368	0.222560976		Basatanya_Bodrogkeresztúr	CHG	Russia_EHG	I21910	Mbuti.DG	-0.001794	0.000542	-3.307	39896	41220	738220	-0.6514760148
Polgar_Ferenci_hat	Russia_EHG	Loschbour.DG	I21899	Mbuti.DG	-0.002907	0.000531	-5.476	40949	43285	803720	1.728813559		Israel_Natufian	Turkey_Epipaleolithic	I21899	Mbuti.DG	-0.006925	0.000795	-8.713	8907	10107	173375	-0.677220433		Basatanya_Bodrogkeresztúr	CHG	Russia_EHG	I5099	Mbuti.DG	-0.002178	0.000538	-4.052	38292	39834	707984	-1.370074349
Polgar_Ferenci_hat	Russia_EHG	Loschbour.DG	I21901	Mbuti.DG	-0.003821	0.000525	-7.273	34917	37554	690235	0.007619048		Israel_Natufian	Turkey_Epipaleolithic	I21901	Mbuti.DG	-0.007446	0.000847	-8.792	7979	9135	155194	-1.250755896		Basatanya_Bodrogkeresztúr	CHG	Russia_EHG	I5100	Mbuti.DG	-0.001479	0.000533	-2.777	38359	39403	705751	-0.07148217636
Polgar_Ferenci_hat	Russia_EHG	Loschbour.DG	I21763	Mbuti.DG	-0.003766	0.000561	-6.711	31168	33504	620377	0.10516934		Israel_Natufian	Turkey_Epipaleolithic	I21763	Mbuti.DG	-0.006548	0.000865	-7.566	7557	8511	145622	-0.186578317		Basatanya_Bodrogkeresztúr	CHG	Russia_EHG	I5102	Mbuti.DG	-0.001998	0.000532	-3.755	38789	40223	717740	-1.047180451
Polgar_Ferenci_hat	Russia_EHG	Loschbour.DG	I21764	Mbuti.DG	-0.004323	0.000648	-6.675	7378	8021	148636	-0.768518519		Israel_Natufian	Turkey_Epipaleolithic	I21764	Mbuti.DG	-0.007739	0.001497	-5.17	1792	2065	35274	-0.903400297		Basatanya_Bodrogkeresztúr	CHG	Russia_EHG	I5104	Mbuti.DG	-0.002996	0.000534	-5.617	35279	37251	657862	-2.912172285
Polgar_Ferenci_hat	Russia_EHG	Loschbour.DG	I21765	Mbuti.DG	-0.003349	0.000621	-5.391	14625	15595	289650	0.766505636		Israel_Natufian	Turkey_Epipaleolithic	I21765	Mbuti.DG	-0.005846	0.001142	-5.117	3606	4016	70078	0.473388578		Basatanya_Bodrogkeresztúr	CHG	Russia_EHG	I8793	Mbuti.DG	-0.001058	0.000558	-1.898	45521	46404	834566	0.6862007168
Polgar_Ferenci_hat	Russia_EHG	Loschbour.DG	I21766	Mbuti.DG	-0.003756	0.000871	-4.312	3620	3893	72770	0.079219288		Israel_Natufian	Turkey_Epipaleolithic	I21766	Mbuti.DG	-0.006718	0.002089	-3.216	978	1105	18860	-0.158635828		Basatanya_Bodrogkeresztúr	CHG	Russia_EHG	I8794	Mbuti.DG	-0.001269	0.000549	-2.314	43513	44532	802474	0.3131147541
Polgar_Ferenci_hat	Russia_EHG	Loschbour.DG	I21767	Mbuti.DG	-0.003054	0.000555	-5.505	21791	23106	430647	1.389189189		Israel_Natufian	Turkey_Epipaleolithic	I21767	Mbuti.DG	-0.005472	0.000982	-5.573	5336	5896	102430	0.931374497		Basatanya_Bodrogkeresztúr	CHG	Russia_EHG	I8795	Mbuti.DG	-0.000688	0.000554	-1.242	44312	44873	815216	1.359025271
Polgar_Ferenci_hat	Russia_EHG	Loschbour.DG	I21768	Mbuti.DG	-0.004422	0.000573	-7.714	14755	16065	296231	-1.041884817		Israel_Natufian	Turkey_Epipaleolithic	I21768	Mbuti.DG	-0.007729	0.001133	-6.819	3683	4239	71926	-1.184810454		Basatanya_Bodrogkeresztúr	CHG	Russia_EHG	I8796	Mbuti.DG	-0.000547	0.000548	-0.999	45328	45782	829867	1.63120438
Polgar_Ferenci_hat	Russia_EHG	Loschbour.DG	I21769	Mbuti.DG	-0.003326	0.00057	-5.833	18658	19889	370003	0.875438596		Israel_Natufian	Turkey_Epipaleolithic	I21769	Mbuti.DG	-0.00642	0.000969	-6.628	4579	5154	89557	-0.034458456		Basatanya_Bodrogkeresztúr	CHG	Russia_EHG	I8797	Mbuti.DG	-0.000402	0.000529	-0.76	44389	44716	812853	1.96389414
Polgar_Ferenci_hat	Russia_EHG	Loschbour.DG	I21771	Mbuti.DG	-0.00343	0.000894	-3.836	4205	4490	83106	0.441834452		Israel_Natufian	Turkey_Epipaleolithic	I21771	Mbuti.DG	-0.004926	0.001944	-2.534	1057	1158	20422	0.751342467		Basatanya_Tiszapolgár	CHG	Russia_EHG	I10007	Mbuti.DG	-0.001175	0.000547	-2.148	45411	46389	832225	0.5640996344
Polgar_Ferenci_hat	Russia_EHG	Loschbour.DG	I21846	Mbuti.DG	-0.003181	0.000549	-5.79	30498	32420	604123	1.173041894		Israel_Natufian	Turkey_Epipaleolithic	I21846	Mbuti.DG	-0.004566	0.000877	-5.204	7316	7956	140109	2.075951831		Basatanya_Tiszapolgár	CHG	Russia_EHG	I10008	Mbuti.DG	-0.001867	0.000558	-3.348	45039	46590	831193	-0.6871639785
Polgar_Ferenci_hat	Russia_EHG	Loschbour.DG	I21714	Mbuti.DG	-0.004189	0.000548	-7.65	42102	45613	838104	-0.664233577		Israel_Natufian	Turkey_Epipaleolithic	I21714	Mbuti.DG	-0.006406	0.000859	-7.458	9231	10380	179233	-0.022573043		Basatanya_Tiszapolgár	CHG	Russia_EHG	I10009	Mbuti.DG	-0.001415	0.000524	-2.701	44820	45988	824857	0.1308444656
Polgar_Ferenci_hat	Russia_EHG	Loschbour.DG	I23093	Mbuti.DG	-0.004092	0.000531	-7.709	40014	43286	799620	-0.502824859		Israel_Natufian	Turkey_Epipaleolithic	I23093	Mbuti.DG	-0.00737	0.000821	-8.971	8934	10224	175019	-1.197795669		Basatanya_Tiszapolgár	CHG	Russia_EHG	I10010	Mbuti.DG	-0.000829	0.000549	-1.511	44363	45036	812493	1.192281421
Polgar_Ferenci_hat	Russia_EHG	Loschbour.DG	I23094	Mbuti.DG	-0.003301	0.000538	-6.136	39676	42274	787118	0.973977695		Israel_Natufian	Turkey_Epipaleolithic	I23094	Mbuti.DG	-0.006529	0.000792	-8.245	8862	9992	173026	-0.179785661		Basatanya_Tiszapolgár	CHG	Russia_EHG	I10011	Mbuti.DG	-0.001202	0.000513	-2.345	44898	45894	828172	0.5488547758
Polgar_Ferenci_hat	Russia_EHG	Loschbour.DG	I21897	Mbuti.DG	-0.003748	0.000538	-6.967	42951	46127	847575	0.143122677		Israel_Natufian	Turkey_Epipaleolithic	I21897	Mbuti.DG	-0.006049	0.000816	-7.41	9195	10272	177967	0.413737446		Basatanya_Tiszapolgár	CHG	Russia_EHG	I10012	Mbuti.DG	-0.000774	0.000538	-1.438	44483	45113	814159	1.318889405
Polgar_Ferenci_hat	Russia_EHG	Loschbour.DG	I21770	Mbuti.DG	-0.003982	0.000747	-5.332	5554	5995	110941	-0.210174029		Israel_Natufian	Turkey_Epipaleolithic	I21770	Mbuti.DG	-0.006325	0.001764	-3.585	1460	1641	28590	0.034926166		Basatanya_Tiszapolgár	CHG	Russia_EHG	I10356	Mbuti.DG	-0.001756	0.000537	-3.272	41596	42946	769464	-0.5073324022
Polgar_Ferenci_hat	Russia_EHG	Loschbour.DG	I21841	Mbuti.DG	-0.003654	0.00055	-6.64	37670	40405	748390	0.310909091		Israel_Natufian	Turkey_Epipaleolithic	I21841	Mbuti.DG	-0.007075	0.000843	-8.388	8553	9732	166612	-0.816595782		Basatanya_Tiszapolgár	CHG	Russia_EHG	I21848	Mbuti.DG	-0.001526	0.000507	-3.011	39468	40584	730752	-0.08370315582
Polgar_Ferenci_hat	Russia_EHG	Loschbour.DG	I17910	Mbuti.DG	-0.003145	0.000507	-6.201	32556	34577	642577	1.34122288		Israel_Natufian	Turkey_Epipaleolithic	I17910	Mbuti.DG	-0.005288	0.000851	-6.213	7937	8743	152533	1.290963286		Basatanya_Tiszapolgár	CHG	Russia_EHG	I21849	Mbuti.DG	-0.001193	0.000521	-2.289	43423	44377	800126	0.5577015355
Polgar_Ferenci_hat	Russia_EHG	Loschbour.DG	I18662	Mbuti.DG	-0.003906	0.000557	-7.017	30556	32926	606878	-0.145421903		Israel_Natufian	Turkey_Epipaleolithic	I18662	Mbuti.DG	-0.00761	0.000872	-8.724	7580	8706	147954	-1.402970463		Basatanya_Tiszapolgár	CHG	Russia_EHG	I21895	Mbuti.DG	-0.002003	0.000529	-3.784	43450	45061	804291	-0.9819234405
Polgar_Ferenci_hat	Russia_EHG	Loschbour.DG	I21824	Mbuti.DG	-0.003569	0.000569	-6.276	16923	18131	338511	0.449912127		Israel_Natufian	Turkey_Epipaleolithic	I21824	Mbuti.DG	-0.006404	0.001043	-6.141	4250	4780	82718	-0.016673292		Basatanya_Tiszapolgár	CHG	Russia_EHG	I21896	Mbuti.DG	-0.001928	0.000552	-3.493	45312	46930	839020	-0.8051403986
Polgar_Ferenci_hat	Russia_EHG	Loschbour.DG	I21825	Mbuti.DG	-0.003187	0.000552	-5.774	33616	35741	666788	1.155797101		Israel_Natufian	Turkey_Epipaleolithic	I21825	Mbuti.DG	-0.006882	0.000896	-7.68	7808	8852	151652	-0.552890897		Basatanya_Tiszapolgár	CHG	Russia_EHG	I5101	Mbuti.DG	-0.001976	0.000535	-3.696	38597	40003	711418	-0.9204439252
LN_Csoszhalom	Russia_EHG	Loschbour.DG	I18692	Mbuti.DG	-0.004111	0.000557	-7.382	28999	31372	577194	-0.934304143		Israel_Natufian	Turkey_Epipaleolithic	I18692	Mbuti.DG	-0.006303	0.000893	-7.055	7380	8278	142533	0.11144291		Basatanya_Tiszapolgár	CHG	Russia_EHG	I5105	Mbuti.DG	-0.001234	0.000554	-2.228	39315	40206	721634	0.4504738267
LN_Csoszhalom	Russia_EHG	Loschbour.DG	I5115	Mbuti.DG	-0.003818	0.000525	-7.276	32527	34984	643549	-0.433156966		Israel_Natufian	Turkey_Epipaleolithic	I5115	Mbuti.DG	-0.006591	0.000871	-7.57	7798	8796	151460	-0.216396649		Basatanya_Tiszapolgár	CHG	Russia_EHG	I5106	Mbuti.DG	-0.000832	0.00057	-1.459	24178	24547	443832	1.143092105
LN_Csoszhalom	Russia_EHG	Loschbour.DG	I10357	Mbuti.DG	-0.003631	0.000543	-6.683	33634	36036	661280	-0.074415115		Israel_Natufian	Turkey_Epipaleolithic	I10357	Mbuti.DG	-0.00672	0.000859	-7.819	8024	9067	155239	-0.369594274		Basatanya_Tiszapolgár	CHG	Russia_EHG	I5107	Mbuti.DG	-0.002206	0.000583	-3.781	38949	40544	723017	-1.239172384
LN_Csoszhalom	Russia_EHG	Loschbour.DG	I16550	Mbuti.DG	-0.004086	0.000551	-7.411	25569	27637	506045	-0.899106003		Israel_Natufian	Turkey_Epipaleolithic	I16550	Mbuti.DG	-0.005658	0.00089	-6.355	6543	7256	126066	0.836537661		Basatanya_Tiszapolgár	CHG	Russia_EHG	I8799	Mbuti.DG	-0.001821	0.000538	-3.385	44487	45982	821136	-0.6272072491
LN_Csoszhalom	Russia_EHG	Loschbour.DG	I10013	Mbuti.DG	-0.003338	0.000542	-6.156	41758	44507	823695	0.466037994		Israel_Natufian	Turkey_Epipaleolithic	I10013	Mbuti.DG	-0.005936	0.000824	-7.205	9046	10079	174006	0.566163251		Basatanya_Tiszapolgár_Bodrogkeresztúr	CHG	Russia_EHG	I10005	Mbuti.DG	-0.001811	0.000514	-3.523	44796	46297	828620	-0.2986381323
LN_Csoszhalom	Russia_EHG	Loschbour.DG	I10017	Mbuti.DG	-0.003952	0.000535	-7.39	41843	45124	830381	-0.675527864		Israel_Natufian	Turkey_Epipaleolithic	I10017	Mbuti.DG	-0.006815	0.000859	-7.93	9030	10227	175664	-0.480187988		Basatanya_Tiszapolgár_Bodrogkeresztúr	CHG	Russia_EHG	I10006	Mbuti.DG	-0.001349	0.000511	-2.639	43974	45067	810674	0.6037181996
LN_Csoszhalom	Russia_EHG	Loschbour.DG	I16543	Mbuti.DG	-0.004882	0.000562	-8.692	27048	29690	541202	-2.297877949		Israel_Natufian	Turkey_Epipaleolithic	I16543	Mbuti.DG	-0.006864	0.000856	-8.015	6829	7739	132556	-0.53911388		Basatanya_Tiszapolgár_Bodrogkeresztúr	CHG	Russia_EHG	I5108	Mbuti.DG	-0.001318	0.000527	-2.5	38229	39152	700328	0.6442125237
LN_Csoszhalom	Russia_EHG	Loschbour.DG	I10134	Mbuti.DG	-0.003184	0.000523	-6.086	38947	41398	769651	0.777423695		Israel_Natufian	Turkey_Epipaleolithic	I10134	Mbuti.DG	-0.005641	0.00081	-6.967	8811	9774	170716	0.940146319		Basatanya_Tiszapolgár_Bodrogkeresztúr	CHG	Russia_EHG	I8798	Mbuti.DG	-0.002152	0.000554	-3.887	43717	45470	814341	-0.892599278
LN_Csoszhalom	Russia_EHG	Loschbour.DG	I16559	Mbuti.DG	-0.003463	0.000563	-6.148	26010	27790	514159	0.226629827		Israel_Natufian	Turkey_Epipaleolithic	I16559	Mbuti.DG	-0.005689	0.000916	-6.209	6719	7447	128086	0.778950348		LN_Csoszhalom	CHG	Russia_EHG	I10013	Mbuti.DG	-0.001537	0.000538	-2.858	45106	46383	830626	-0.3098581853
LN_Csoszhalom	Russia_EHG	Loschbour.DG	I10014	Mbuti.DG	-0.003402	0.00055	-6.19	41543	44327	818450	0.342895623		Israel_Natufian	Turkey_Epipaleolithic	I10014	Mbuti.DG	-0.007747	0.000818	-9.472	8902	10247	173670	-1.643620393		LN_Csoszhalom	CHG	Russia_EHG	I10014	Mbuti.DG	-0.000754	0.000555	-1.358	45099	45721	825339	1.110443777
LN_Csoszhalom	Russia_EHG	Loschbour.DG	I18694	Mbuti.DG	-0.004112	0.000527	-7.798	30065	32515	595951	-0.98938787		Israel_Natufian	Turkey_Epipaleolithic	I18694	Mbuti.DG	-0.006211	0.000836	-7.429	7648	8560	146785	0.229089137		LN_Csoszhalom	CHG	Russia_EHG	I10015	Mbuti.DG	-0.00099	0.000512	-1.931	45310	46134	832201	0.7427662037
LN_Csoszhalom	Russia_EHG	Loschbour.DG	I10016	Mbuti.DG	-0.003363	0.000512	-6.571	42482	45296	836789	0.444516782		Israel_Natufian	Turkey_Epipaleolithic	I10016	Mbuti.DG	-0.007186	0.000814	-8.825	9014	10276	175587	-0.962507963		LN_Csoszhalom	CHG	Russia_EHG	I10016	Mbuti.DG	-0.001847	0.000548	-3.37	45824	47383	843735	-0.8698972695
LN_Csoszhalom	Russia_EHG	Loschbour.DG	I5109	Mbuti.DG	-0.00385	0.000571	-6.739	32943	35453	651900	-0.454303691		Israel_Natufian	Turkey_Epipaleolithic	I5109	Mbuti.DG	-0.007516	0.000868	-8.659	7848	9005	153921	-1.282812767		LN_Csoszhalom	CHG	Russia_EHG	I10017	Mbuti.DG	-0.001505	0.000546	-2.757	45484	46745	837361	-0.24671008
LN_Csoszhalom	Russia_EHG	Loschbour.DG	I10133	Mbuti.DG	-0.003472	0.000511	-6.789	39597	42319	784006	0.232079438		Israel_Natufian	Turkey_Epipaleolithic	I10133	Mbuti.DG	-0.007045	0.000798	-8.834	8789	10005	172549	-0.805114638		LN_Csoszhalom	CHG	Russia_EHG	I10129	Mbuti.DG	-0.001711	0.000546	-3.134	42421	43763	783927	-0.6239994573
LN_Csoszhalom	Russia_EHG	Loschbour.DG	I10130	Mbuti.DG	-0.003078	0.000505	-6.101	39638	42047	782585	1.015034837		Israel_Natufian	Turkey_Epipaleolithic	I10130	Mbuti.DG	-0.006195	0.000828	-7.482	8840	9907	172147	0.25062623		LN_Csoszhalom	CHG	Russia_EHG	I10130	Mbuti.DG	-0.001337	0.000537	-2.489	42807	43863	789564	0.06200427616
LN_Csoszhalom	Russia_EHG	Loschbour.DG	I5114	Mbuti.DG	-0.003328	0.000562	-5.925	35015	37317	691535	0.467246606		Israel_Natufian	Turkey_Epipaleolithic	I5114	Mbuti.DG	-0.006506	0.000812	-8.01	8271	9318	160830	-0.127440248		LN_Csoszhalom	CHG	Russia_EHG	I10131	Mbuti.DG	-0.001311	0.000543	-2.412	43418	44462	796068	0.1092012823
LN_Csoszhalom	Russia_EHG	Loschbour.DG	I10149	Mbuti.DG	-0.00285	0.000525	-5.43	34713	36653	680760	1.410652557		Israel_Natufian	Turkey_Epipaleolithic	I10149	Mbuti.DG	-0.007012	0.000815	-8.599	8160	9276	159157	-0.747830039		LN_Csoszhalom	CHG	Russia_EHG	I10132	Mbuti.DG	-0.001584	0.000537	-2.948	41711	42930	769538	-0.3979584799
LN_Csoszhalom	Russia_EHG	Loschbour.DG	I10132	Mbuti.DG	-0.003889	0.000519	-7.499	38456	41422	762649	-0.574966103		Israel_Natufian	Turkey_Epipaleolithic	I10132	Mbuti.DG	-0.005842	0.000821	-7.119	8762	9755	169975	0.682726576		LN_Csoszhalom	CHG	Russia_EHG	I10133	Mbuti.DG	-0.001534	0.000555	-2.766	42906	44120	790960	-0.2949616283
LN_Csoszhalom	Russia_EHG	Loschbour.DG	I16541	Mbuti.DG	-0.003569	0.000563	-6.341	24196	25893	475682	0.03835274		Israel_Natufian	Turkey_Epipaleolithic	I16541	Mbuti.DG	-0.007549	0.000975	-7.744	6246	7155	120456	-1.175878443		LN_Csoszhalom	CHG	Russia_EHG	I10134	Mbuti.DG	-0.001206	0.000533	-2.263	42107	43044	776582	0.3082482107
LN_Csoszhalom	Russia_EHG	Loschbour.DG	I10131	Mbuti.DG	-0.003018	0.000518	-5.83	40165	42547	789211	1.105391105		Israel_Natufian	Turkey_Epipaleolithic	I10131	Mbuti.DG	-0.007058	0.000826	-8.549	8770	9988	172620	-0.793561116		LN_Csoszhalom	CHG	Russia_EHG	I10149	Mbuti.DG	-0.001425	0.00055	-2.592	37296	38276	687360	-0.09946127946
LN_Csoszhalom	Russia_EHG	Loschbour.DG	I16518	Mbuti.DG	-0.003299	0.00058	-5.689	21863	23281	429907	0.502745849		Israel_Natufian	Turkey_Epipaleolithic	I16518	Mbuti.DG	-0.005216	0.000947	-5.51	5795	6374	111044	1.252923462		LN_Csoszhalom	CHG	Russia_EHG	I10357	Mbuti.DG	-0.001782	0.000539	-3.305	36316	37506	667545	-0.7638287638
LN_Csoszhalom	Russia_EHG	Loschbour.DG	I10129	Mbuti.DG	-0.002862	0.000539	-5.308	39456	41680	777017	1.35174878		Israel_Natufian	Turkey_Epipaleolithic	I10129	Mbuti.DG	-0.006558	0.000823	-7.968	8874	9999	171540	-0.188920391		LN_Csoszhalom	CHG	Russia_EHG	I16518	Mbuti.DG	-0.000553	0.000562	-0.984	23882	24122	434451	1.454263872
LN_Csoszhalom	Russia_EHG	Loschbour.DG	I16529	Mbuti.DG	-0.003806	0.000534	-7.121	23667	25449	468200	-0.403384658		Israel_Natufian	Turkey_Epipaleolithic	I16529	Mbuti.DG	-0.006747	0.000965	-6.991	6151	6956	119388	-0.356975628		LN_Csoszhalom	CHG	Russia_EHG	I16529	Mbuti.DG	-0.002174	0.000585	-3.719	25541	26569	473027	-1.373852485
LN_Csoszhalom	Russia_EHG	Loschbour.DG	I16530	Mbuti.DG	-0.003085	0.000533	-5.788	26271	27862	515770	0.948578973		Israel_Natufian	Turkey_Epipaleolithic	I16530	Mbuti.DG	-0.006084	0.000878	-6.933	6704	7492	129530	0.362777356		LN_Csoszhalom	CHG	Russia_EHG	I16530	Mbuti.DG	-0.000958	0.000571	-1.679	28518	29017	521092	0.7220600636
LN_Csoszhalom	Russia_EHG	Loschbour.DG	I10015	Mbuti.DG	-0.002972	0.000556	-5.349	41874	44326	825289	1.112576605		Israel_Natufian	Turkey_Epipaleolithic	I10015	Mbuti.DG	-0.005849	0.000817	-7.158	9141	10163	174631	0.677501247		LN_Csoszhalom	CHG	Russia_EHG	I16541	Mbuti.DG	-0.001699	0.000567	-2.995	26233	27050	480723	-0.5797243452
LN_Csoszhalom	Russia_EHG	Loschbour.DG	I16542	Mbuti.DG	-0.003535	0.000569	-6.211	20402	21832	404470	0.097702272		Israel_Natufian	Turkey_Epipaleolithic	I16542	Mbuti.DG	-0.006318	0.00096	-6.585	5445	6110	105178	0.088040123		LN_Csoszhalom	CHG	Russia_EHG	I16542	Mbuti.DG	-0.00065	0.00059	-1.102	22363	22629	408717	1.22084118
LN_Csoszhalom	Russia_EHG	Loschbour.DG	I29887_d	Mbuti.DG	-0.004991	0.000642	-7.769	9415	10372	191593	-2.181319949		Israel_Natufian	Turkey_Epipaleolithic	I29887_d	Mbuti.DG	-0.004012	0.001312	-3.058	2535	2729	48410	1.822041554		LN_Csoszhalom	CHG	Russia_EHG	I16543	Mbuti.DG	-0.000981	0.00054	-1.817	29825	30362	546812	0.7209190672
Aszód_Lengyel	Russia_EHG	Loschbour.DG	I16532	Mbuti.DG	-0.004779	0.000581	-8.227	21772	23846	434043	-2.197934596		Israel_Natufian	Turkey_Epipaleolithic	I16532	Mbuti.DG	-0.005459	0.000951	-5.737	5908	6522	112537	0.904643312		LN_Csoszhalom	CHG	Russia_EHG	I16550	Mbuti.DG	-0.00146	0.000596	-2.449	27943	28689	511354	-0.15050957
Aszód_Lengyel	Russia_EHG	Loschbour.DG	I16544	Mbuti.DG	-0.003661	0.000593	-6.169	19913	21345	391205	-0.268128162		Israel_Natufian	Turkey_Epipaleolithic	I16544	Mbuti.DG	-0.005472	0.000968	-5.651	5186	5729	99343	0.875326229		LN_Csoszhalom	CHG	Russia_EHG	I16559	Mbuti.DG	-0.001602	0.000557	-2.878	28215	29047	519579	-0.4159851054
Aszód_Lengyel	Russia_EHG	Loschbour.DG	I14152	Mbuti.DG	-0.003604	0.000519	-6.937	37219	39881	738652	-0.196531792		Israel_Natufian	Turkey_Epipaleolithic	I14152	Mbuti.DG	-0.006936	0.000842	-8.238	8505	9660	166434	-0.732404051		LN_Csoszhalom	CHG	Russia_EHG	I18692	Mbuti.DG	-0.002324	0.000536	-4.335	31400	32755	583279	-1.779297955
Aszód_Lengyel	Russia_EHG	Loschbour.DG	I14154	Mbuti.DG	-0.003993	0.000522	-7.655	36356	39243	723010	-0.940613027		Israel_Natufian	Turkey_Epipaleolithic	I14154	Mbuti.DG	-0.008089	0.000806	-10.041	8236	9558	163476	-2.195637978		LN_Csoszhalom	CHG	Russia_EHG	I18694	Mbuti.DG	-0.001972	0.000563	-3.501	32533	33720	602109	-1.068745477
Aszód_Lengyel	Russia_EHG	Loschbour.DG	I16521	Mbuti.DG	-0.003606	0.000583	-6.181	20211	21634	394755	-0.17838765		Israel_Natufian	Turkey_Epipaleolithic	I16521	Mbuti.DG	-0.006262	0.000947	-6.61	5469	6121	104256	0.060523537		LN_Csoszhalom	CHG	Russia_EHG	I29887_d	Mbuti.DG	-0.000981	0.000726	-1.352	10397	10587	193969	0.5362207938
Aszód_Lengyel	Russia_EHG	Loschbour.DG	I16533	Mbuti.DG	-0.002598	0.00061	-4.261	15663	16458	305983	1.481967213		Israel_Natufian	Turkey_Epipaleolithic	I16533	Mbuti.DG	-0.007103	0.001031	-6.891	4160	4741	81906	-0.760120476		LN_Csoszhalom	CHG	Russia_EHG	I5109	Mbuti.DG	-0.001341	0.000533	-2.514	35773	36656	658201	0.05496490862
Aszód_Lengyel	Russia_EHG	Loschbour.DG	I16552	Mbuti.DG	-0.003732	0.000558	-6.694	19719	21170	388867	-0.41218638		Israel_Natufian	Turkey_Epipaleolithic	I16552	Mbuti.DG	-0.005332	0.000963	-5.535	5316	5851	100392	1.025250041		LN_Csoszhalom	CHG	Russia_EHG	I5114	Mbuti.DG	-0.000088	0.000549	-0.161	38392	38453	698125	2.335694529
Aszód_Lengyel	Russia_EHG	Loschbour.DG	I16525	Mbuti.DG	-0.004134	0.000551	-7.507	26062	28181	512669	-1.147005445		Israel_Natufian	Turkey_Epipaleolithic	I16525	Mbuti.DG	-0.005081	0.00094	-5.406	6268	6871	118610	1.317357223		LN_Csoszhalom	CHG	Russia_EHG	I5115	Mbuti.DG	-0.001692	0.000566	-2.99	35284	36383	649832	-0.568381102
Aszód_Lengyel	Russia_EHG	Loschbour.DG	I16534	Mbuti.DG	-0.003769	0.000574	-6.567	20913	22465	411842	-0.465156794		Israel_Natufian	Turkey_Epipaleolithic	I16534	Mbuti.DG	-0.006188	0.000975	-6.344	5549	6209	106725	0.134682861		Ludanice_Albertfalva	CHG	Russia_EHG	I7046	Mbuti.DG	-0.001139	0.000519	-2.194	44879	45822	828115	-0.08622350674
Aszód_Lengyel	Russia_EHG	Loschbour.DG	I14147	Mbuti.DG	-0.003295	0.000525	-6.27	38422	40924	759373	0.394285714		Israel_Natufian	Turkey_Epipaleolithic	I14147	Mbuti.DG	-0.007333	0.000819	-8.95	8592	9829	168650	-1.237709659		Ludanice_Albertfalva	CHG	Russia_EHG	I7048	Mbuti.DG	-0.001012	0.000542	-1.868	45525	46369	834098	0.1517527675
Aszód_Lengyel	Russia_EHG	Loschbour.DG	I14148	Mbuti.DG	-0.003012	0.000519	-5.808	23450	24849	464500	0.944123314		Israel_Natufian	Turkey_Epipaleolithic	I14148	Mbuti.DG	-0.005773	0.000969	-5.955	5791	6442	112743	0.563793384		Ludanice_Albertfalva	CHG	Russia_EHG	I7049	Mbuti.DG	-0.00075	0.000531	-1.412	46069	46702	843951	0.6483050847
Aszód_Lengyel	Russia_EHG	Loschbour.DG	I14153	Mbuti.DG	-0.004551	0.000546	-8.342	34759	37922	695074	-1.921245421		Israel_Natufian	Turkey_Epipaleolithic	I14153	Mbuti.DG	-0.006557	0.000857	-7.649	8191	9231	158674	-0.27734447		Ludanice_Albertfalva	CHG	Russia_EHG	I7051	Mbuti.DG	-0.001476	0.000519	-2.843	35448	36416	655521	-0.7355491329
Aszód_Lengyel	Russia_EHG	Loschbour.DG	I16545	Mbuti.DG	-0.003613	0.000629	-5.739	12270	13140	240911	-0.176470588		Israel_Natufian	Turkey_Epipaleolithic	I16545	Mbuti.DG	-0.006477	0.001131	-5.726	3317	3733	64196	-0.139420168		Ludanice_Iváncsa	CHG	Russia_EHG	I23096	Mbuti.DG	-0.001977	0.000521	-3.792	42411	43974	790895	0
Aszód_Lengyel	Russia_EHG	Loschbour.DG	I16523	Mbuti.DG	-0.001818	0.000575	-3.159	16093	16660	311776	2.928695652		Israel_Natufian	Turkey_Epipaleolithic	I16523	Mbuti.DG	-0.006034	0.001065	-5.668	4215	4707	81463	0.26790215		Polgár-Nagykasziba_Tiszapolgár	CHG	Russia_EHG	I16551	Mbuti.DG	-0.00112	0.000674	-1.661	16933	17279	308914	-0.234421365
Aszód_Lengyel	Russia_EHG	Loschbour.DG	I14156	Mbuti.DG	-0.00424	0.000519	-8.173	35926	38970	717938	-1.421965318		Israel_Natufian	Turkey_Epipaleolithic	I14156	Mbuti.DG	-0.007316	0.000844	-8.672	8291	9482	162759	-1.180905463		Polgár-Nagykasziba_Tiszapolgár	CHG	Russia_EHG	I29888	Mbuti.DG	-0.000804	0.000597	-1.346	26918	27313	491563	0.2646566164
Aszód_Lengyel	Russia_EHG	Loschbour.DG	I14151	Mbuti.DG	-0.003757	0.000512	-7.333	37831	40658	752331	-0.498046875		Israel_Natufian	Turkey_Epipaleolithic	I14151	Mbuti.DG	-0.005648	0.000822	-6.872	8677	9621	167125	0.816685875		Polgar_Ferenci_hat	CHG	Russia_EHG	I17909	Mbuti.DG	-0.001502	0.000566	-2.655	35379	36359	652777	-0.4163578385
Aszód_Lengyel	Russia_EHG	Loschbour.DG	I14149	Mbuti.DG	-0.003441	0.000519	-6.628	36980	39512	736009	0.117533719		Israel_Natufian	Turkey_Epipaleolithic	I14149	Mbuti.DG	-0.005553	0.000814	-6.824	8545	9465	165730	0.941419889		Polgar_Ferenci_hat	CHG	Russia_EHG	I17910	Mbuti.DG	-0.001049	0.000538	-1.95	35367	36048	649060	0.4039804153
Aszód_Lengyel	Russia_EHG	Loschbour.DG	I16524	Mbuti.DG	-0.002348	0.000597	-3.932	17438	18240	341598	1.932998325		Israel_Natufian	Turkey_Epipaleolithic	I16524	Mbuti.DG	-0.007069	0.001046	-6.758	4467	5086	87545	-0.716715306		Polgar_Ferenci_hat	CHG	Russia_EHG	I17911	Mbuti.DG	-0.001674	0.000556	-3.012	34009	35066	631709	-0.7331988068
Aszód_Lengyel	Russia_EHG	Loschbour.DG	I16535	Mbuti.DG	-0.002587	0.000688	-3.759	8589	9022	167098	1.32994186		Israel_Natufian	Turkey_Epipaleolithic	I16535	Mbuti.DG	-0.006385	0.001384	-4.613	2317	2596	43677	-0.04745969		Polgar_Ferenci_hat	CHG	Russia_EHG	I17950	Mbuti.DG	-0.001056	0.000669	-1.579	14176	14451	260318	0.314411754
Polgár-Nagykasziba_Tiszapolgár	Russia_EHG	Loschbour.DG	I16551	Mbuti.DG	-0.00363	0.000561	-6.473	23889	25603	472158	0.638146168		Israel_Natufian	Turkey_Epipaleolithic	I16551	Mbuti.DG	-0.005381	0.000874	-6.157	6195	6833	118547	0.208237986		Polgar_Ferenci_hat	CHG	Russia_EHG	I18656	Mbuti.DG	-0.002095	0.000557	-3.762	35591	36973	659750	-1.487717301
Polgár-Nagykasziba_Tiszapolgár	Russia_EHG	Loschbour.DG	I29888	Mbuti.DG	-0.004346	0.000512	-8.493	45594	49554	911070	-0.69921875		Israel_Natufian	Turkey_Epipaleolithic	I29888	Mbuti.DG	-0.005745	0.000794	-7.235	9279	10308	179235	-0.229219144		Polgar_Ferenci_hat	CHG	Russia_EHG	I18657	Mbuti.DG	-0.000606	0.00054	-1.121	35173	35565	647021	1.222854562
Rákóczifalva-Bagifold_Tiszapolgár	Russia_EHG	Loschbour.DG	I18638	Mbuti.DG	-0.00373	0.000526	-7.087	32010	34373	633532	NaN		Israel_Natufian	Turkey_Epipaleolithic	I18638	Mbuti.DG	-0.005007	0.000852	-5.875	8031	8800	153568	NaN		Polgar_Ferenci_hat	CHG	Russia_EHG	I18658	Mbuti.DG	-0.000816	0.000575	-1.42	32303	32786	591626	0.7832025451
Ludanice_Albertfalva	Russia_EHG	Loschbour.DG	I7046	Mbuti.DG	-0.00407	0.000524	-7.774	41151	44493	821127	-0.463263359		Israel_Natufian	Turkey_Epipaleolithic	I7046	Mbuti.DG	-0.006477	0.000807	-8.023	8973	10103	174504	0.228314746		Polgar_Ferenci_hat	CHG	Russia_EHG	I18659	Mbuti.DG	-0.001549	0.000548	-2.824	35209	36217	651094	-0.5158002492
Ludanice_Albertfalva	Russia_EHG	Loschbour.DG	I7048	Mbuti.DG	-0.004767	0.000541	-8.81	41435	45378	827113	-1.737060998		Israel_Natufian	Turkey_Epipaleolithic	I7048	Mbuti.DG	-0.006237	0.000802	-7.781	9023	10117	175304	0.528990025		Polgar_Ferenci_hat	CHG	Russia_EHG	I18660	Mbuti.DG	-0.002344	0.00056	-4.189	32494	33898	598684	-1.924390244
Ludanice_Albertfalva	Russia_EHG	Loschbour.DG	I7049	Mbuti.DG	-0.003167	0.000494	-6.418	42402	45053	836933	1.336538462		Israel_Natufian	Turkey_Epipaleolithic	I7049	Mbuti.DG	-0.007131	0.000847	-8.422	8991	10243	175514	-0.554604486		Polgar_Ferenci_hat	CHG	Russia_EHG	I18661	Mbuti.DG	-0.000772	0.000535	-1.443	34674	35165	636734	0.9240027354
Ludanice_Albertfalva	Russia_EHG	Loschbour.DG	I7051	Mbuti.DG	-0.003305	0.000522	-6.331	32764	34909	649158	1.000478927		Israel_Natufian	Turkey_Epipaleolithic	I7051	Mbuti.DG	-0.0068	0.000868	-7.83	7857	8886	151329	-0.15985023		Polgar_Ferenci_hat	CHG	Russia_EHG	I18662	Mbuti.DG	-0.000886	0.000564	-1.572	33365	33908	613191	0.6743642968
Ludanice_Iváncsa	Russia_EHG	Loschbour.DG	I23096	Mbuti.DG	-0.004382	0.000503	-8.709	39118	42552	783771	NaN		Israel_Natufian	Turkey_Epipaleolithic	I23096	Mbuti.DG	-0.007456	0.000783	-9.529	8772	10062	173035	NaN		Polgar_Ferenci_hat	CHG	Russia_EHG	I18695	Mbuti.DG	-0.0018	0.000541	-3.329	34686	35842	641980	-0.9864298273
Basatanya_Bodrogkeresztúr	Russia_EHG	Loschbour.DG	I21910	Mbuti.DG	-0.00398	0.000528	-7.544	36951	39864	731768	-1.278787879		Israel_Natufian	Turkey_Epipaleolithic	I21910	Mbuti.DG	-0.007057	0.00083	-8.503	8254	9388	160647	-0.63626506		Polgar_Ferenci_hat	CHG	Russia_EHG	I18696	Mbuti.DG	-0.000866	0.00056	-1.547	34461	35007	631319	0.7148954704
Basatanya_Bodrogkeresztúr	Russia_EHG	Loschbour.DG	I5099	Mbuti.DG	-0.003216	0.000525	-6.131	35586	37841	701391	0.169142857		Israel_Natufian	Turkey_Epipaleolithic	I5099	Mbuti.DG	-0.006381	0.000835	-7.644	8321	9352	161600	0.177125749		Polgar_Ferenci_hat	CHG	Russia_EHG	I21714	Mbuti.DG	-0.002227	0.000537	-4.149	45416	47299	845326	-1.788935822
Basatanya_Bodrogkeresztúr	Russia_EHG	Loschbour.DG	I5100	Mbuti.DG	-0.003188	0.000521	-6.122	35541	37770	699184	0.224184261		Israel_Natufian	Turkey_Epipaleolithic	I5100	Mbuti.DG	-0.006474	0.000849	-7.629	8345	9390	161351	0.064664311		Polgar_Ferenci_hat	CHG	Russia_EHG	I21763	Mbuti.DG	-0.001534	0.00055	-2.789	33920	34882	626570	-0.4866518847
Basatanya_Bodrogkeresztúr	Russia_EHG	Loschbour.DG	I5102	Mbuti.DG	-0.002921	0.000523	-5.583	36089	38166	711153	0.733843212		Israel_Natufian	Turkey_Epipaleolithic	I5102	Mbuti.DG	-0.006639	0.000859	-7.731	8346	9425	162441	-0.128172293		Polgar_Ferenci_hat	CHG	Russia_EHG	I21764	Mbuti.DG	-0.000728	0.000801	-0.91	8160	8270	150080	0.6720867209
Basatanya_Bodrogkeresztúr	Russia_EHG	Loschbour.DG	I5104	Mbuti.DG	-0.003864	0.000525	-7.356	32995	35513	651655	-1.065142857		Israel_Natufian	Turkey_Epipaleolithic	I5104	Mbuti.DG	-0.005765	0.000845	-6.821	8014	8899	153556	0.904023669		Polgar_Ferenci_hat	CHG	Russia_EHG	I21765	Mbuti.DG	-0.001294	0.000667	-1.941	15827	16205	292648	-0.04146707134
Basatanya_Bodrogkeresztúr	Russia_EHG	Loschbour.DG	I8793	Mbuti.DG	-0.003384	0.000525	-6.443	42125	44925	827609	-0.150857143		Israel_Natufian	Turkey_Epipaleolithic	I8793	Mbuti.DG	-0.00692	0.000833	-8.303	9034	10248	175415	-0.469507803		Polgar_Ferenci_hat	CHG	Russia_EHG	I21766	Mbuti.DG	-0.001761	0.000976	-1.804	3910	4039	73498	-0.5068222711
Basatanya_Bodrogkeresztúr	Russia_EHG	Loschbour.DG	I8794	Mbuti.DG	-0.003256	0.000548	-5.937	40298	42889	795592	0.089051095		Israel_Natufian	Turkey_Epipaleolithic	I8794	Mbuti.DG	-0.00601	0.000865	-6.952	8953	9990	172523	0.599884393		Polgar_Ferenci_hat	CHG	Russia_EHG	I21767	Mbuti.DG	-0.000275	0.000584	-0.471	23845	23965	434996	1.697502506
Basatanya_Bodrogkeresztúr	Russia_EHG	Loschbour.DG	I8795	Mbuti.DG	-0.003034	0.000518	-5.857	40863	43315	808334	0.522779923		Israel_Natufian	Turkey_Epipaleolithic	I8795	Mbuti.DG	-0.005814	0.000855	-6.801	8951	9954	172611	0.836140351		Polgar_Ferenci_hat	CHG	Russia_EHG	I21768	Mbuti.DG	-0.001058	0.000621	-1.703	16228	16544	299358	0.3354934999
Basatanya_Bodrogkeresztúr	Russia_EHG	Loschbour.DG	I8796	Mbuti.DG	-0.002669	0.000514	-5.198	41856	44053	822913	1.236964981		Israel_Natufian	Turkey_Epipaleolithic	I8796	Mbuti.DG	-0.007031	0.000829	-8.483	8986	10212	174382	-0.605669481		Polgar_Ferenci_hat	CHG	Russia_EHG	I21769	Mbuti.DG	-0.002026	0.000621	-3.265	20076	20833	373770	-1.223282668
Basatanya_Bodrogkeresztúr	Russia_EHG	Loschbour.DG	I8797	Mbuti.DG	-0.003536	0.000507	-6.975	40700	43551	806098	-0.456015779		Israel_Natufian	Turkey_Epipaleolithic	I8797	Mbuti.DG	-0.007198	0.000781	-9.216	8866	10112	173149	-0.856722151		Polgar_Ferenci_hat	CHG	Russia_EHG	I21770	Mbuti.DG	-0.000868	0.000874	-0.993	6117	6214	112021	0.4557682648
Basatanya_Tiszapolgár	Russia_EHG	Loschbour.DG	I10007	Mbuti.DG	-0.003601	0.000517	-6.963	41782	44754	825286	0.334622824		Israel_Natufian	Turkey_Epipaleolithic	I10007	Mbuti.DG	-0.004565	0.000793	-5.753	9241	10038	174460	2.244404161		Polgar_Ferenci_hat	CHG	Russia_EHG	I21771	Mbuti.DG	-5.00E-05	0.000971	-0.052	4615	4619	83992	1.25266886
Basatanya_Tiszapolgár	Russia_EHG	Loschbour.DG	I10008	Mbuti.DG	-0.003697	0.000538	-6.868	41723	44770	824268	0.143122677		Israel_Natufian	Turkey_Epipaleolithic	I10008	Mbuti.DG	-0.006367	0.00082	-7.763	8985	10097	174577	-0.027057927		Polgar_Ferenci_hat	CHG	Russia_EHG	I21824	Mbuti.DG	-0.000553	0.000648	-0.853	18615	18804	341958	1.100835592
Basatanya_Tiszapolgár	Russia_EHG	Loschbour.DG	I10009	Mbuti.DG	-0.003429	0.000506	-6.772	41448	44253	818002	0.681818182		Israel_Natufian	Turkey_Epipaleolithic	I10009	Mbuti.DG	-0.00671	0.000818	-8.201	8914	10079	173641	-0.446439487		Polgar_Ferenci_hat	CHG	Russia_EHG	I21825	Mbuti.DG	-0.000554	0.000557	-0.996	36755	37128	673123	1.278889521
Basatanya_Tiszapolgár	Russia_EHG	Loschbour.DG	I10010	Mbuti.DG	-0.00436	0.000531	-8.212	40499	44011	805616	-1.103578154		Israel_Natufian	Turkey_Epipaleolithic	I10010	Mbuti.DG	-0.005167	0.000797	-6.481	9043	9936	172872	1.477807403		Polgar_Ferenci_hat	CHG	Russia_EHG	I21826	Mbuti.DG	-0.000765	0.000544	-1.404	40196	40761	739082	0.9215835725
Basatanya_Tiszapolgár	Russia_EHG	Loschbour.DG	I10011	Mbuti.DG	-0.003289	0.000535	-6.144	41478	44179	821302	0.906542056		Israel_Natufian	Turkey_Epipaleolithic	I10011	Mbuti.DG	-0.007099	0.000789	-9.001	8928	10165	174249	-0.955877693		Polgar_Ferenci_hat	CHG	Russia_EHG	I21827	Mbuti.DG	-0.000814	0.000554	-1.468	38071	38641	699938	0.8165008365
Basatanya_Tiszapolgár	Russia_EHG	Loschbour.DG	I10012	Mbuti.DG	-0.003801	0.000508	-7.477	40717	43785	807333	-0.053149606		Israel_Natufian	Turkey_Epipaleolithic	I10012	Mbuti.DG	-0.006835	0.00084	-8.133	8935	10120	173348	-0.583556548		Polgar_Ferenci_hat	CHG	Russia_EHG	I21840	Mbuti.DG	-0.000898	0.000562	-1.597	37124	37737	682838	0.6554118566
Basatanya_Tiszapolgár	Russia_EHG	Loschbour.DG	I10356	Mbuti.DG	-0.004152	0.000512	-8.102	38284	41450	762555	-0.73828125		Israel_Natufian	Turkey_Epipaleolithic	I10356	Mbuti.DG	-0.006559	0.000811	-8.088	8790	9908	170485	-0.264102959		Polgar_Ferenci_hat	CHG	Russia_EHG	I21841	Mbuti.DG	-0.000944	0.000549	-1.718	41040	41752	755290	0.5871429206
Basatanya_Tiszapolgár	Russia_EHG	Loschbour.DG	I21848	Mbuti.DG	-0.003832	0.00052	-7.365	36427	39201	724037	-0.111538462		Israel_Natufian	Turkey_Epipaleolithic	I21848	Mbuti.DG	-0.008176	0.000846	-9.662	8161	9483	161664	-2.164524232		Polgar_Ferenci_hat	CHG	Russia_EHG	I21842	Mbuti.DG	-0.000871	0.000543	-1.604	42284	42962	778688	0.7280689934
Basatanya_Tiszapolgár	Russia_EHG	Loschbour.DG	I21849	Mbuti.DG	-0.003739	0.000499	-7.492	39911	42876	793087	0.070140281		Israel_Natufian	Turkey_Epipaleolithic	I21849	Mbuti.DG	-0.0062	0.000809	-7.664	8914	9982	172291	0.179001854		Polgar_Ferenci_hat	CHG	Russia_EHG	I21843	Mbuti.DG	-0.000724	0.000555	-1.304	45720	46327	838904	0.977191826
Basatanya_Tiszapolgár	Russia_EHG	Loschbour.DG	I21895	Mbuti.DG	-0.0039	0.000535	-7.284	40169	43279	797416	-0.235514019		Israel_Natufian	Turkey_Epipaleolithic	I21895	Mbuti.DG	-0.00684	0.000839	-8.153	8880	10058	172176	-0.590211561		Polgar_Ferenci_hat	CHG	Russia_EHG	I21844	Mbuti.DG	-0.000503	0.000551	-0.912	35653	35982	654470	1.385374707
Basatanya_Tiszapolgár	Russia_EHG	Loschbour.DG	I21896	Mbuti.DG	-0.003726	0.00052	-7.162	41965	45065	832016	0.092307692		Israel_Natufian	Turkey_Epipaleolithic	I21896	Mbuti.DG	-0.006445	0.000834	-7.73	9104	10243	176698	-0.120128897		Polgar_Ferenci_hat	CHG	Russia_EHG	I21846	Mbuti.DG	-0.001354	0.000543	-2.495	32904	33730	610026	-0.161433769
Basatanya_Tiszapolgár	Russia_EHG	Loschbour.DG	I5101	Mbuti.DG	-0.005132	0.000553	-9.288	35383	39000	704805	-2.455696203		Israel_Natufian	Turkey_Epipaleolithic	I5101	Mbuti.DG	-0.006969	0.000809	-8.611	8331	9455	161252	-0.771554388		Polgar_Ferenci_hat	CHG	Russia_EHG	I21847	Mbuti.DG	-0.001445	0.000534	-2.706	42331	43466	786121	-0.3345665479
Basatanya_Tiszapolgár	Russia_EHG	Loschbour.DG	I5105	Mbuti.DG	-0.004105	0.000521	-7.875	36007	38942	715000	-0.635316699		Israel_Natufian	Turkey_Epipaleolithic	I5105	Mbuti.DG	-0.006084	0.00084	-7.242	8420	9414	163360	0.310491071		Polgar_Ferenci_hat	CHG	Russia_EHG	I21897	Mbuti.DG	-0.001332	0.000537	-2.479	46561	47700	854703	-0.1222691557
Basatanya_Tiszapolgár	Russia_EHG	Loschbour.DG	I5106	Mbuti.DG	-0.00355	0.000546	-6.504	22206	23767	439846	0.41025641		Israel_Natufian	Turkey_Epipaleolithic	I5106	Mbuti.DG	-0.00554	0.00095	-5.83	5302	5872	102800	0.847171053		Polgar_Ferenci_hat	CHG	Russia_EHG	I21898	Mbuti.DG	-0.003916	0.00052	-7.527	46395	49809	871909	-5.095497186
Basatanya_Tiszapolgár	Russia_EHG	Loschbour.DG	I5107	Mbuti.DG	-0.002767	0.000514	-5.386	36440	38422	716322	1.959143969		Israel_Natufian	Turkey_Epipaleolithic	I5107	Mbuti.DG	-0.005516	0.000823	-6.702	8393	9292	163030	1.007062576		Polgar_Ferenci_hat	CHG	Russia_EHG	I21899	Mbuti.DG	-0.001096	0.00051	-2.149	44201	45090	810718	0.3340028694
Basatanya_Tiszapolgár	Russia_EHG	Loschbour.DG	I8799	Mbuti.DG	-0.003304	0.000534	-6.184	41363	44053	814226	0.880149813		Israel_Natufian	Turkey_Epipaleolithic	I8799	Mbuti.DG	-0.006445	0.000794	-8.115	8951	10068	173203	-0.12618073		Polgar_Ferenci_hat	CHG	Russia_EHG	I21901	Mbuti.DG	-0.001737	0.000524	-3.313	37751	38961	696519	-0.8982033141
Basatanya_Tiszapolgár_Bodrogkeresztúr	Russia_EHG	Loschbour.DG	I10005	Mbuti.DG	-0.002655	0.000521	-5.1	41867	44048	821740	0.90547025		Israel_Natufian	Turkey_Epipaleolithic	I10005	Mbuti.DG	-0.006206	0.000825	-7.526	9051	10136	174804	0.503939394		Polgar_Ferenci_hat	CHG	Russia_EHG	I21902	Mbuti.DG	-0.002528	0.000523	-4.835	44266	46335	818133	-2.412349018
Basatanya_Tiszapolgár_Bodrogkeresztúr	Russia_EHG	Loschbour.DG	I10006	Mbuti.DG	-0.003083	0.000502	-6.14	40704	43183	803850	0.087151394		Israel_Natufian	Turkey_Epipaleolithic	I10006	Mbuti.DG	-0.006853	0.000825	-8.304	8849	10030	172407	-0.28030303		Polgar_Ferenci_hat	CHG	Russia_EHG	I23093	Mbuti.DG	-0.001818	0.00053	-3.431	43425	44892	806757	-1.040865163
Basatanya_Tiszapolgár_Bodrogkeresztúr	Russia_EHG	Loschbour.DG	I5108	Mbuti.DG	-0.004065	0.000551	-7.38	34938	37759	693841	-1.702813067		Israel_Natufian	Turkey_Epipaleolithic	I5108	Mbuti.DG	-0.006866	0.000845	-8.123	8233	9336	160672	-0.289053254		Polgar_Ferenci_hat	CHG	Russia_EHG	I23094	Mbuti.DG	-0.001232	0.000514	-2.398	43024	44003	794206	0.06681218563
Basatanya_Tiszapolgár_Bodrogkeresztúr	Russia_EHG	Loschbour.DG	I8798	Mbuti.DG	-0.002704	0.000534	-5.064	41062	43246	807459	0.791666667		Israel_Natufian	Turkey_Epipaleolithic	I8798	Mbuti.DG	-0.006562	0.000844	-7.771	8914	10049	172961	0.070793839		Rákóczifalva-Bagifold_Tiszapolgár	CHG	Russia_EHG	I18638	Mbuti.DG	-0.001378	0.000607	-2.269	22198	22757	405328	0
Urziceni_N	Russia_EHG	Loschbour.DG	I7126	Mbuti.DG	-0.004271	0.000543	-7.862	41188	44695	821021	0.435543278		Israel_Natufian	Turkey_Epipaleolithic	I7126	Mbuti.DG	-0.00763	0.000796	-9.585	8889	10222	174740	-1.05339196		Urziceni_Bodrogkeresztúr	CHG	Russia_EHG	I11902	Mbuti.DG	-0.000915	0.000612	-1.496	26906	27355	490192	0.0399721617
Urziceni_N	Russia_EHG	Loschbour.DG	I23350_d	Mbuti.DG	-0.004744	0.000627	-7.569	12399	13565	245849	-0.377192982		Israel_Natufian	Turkey_Epipaleolithic	I23350_d	Mbuti.DG	-0.005953	0.001107	-5.379	3755	4183	71835	0.757452575		Urziceni_Bodrogkeresztúr	CHG	Russia_EHG	I11906	Mbuti.DG	-0.001392	0.000577	-2.411	42675	43766	783502	-0.7842929585
Urziceni_Bodrogkeresztúr	Russia_EHG	Loschbour.DG	I21822	Mbuti.DG	-0.003702	0.000541	-6.839	26804	28781	534109	-0.746046416		Israel_Natufian	Turkey_Epipaleolithic	I21822	Mbuti.DG	-0.006465	0.000896	-7.218	6352	7158	124612	-0.127872851		Urziceni_Bodrogkeresztúr	CHG	Russia_EHG	I14157	Mbuti.DG	-0.000787	0.000591	-1.332	24491	24842	447034	0.2579745566
Urziceni_Bodrogkeresztúr	Russia_EHG	Loschbour.DG	I23118	Mbuti.DG	-0.001597	0.000535	-2.987	40916	42193	799622	3.180166147		Israel_Natufian	Turkey_Epipaleolithic	I23118	Mbuti.DG	-0.005622	0.000819	-6.863	9091	10076	175173	0.889408945		Urziceni_Bodrogkeresztúr	CHG	Russia_EHG	I14158	Mbuti.DG	-0.002332	0.000658	-3.546	20735	21620	379423	-2.116317685
Urziceni_Bodrogkeresztúr	Russia_EHG	Loschbour.DG	I15622	Mbuti.DG	-0.002773	0.000549	-5.05	30232	31876	593073	0.956992512		Israel_Natufian	Turkey_Epipaleolithic	I15622	Mbuti.DG	-0.006287	0.000929	-6.768	7314	8207	142084	0.068273333		Urziceni_Bodrogkeresztúr	CHG	Russia_EHG	I14159	Mbuti.DG	-0.000306	0.000613	-0.5	25176	25316	457672	1.033381669
Urziceni_Bodrogkeresztúr	Russia_EHG	Loschbour.DG	I15620	Mbuti.DG	-0.003208	0.000516	-6.214	42013	44669	828043	0.175172265		Israel_Natufian	Turkey_Epipaleolithic	I15620	Mbuti.DG	-0.005697	0.000795	-7.166	9150	10152	175844	0.821919404		Urziceni_Bodrogkeresztúr	CHG	Russia_EHG	I14161	Mbuti.DG	-0.001497	0.000631	-2.374	24186	24851	444048	-0.8835769208
Urziceni_Bodrogkeresztúr	Russia_EHG	Loschbour.DG	I23119	Mbuti.DG	-0.002855	0.000513	-5.566	39495	41724	780757	0.864305826		Israel_Natufian	Turkey_Epipaleolithic	I23119	Mbuti.DG	-0.006232	0.00083	-7.504	8936	10014	172909	0.142681838		Urziceni_Bodrogkeresztúr	CHG	Russia_EHG	I14163	Mbuti.DG	-0.000324	0.000631	-0.514	24264	24407	441813	0.9753771204
Urziceni_Bodrogkeresztúr	Russia_EHG	Loschbour.DG	I20837	Mbuti.DG	-0.003065	0.00052	-5.896	31509	33427	625872	0.448824786		Israel_Natufian	Turkey_Epipaleolithic	I20837	Mbuti.DG	-0.006717	0.000841	-7.983	7504	8488	146461	-0.435878804		Urziceni_Bodrogkeresztúr	CHG	Russia_EHG	I14164	Mbuti.DG	-0.001124	0.000618	-1.819	22649	23115	414687	-0.2986036198
Urziceni_Bodrogkeresztúr	Russia_EHG	Loschbour.DG	I23120	Mbuti.DG	-0.001905	0.000517	-3.681	40286	41790	789362	2.695142919		Israel_Natufian	Turkey_Epipaleolithic	I23120	Mbuti.DG	-0.00733	0.000812	-9.028	8834	10110	174190	-1.206372012		Urziceni_Bodrogkeresztúr	CHG	Russia_EHG	I14165	Mbuti.DG	-0.000502	0.000611	-0.822	25047	25276	456286	0.7159786628
Urziceni_Bodrogkeresztúr	Russia_EHG	Loschbour.DG	I23121	Mbuti.DG	-0.003141	0.000532	-5.903	40127	42624	795046	0.295843776		Israel_Natufian	Turkey_Epipaleolithic	I23121	Mbuti.DG	-0.006808	0.000854	-7.973	9043	10232	174577	-0.535801024		Urziceni_Bodrogkeresztúr	CHG	Russia_EHG	I14166	Mbuti.DG	-0.000489	0.000603	-0.812	24366	24582	442560	0.7470364228
Urziceni_Bodrogkeresztúr	Russia_EHG	Loschbour.DG	I11906	Mbuti.DG	-0.003593	0.000531	-6.77	39275	42065	776620	-0.554823185		Israel_Natufian	Turkey_Epipaleolithic	I11906	Mbuti.DG	-0.005571	0.000842	-6.616	8907	9858	170777	0.925683998		Urziceni_Bodrogkeresztúr	CHG	Russia_EHG	I15618	Mbuti.DG	-0.00041	0.000628	-0.653	21927	22089	397498	0.8430938901
Urziceni_Bodrogkeresztúr + Salcuta	Russia_EHG	Loschbour.DG	I23122	Mbuti.DG	-0.003739	0.000526	-7.102	41128	44186	817774	-0.823788023		Israel_Natufian	Turkey_Epipaleolithic	I23122	Mbuti.DG	-0.006953	0.000795	-8.743	9017	10247	176853	-0.641273585		Urziceni_Bodrogkeresztúr	CHG	Russia_EHG	I15619	Mbuti.DG	-0.001178	0.000601	-1.961	23008	23505	421968	-0.396900228
Urziceni_Bodrogkeresztúr	Russia_EHG	Loschbour.DG	I20830_d	Mbuti.DG	-0.002027	0.000682	-2.97	7382	7674	144131	1.864206582		Israel_Natufian	Turkey_Epipaleolithic	I20830_d	Mbuti.DG	-0.003894	0.001409	-2.764	2264	2429	42429	1.743382488		Urziceni_Bodrogkeresztúr	CHG	Russia_EHG	I15620	Mbuti.DG	-0.001084	0.000523	-2.074	45524	46429	835048	-0.2763614475
Urziceni_Bodrogkeresztúr	Russia_EHG	Loschbour.DG	I22561	Mbuti.DG	-0.00302	0.000492	-6.134	39266	41618	778508	0.565831075		Israel_Natufian	Turkey_Epipaleolithic	I22561	Mbuti.DG	-0.005764	0.000812	-7.1	8918	9912	172424	0.722199416		Urziceni_Bodrogkeresztúr	CHG	Russia_EHG	I15621	Mbuti.DG	-0.001173	0.000637	-1.842	21349	21804	387754	-0.3666201523
Urziceni_Bodrogkeresztúr	Russia_EHG	Loschbour.DG	I20836	Mbuti.DG	-0.003755	0.000523	-7.184	35016	37627	695280	-0.873061398		Israel_Natufian	Turkey_Epipaleolithic	I20836	Mbuti.DG	-0.004805	0.000814	-5.901	8366	9134	159847	1.898557649		Urziceni_Bodrogkeresztúr	CHG	Russia_EHG	I15622	Mbuti.DG	-0.000721	0.000567	-1.271	32725	33157	598735	0.385296231
Urziceni_Bodrogkeresztúr	Russia_EHG	Loschbour.DG	I23123	Mbuti.DG	-0.001406	0.000534	-2.631	41803	42951	816042	3.543799417		Israel_Natufian	Turkey_Epipaleolithic	I23123	Mbuti.DG	-0.006731	0.000786	-8.559	9078	10272	177385	-0.484190934		Urziceni_Bodrogkeresztúr	CHG	Russia_EHG	I18114	Mbuti.DG	-0.001277	0.000619	-2.065	25382	25977	465296	-0.5452940825
Urziceni_Bodrogkeresztúr	Russia_EHG	Loschbour.DG	I20834	Mbuti.DG	-0.003926	0.00055	-7.137	35984	38798	716820	-1.141111111		Israel_Natufian	Turkey_Epipaleolithic	I20834	Mbuti.DG	-0.005788	0.000829	-6.98	8446	9384	162204	0.678438994		Urziceni_Bodrogkeresztúr	CHG	Russia_EHG	I18115	Mbuti.DG	-0.00147	0.000619	-2.373	26765	27489	492243	-0.8570872973
Urziceni_Bodrogkeresztúr	Russia_EHG	Loschbour.DG	I20835	Mbuti.DG	-0.003699	0.000531	-6.971	33642	36119	669752	-0.754446537		Israel_Natufian	Turkey_Epipaleolithic	I20835	Mbuti.DG	-0.006866	0.000859	-7.989	7997	9064	155393	-0.600202647		Urziceni_Bodrogkeresztúr	CHG	Russia_EHG	I18116	Mbuti.DG	-0.000364	0.000592	-0.614	26380	26555	481011	0.9720658158
Urziceni_Bodrogkeresztúr	Russia_EHG	Loschbour.DG	I23348	Mbuti.DG	-0.003302	0.000502	-6.583	40410	43055	801033	-0.007193448		Israel_Natufian	Turkey_Epipaleolithic	I23348	Mbuti.DG	-0.006949	0.000783	-8.88	8990	10209	175300	-0.764462419		Urziceni_Bodrogkeresztúr	CHG	Russia_EHG	I18117_d	Mbuti.DG	-0.001222	0.000935	-1.307	6160	6296	111461	-0.3021786492
Urziceni_Bodrogkeresztúr + Salcuta	Russia_EHG	Loschbour.DG	I20869	Mbuti.DG	-0.004789	0.000514	-9.31	37894	41548	762883	-2.885821984		Israel_Natufian	Turkey_Epipaleolithic	I20869	Mbuti.DG	-0.006523	0.000778	-8.383	8765	9880	170880	-0.102586761		Urziceni_Bodrogkeresztúr	CHG	Russia_EHG	I18154	Mbuti.DG	-0.001468	0.000954	-1.539	4532	4655	83531	-0.5540220514
Urziceni_Bodrogkeresztúr	Russia_EHG	Loschbour.DG	I20838	Mbuti.DG	-0.003539	0.000521	-6.794	37923	40590	753709	-0.461825549		Israel_Natufian	Turkey_Epipaleolithic	I20838	Mbuti.DG	-0.006505	0.000809	-8.041	8782	9890	170293	-0.191068077		Urziceni_Bodrogkeresztúr	CHG	Russia_EHG	I20806	Mbuti.DG	-0.000518	0.000604	-0.857	26180	26426	475004	0.6977863625
Urziceni_Bodrogkeresztúr	Russia_EHG	Loschbour.DG	I20871	Mbuti.DG	-0.002854	0.000694	-4.116	8199	8663	162558	0.640329811		Israel_Natufian	Turkey_Epipaleolithic	I20871	Mbuti.DG	-0.005932	0.001525	-3.89	1943	2165	37527	0.274377656		Urziceni_Bodrogkeresztúr	CHG	Russia_EHG	I20810	Mbuti.DG	-0.001462	0.000629	-2.324	25430	26112	466382	-0.8307425072
Urziceni_Bodrogkeresztúr	Russia_EHG	Loschbour.DG	I21821	Mbuti.DG	-0.003439	0.000976	-3.523	2843	3037	56430	-0.144068761		Israel_Natufian	Turkey_Epipaleolithic	I21821	Mbuti.DG	-0.008844	0.00235	-3.763	649	764	13019	-1.061095351		Urziceni_Bodrogkeresztúr	CHG	Russia_EHG	I20830_d	Mbuti.DG	-0.000408	0.000804	-0.507	8027	8086	146105	0.6610235858
Urziceni_Bodrogkeresztúr + Salcuta	Russia_EHG	Loschbour.DG	I23349	Mbuti.DG	-0.003222	0.000523	-6.156	40651	43250	806558	0.16001434		Israel_Natufian	Turkey_Epipaleolithic	I23349	Mbuti.DG	-0.005674	0.000787	-7.213	9158	10154	175488	0.977366582		Urziceni_Bodrogkeresztúr	CHG	Russia_EHG	I20831	Mbuti.DG	-0.000348	0.00057	-0.61	26924	27097	494957	1.037654321
Urziceni_Bodrogkeresztúr	Russia_EHG	Loschbour.DG	I20831	Mbuti.DG	-0.003718	0.000523	-7.108	24560	26382	490053	-0.8023157		Israel_Natufian	Turkey_Epipaleolithic	I20831	Mbuti.DG	-0.005407	0.000927	-5.831	6023	6648	115602	1.017719445		Urziceni_Bodrogkeresztúr	CHG	Russia_EHG	I20834	Mbuti.DG	-0.001434	0.000551	-2.603	38969	40007	723486	-0.897526383
Urziceni_Bodrogkeresztúr + Salcuta	Russia_EHG	Loschbour.DG	I20832	Mbuti.DG	-0.002756	0.000513	-5.367	37545	39598	745219	1.071515595		Israel_Natufian	Turkey_Epipaleolithic	I20832	Mbuti.DG	-0.006626	0.000823	-8.054	8644	9758	168032	-0.222129405		Urziceni_Bodrogkeresztúr	CHG	Russia_EHG	I20835	Mbuti.DG	-0.001441	0.00052	-2.773	36563	37538	676304	-0.964494302
Urziceni_Bodrogkeresztúr	Russia_EHG	Loschbour.DG	I23351	Mbuti.DG	-0.003754	0.000546	-6.871	40004	42989	795321	-0.834452584		Israel_Natufian	Turkey_Epipaleolithic	I23351	Mbuti.DG	-0.005951	0.00082	-7.256	9000	10038	174407	0.487104788		Urziceni_Bodrogkeresztúr	CHG	Russia_EHG	I20836	Mbuti.DG	-0.000655	0.000537	-1.22	38326	38786	701962	0.529726188
Urziceni_Hunyadihalom	Russia_EHG	Loschbour.DG	I23352	Mbuti.DG	-0.003287	0.000496	-6.633	40458	43099	803494	NaN		Israel_Natufian	Turkey_Epipaleolithic	I23352	Mbuti.DG	-0.007232	0.000792	-9.131	8952	10222	175600	NaN		Urziceni_Bodrogkeresztúr	CHG	Russia_EHG	I20837	Mbuti.DG	-0.000843	0.000543	-1.554	34239	34772	632091	0.1776481823
Urziceni_Bodrogkeresztúr	Russia_EHG	Loschbour.DG	I21711	Mbuti.DG	-0.002385	0.000528	-4.513	31952	33452	629114	1.729903199		Israel_Natufian	Turkey_Epipaleolithic	I21711	Mbuti.DG	-0.005867	0.000891	-6.584	7583	8440	146071	0.542565573		Urziceni_Bodrogkeresztúr	CHG	Russia_EHG	I20838	Mbuti.DG	-0.000576	0.000539	-1.068	41455	41893	760738	0.6743283172
Urziceni_Bodrogkeresztúr	Russia_EHG	Loschbour.DG	I21712	Mbuti.DG	-0.003433	0.000522	-6.574	39645	42351	788308	-0.257875692		Israel_Natufian	Turkey_Epipaleolithic	I21712	Mbuti.DG	-0.006045	0.000838	-7.217	8941	9983	172525	0.364470079		Urziceni_Bodrogkeresztúr	CHG	Russia_EHG	I20871	Mbuti.DG	-0.002304	0.000757	-3.042	8761	9138	163957	-1.802558834
Urziceni_Bodrogkeresztúr	Russia_EHG	Loschbour.DG	I21713	Mbuti.DG	-0.003214	0.000517	-6.212	41314	43951	820488	0.163228025		Israel_Natufian	Turkey_Epipaleolithic	I21713	Mbuti.DG	-0.006289	0.000808	-7.786	9086	10201	177203	0.076022186		Urziceni_Bodrogkeresztúr	CHG	Russia_EHG	I21711	Mbuti.DG	-0.002052	0.000544	-3.768	34120	35423	635191	-2.045104847
Urziceni_Bodrogkeresztúr	Russia_EHG	Loschbour.DG	I21823	Mbuti.DG	-0.003435	0.000534	-6.431	34310	36650	681318	-0.255826051		Israel_Natufian	Turkey_Epipaleolithic	I21823	Mbuti.DG	-0.006904	0.000825	-8.365	8021	9094	155376	-0.670998878		Urziceni_Bodrogkeresztúr	CHG	Russia_EHG	I21712	Mbuti.DG	-0.000498	0.000539	-0.924	43368	43764	795401	0.8190407476
Urziceni_Bodrogkeresztúr	Russia_EHG	Loschbour.DG	I14166	Mbuti.DG	-0.003834	0.000528	-7.268	36812	39609	729743	-1.014414983		Israel_Natufian	Turkey_Epipaleolithic	I14166	Mbuti.DG	-0.008318	0.000843	-9.867	8392	9760	164379	-2.334014323		Urziceni_Bodrogkeresztúr	CHG	Russia_EHG	I21713	Mbuti.DG	-0.000902	0.000517	-1.744	44962	45708	827761	0.07246221076
Urziceni_Bodrogkeresztúr + Salcuta	Russia_EHG	Loschbour.DG	I15616	Mbuti.DG	-0.003519	0.000524	-6.72	38748	41447	767082	-0.407084924		Israel_Natufian	Turkey_Epipaleolithic	I15616	Mbuti.DG	-0.008005	0.000836	-9.578	8642	9995	169108	-1.86819677		Urziceni_Bodrogkeresztúr	CHG	Russia_EHG	I21821	Mbuti.DG	0.000392	0.001081	0.363	3115	3092	56983	1.231695618
Urziceni_Bodrogkeresztúr	Russia_EHG	Loschbour.DG	I14157	Mbuti.DG	-0.003695	0.000514	-7.185	36997	39731	740048	-0.771616948		Israel_Natufian	Turkey_Epipaleolithic	I14157	Mbuti.DG	-0.007964	0.000855	-9.318	8474	9795	165895	-1.887221139		Urziceni_Bodrogkeresztúr	CHG	Russia_EHG	I21822	Mbuti.DG	-0.000971	0.000561	-1.731	29289	29812	539282	-0.05621575229
Urziceni_Bodrogkeresztúr	Russia_EHG	Loschbour.DG	I7129	Mbuti.DG	-0.0037	0.000525	-7.048	39686	42588	784241	-0.764973545		Israel_Natufian	Turkey_Epipaleolithic	I7129	Mbuti.DG	-0.007879	0.000831	-9.481	8634	9971	169678	-1.839439319		Urziceni_Bodrogkeresztúr	CHG	Russia_EHG	I21823	Mbuti.DG	-0.000388	0.000542	-0.716	37601	37868	687780	1.017459341
Urziceni_Bodrogkeresztúr	Russia_EHG	Loschbour.DG	I14164	Mbuti.DG	-0.002932	0.000529	-5.54	34630	36631	682434	0.692606595		Israel_Natufian	Turkey_Epipaleolithic	I14164	Mbuti.DG	-0.007795	0.000835	-9.34	8018	9234	156065	-1.730028831		Urziceni_Bodrogkeresztúr	CHG	Russia_EHG	I22561	Mbuti.DG	-0.001183	0.000512	-2.31	42547	43476	785698	-0.4756582755
Urziceni_Bodrogkeresztúr	Russia_EHG	Loschbour.DG	I7135	Mbuti.DG	-0.003737	0.00055	-6.795	42005	45120	833440	-0.797474747		Israel_Natufian	Turkey_Epipaleolithic	I7135	Mbuti.DG	-0.007496	0.000778	-9.63	8989	10307	175730	-1.472460249		Urziceni_Bodrogkeresztúr	CHG	Russia_EHG	I23118	Mbuti.DG	-0.000945	0.000529	-1.787	43858	44620	806811	-0.01046698873
Urziceni_Bodrogkeresztúr	Russia_EHG	Loschbour.DG	I7136	Mbuti.DG	-0.003306	0.000534	-6.187	42969	45773	848202	-0.014253017		Israel_Natufian	Turkey_Epipaleolithic	I7136	Mbuti.DG	-0.007365	0.000822	-8.959	9103	10409	177427	-1.234275029		Urziceni_Bodrogkeresztúr	CHG	Russia_EHG	I23119	Mbuti.DG	-0.001262	0.000546	-2.31	42649	43643	787859	-0.5907271741
Urziceni_Bodrogkeresztúr + Salcuta	Russia_EHG	Loschbour.DG	I18113	Mbuti.DG	-0.003842	0.000588	-6.534	18481	19878	363630	-0.912096088		Israel_Natufian	Turkey_Epipaleolithic	I18113	Mbuti.DG	-0.007414	0.001095	-6.771	4321	4939	83460	-0.886586758		Urziceni_Bodrogkeresztúr	CHG	Russia_EHG	I23120	Mbuti.DG	-0.001156	0.00055	-2.104	43115	44036	796457	-0.3937037037
Urziceni_Bodrogkeresztúr	Russia_EHG	Loschbour.DG	I7130	Mbuti.DG	-0.003051	0.000523	-5.831	42719	45300	846006	0.473018908		Israel_Natufian	Turkey_Epipaleolithic	I7130	Mbuti.DG	-0.006814	0.00081	-8.413	9021	10228	177084	-0.572313672		Urziceni_Bodrogkeresztúr	CHG	Russia_EHG	I23121	Mbuti.DG	0.000262	0.000508	0.516	44003	43792	802166	2.365084573
Urziceni_Bodrogkeresztúr	Russia_EHG	Loschbour.DG	I14161	Mbuti.DG	-0.004166	0.000534	-7.798	37067	40130	735422	-1.624739908		Israel_Natufian	Turkey_Epipaleolithic	I14161	Mbuti.DG	-0.006739	0.000829	-8.131	8518	9631	165094	-0.468726265		Urziceni_Bodrogkeresztúr	CHG	Russia_EHG	I23123	Mbuti.DG	-0.00155	0.000536	-2.895	44399	45675	823247	-1.139061636
Urziceni_Bodrogkeresztúr	Russia_EHG	Loschbour.DG	I15619	Mbuti.DG	-0.003629	0.000516	-7.031	34759	37259	688870	-0.640719208		Israel_Natufian	Turkey_Epipaleolithic	I15619	Mbuti.DG	-0.006832	0.000814	-8.388	8144	9225	158265	-0.591614342		Urziceni_Bodrogkeresztúr	CHG	Russia_EHG	I23126	Mbuti.DG	-0.000405	0.000726	-0.558	11132	11214	203561	0.7361748801
Urziceni_Bodrogkeresztúr	Russia_EHG	Loschbour.DG	I18114	Mbuti.DG	-0.003646	0.000538	-6.781	40556	43484	803179	-0.646117307		Israel_Natufian	Turkey_Epipaleolithic	I18114	Mbuti.DG	-0.006689	0.000849	-7.878	8876	10029	172267	-0.398791607		Urziceni_Bodrogkeresztúr	CHG	Russia_EHG	I23348	Mbuti.DG	-0.000516	0.000542	-0.953	44094	44512	808186	0.7812969796
Urziceni_Bodrogkeresztúr	Russia_EHG	Loschbour.DG	I14159	Mbuti.DG	-0.003765	0.0005	-7.535	38668	41569	770677	-0.933222222		Israel_Natufian	Turkey_Epipaleolithic	I14159	Mbuti.DG	-0.006508	0.000828	-7.861	8757	9861	169595	-0.190306853		Urziceni_Bodrogkeresztúr	CHG	Russia_EHG	I23351	Mbuti.DG	-0.001028	0.000543	-1.894	43537	44362	802479	-0.1630516336
Urziceni_Bodrogkeresztúr + Salcuta	Russia_EHG	Loschbour.DG	I7131	Mbuti.DG	-0.004115	0.000552	-7.46	36018	38959	714530	-1.466145833		Israel_Natufian	Turkey_Epipaleolithic	I7131	Mbuti.DG	-0.006793	0.000808	-8.411	8118	9182	156558	-0.432936262		Urziceni_Bodrogkeresztúr	CHG	Russia_EHG	I4088	Mbuti.DG	-0.000938	0.000611	-1.534	22659	23049	415331	0.002394374735
Urziceni_Bodrogkeresztúr	Russia_EHG	Loschbour.DG	I14165	Mbuti.DG	-0.003512	0.000518	-6.777	38640	41326	764862	-0.412376662		Israel_Natufian	Turkey_Epipaleolithic	I14165	Mbuti.DG	-0.006339	0.000809	-7.834	8743	9816	169257	0.014123518		Urziceni_Bodrogkeresztúr	CHG	Russia_EHG	I4089	Mbuti.DG	-0.001471	0.000628	-2.341	24253	24907	444433	-0.8463965558
Urziceni_Bodrogkeresztúr	Russia_EHG	Loschbour.DG	I4089	Mbuti.DG	-0.002882	0.000545	-5.288	37230	39339	731623	0.76401631		Israel_Natufian	Turkey_Epipaleolithic	I4089	Mbuti.DG	-0.006555	0.000783	-8.37	8525	9612	165824	-0.261269571		Urziceni_Bodrogkeresztúr	CHG	Russia_EHG	I7128	Mbuti.DG	-0.000646	0.000634	-1.019	25265	25562	460603	0.4628753359
Urziceni_Bodrogkeresztúr + Salcuta	Russia_EHG	Loschbour.DG	I14162	Mbuti.DG	-0.003778	0.000568	-6.654	37477	40291	744854	-0.831536092		Israel_Natufian	Turkey_Epipaleolithic	I14162	Mbuti.DG	-0.006599	0.000832	-7.928	8636	9735	166462	-0.187274639		Urziceni_Bodrogkeresztúr	CHG	Russia_EHG	I7129	Mbuti.DG	-0.000749	0.000648	-1.157	25153	25496	458012	0.2939243256
Urziceni_Bodrogkeresztúr	Russia_EHG	Loschbour.DG	I18116	Mbuti.DG	-0.003151	0.00051	-6.175	41783	44396	829428	0.288997821		Israel_Natufian	Turkey_Epipaleolithic	I18116	Mbuti.DG	-0.006309	0.000808	-7.804	9102	10223	177586	0.05126971		Urziceni_Bodrogkeresztúr	CHG	Russia_EHG	I7130	Mbuti.DG	-0.000621	0.000609	-1.02	26378	26677	481277	0.5229276896
Urziceni_Bodrogkeresztúr	Russia_EHG	Loschbour.DG	I20810	Mbuti.DG	-0.003472	0.000528	-6.571	40071	42819	791326	-0.328808923		Israel_Natufian	Turkey_Epipaleolithic	I20810	Mbuti.DG	-0.006671	0.000817	-8.162	8840	9988	172062	-0.392379528		Urziceni_Bodrogkeresztúr	CHG	Russia_EHG	I7133	Mbuti.DG	-0.000747	0.000614	-1.216	26396	26756	482060	0.3134575944
Urziceni_Bodrogkeresztúr + Salcuta	Russia_EHG	Loschbour.DG	I7134	Mbuti.DG	-0.003718	0.000547	-6.795	42556	45684	841452	-0.753770567		Israel_Natufian	Turkey_Epipaleolithic	I7134	Mbuti.DG	-0.006478	0.000842	-7.694	9117	10262	176716	-0.041345012		Urziceni_Bodrogkeresztúr	CHG	Russia_EHG	I7135	Mbuti.DG	-0.001873	0.000603	-3.103	25892	26785	477242	-1.54815429
Urziceni_Bodrogkeresztúr	Russia_EHG	Loschbour.DG	I7133	Mbuti.DG	-0.003516	0.000525	-6.701	42695	45672	846792	-0.414497354		Israel_Natufian	Turkey_Epipaleolithic	I7133	Mbuti.DG	-0.006528	0.000864	-7.557	9146	10306	177659	-0.205525549		Urziceni_Bodrogkeresztúr	CHG	Russia_EHG	I7136	Mbuti.DG	-0.000525	0.00062	-0.848	26599	26853	482404	0.6684886499
Urziceni_Bodrogkeresztúr	Russia_EHG	Loschbour.DG	I18115	Mbuti.DG	-0.003845	0.000529	-7.27	43780	47123	869555	-1.033291325		Israel_Natufian	Turkey_Epipaleolithic	I18115	Mbuti.DG	-0.006359	0.000794	-8.01	9271	10418	180455	-0.010798582		Urziceni_Bodrogkeresztúr	CHG	Russia_EHG	I7137	Mbuti.DG	-0.000935	0.000594	-1.574	26133	26578	475766	0.007513405662
Urziceni_Bodrogkeresztúr	Russia_EHG	Loschbour.DG	I20806	Mbuti.DG	-0.003413	0.000525	-6.501	41297	44081	815658	-0.218306878		Israel_Natufian	Turkey_Epipaleolithic	I20806	Mbuti.DG	-0.006358	0.000782	-8.132	9088	10200	175002	-0.009685517		Urziceni_Bodrogkeresztúr + Salcuta	CHG	Russia_EHG	I14160	Mbuti.DG	-0.000454	0.00065	-0.698	24753	24959	452377	0.7386538462
Urziceni_Bodrogkeresztúr	Russia_EHG	Loschbour.DG	I7128	Mbuti.DG	-0.003101	0.00052	-5.967	39786	42225	786719	0.379594017		Israel_Natufian	Turkey_Epipaleolithic	I7128	Mbuti.DG	-0.006195	0.000825	-7.51	8835	9892	170634	0.188395062		Urziceni_Bodrogkeresztúr + Salcuta	CHG	Russia_EHG	I14162	Mbuti.DG	-0.002021	0.000619	-3.265	24225	25130	447734	-1.75585622
Urziceni_Bodrogkeresztúr + Salcuta	Russia_EHG	Loschbour.DG	I15617	Mbuti.DG	-0.003635	0.000554	-6.563	35257	37782	694403	-0.594426895		Israel_Natufian	Turkey_Epipaleolithic	I15617	Mbuti.DG	-0.00609	0.000848	-7.185	8243	9208	158519	0.416494693		Urziceni_Bodrogkeresztúr + Salcuta	CHG	Russia_EHG	I15616	Mbuti.DG	-0.000732	0.000595	-1.229	25116	25451	457165	0.3397058824
Urziceni_Bodrogkeresztúr + Salcuta	Russia_EHG	Loschbour.DG	I20809	Mbuti.DG	-0.002731	0.000513	-5.322	41583	43813	816362	1.120248538		Israel_Natufian	Turkey_Epipaleolithic	I20809	Mbuti.DG	-0.006165	0.000833	-7.398	9081	10162	175384	0.333958583		Urziceni_Bodrogkeresztúr + Salcuta	CHG	Russia_EHG	I15617	Mbuti.DG	-0.001707	0.000623	-2.74	23247	23974	425889	-1.240569823
Urziceni_Bodrogkeresztúr + Salcuta	Russia_EHG	Loschbour.DG	I7127	Mbuti.DG	-0.003733	0.000526	-7.099	42265	45389	836538	-0.812381179		Israel_Natufian	Turkey_Epipaleolithic	I7127	Mbuti.DG	-0.006048	0.000818	-7.392	9150	10218	176609	0.483114303		Urziceni_Bodrogkeresztúr + Salcuta	CHG	Russia_EHG	I15623	Mbuti.DG	-0.000154	0.000616	-0.25	21362	21422	386798	1.266436688
Urziceni_Bodrogkeresztúr	Russia_EHG	Loschbour.DG	I7137	Mbuti.DG	-0.002897	0.000522	-5.549	42247	44652	830257	0.768944232		Israel_Natufian	Turkey_Epipaleolithic	I7137	Mbuti.DG	-0.005968	0.000823	-7.255	9074	10119	175064	0.464673057		Urziceni_Bodrogkeresztúr + Salcuta	CHG	Russia_EHG	I18113	Mbuti.DG	-0.000771	0.00072	-1.071	12079	12249	220208	0.2265625
Urziceni_Bodrogkeresztúr + Salcuta	Russia_EHG	Loschbour.DG	I14160	Mbuti.DG	-0.003143	0.000514	-6.117	37941	40308	753220	0.316512646		Israel_Natufian	Turkey_Epipaleolithic	I14160	Mbuti.DG	-0.005892	0.000837	-7.04	8668	9657	167933	0.658527479		Urziceni_Bodrogkeresztúr + Salcuta	CHG	Russia_EHG	I20809	Mbuti.DG	-0.00066	0.000599	-1.102	26114	26427	474426	0.4576377295
Urziceni_Bodrogkeresztúr	Russia_EHG	Loschbour.DG	I4088	Mbuti.DG	-0.003822	0.000508	-7.526	33577	36125	666762	-1.030730534		Israel_Natufian	Turkey_Epipaleolithic	I4088	Mbuti.DG	-0.006027	0.000801	-7.528	8080	9025	156755	0.403777685		Urziceni_Bodrogkeresztúr + Salcuta	CHG	Russia_EHG	I20832	Mbuti.DG	0.000361	0.000537	0.672	41246	40975	752151	2.411778399
Urziceni_Bodrogkeresztúr	Russia_EHG	Loschbour.DG	I14163	Mbuti.DG	-0.002669	0.000546	-4.893	36916	38858	727530	1.152726903		Israel_Natufian	Turkey_Epipaleolithic	I14163	Mbuti.DG	-0.006104	0.000804	-7.59	8457	9458	163920	0.306499908		Urziceni_Bodrogkeresztúr + Salcuta	CHG	Russia_EHG	I20868	Mbuti.DG	-0.000322	0.000623	-0.516	25144	25291	460035	0.9825441413
Urziceni_Bodrogkeresztúr	Russia_EHG	Loschbour.DG	I14158	Mbuti.DG	-0.00519	0.000543	-9.562	30328	33456	602652	-3.483630039		Israel_Natufian	Turkey_Epipaleolithic	I14158	Mbuti.DG	-0.006171	0.00084	-7.348	7439	8323	143308	0.213602293		Urziceni_Bodrogkeresztúr + Salcuta	CHG	Russia_EHG	I20869	Mbuti.DG	-0.002062	0.000525	-3.932	41193	42781	769924	-2.148333333
Urziceni_Bodrogkeresztúr + Salcuta	Russia_EHG	Loschbour.DG	I15623	Mbuti.DG	-0.001517	0.000538	-2.818	31786	32721	616328	3.324697955		Israel_Natufian	Turkey_Epipaleolithic	I15623	Mbuti.DG	-0.005833	0.000867	-6.724	7524	8371	145373	0.703791811		Urziceni_Bodrogkeresztúr + Salcuta	CHG	Russia_EHG	I23122	Mbuti.DG	-0.001634	0.000525	-3.109	44463	45811	824919	-1.333095238
Urziceni_Bodrogkeresztúr + Salcuta	Russia_EHG	Loschbour.DG	I7132	Mbuti.DG	-0.002647	0.000525	-5.045	40926	43056	804663	1.254642857		Israel_Natufian	Turkey_Epipaleolithic	I7132	Mbuti.DG	-0.00558	0.000824	-6.768	8983	9945	172412	1.047557646		Urziceni_Bodrogkeresztúr + Salcuta	CHG	Russia_EHG	I23349	Mbuti.DG	-0.001296	0.000535	-2.42	43905	44960	813708	-0.6764018692
Urziceni_Bodrogkeresztúr	Russia_EHG	Loschbour.DG	I15618	Mbuti.DG	-0.003185	0.000528	-6.033	32327	34357	637402	0.214751684		Israel_Natufian	Turkey_Epipaleolithic	I15618	Mbuti.DG	-0.005593	0.000816	-6.852	7717	8547	148375	0.928218046		Urziceni_Bodrogkeresztúr + Salcuta	CHG	Russia_EHG	I7127	Mbuti.DG	-0.001116	0.000606	-1.842	26099	26632	477257	-0.3001237624
Urziceni_Bodrogkeresztúr	Russia_EHG	Loschbour.DG	I15621	Mbuti.DG	-0.003108	0.000512	-6.076	31506	33430	619093	0.371853299		Israel_Natufian	Turkey_Epipaleolithic	I15621	Mbuti.DG	-0.005151	0.000859	-5.998	7544	8290	144707	1.39630492		Urziceni_Bodrogkeresztúr + Salcuta	CHG	Russia_EHG	I7131	Mbuti.DG	-0.00151	0.000632	-2.39	22835	23468	419216	-0.9111946203
Urziceni_Bodrogkeresztúr	Russia_EHG	Loschbour.DG	I18154	Mbuti.DG	-0.002306	0.000687	-3.356	7080	7399	138232	1.444525311		Israel_Natufian	Turkey_Epipaleolithic	I18154	Mbuti.DG	-0.00482	0.001547	-3.115	1648	1801	31854	0.989286313		Urziceni_Bodrogkeresztúr + Salcuta	CHG	Russia_EHG	I7132	Mbuti.DG	0.00068	0.000576	1.18	25783	25467	464640	2.802300347
Urziceni_Bodrogkeresztúr	Russia_EHG	Loschbour.DG	I18117_d	Mbuti.DG	-0.0034	0.000672	-5.061	8172	8718	160388	-0.151207011		Israel_Natufian	Turkey_Epipaleolithic	I18117_d	Mbuti.DG	-0.004281	0.001336	-3.205	2398	2591	45078	1.548971501		Urziceni_Bodrogkeresztúr + Salcuta	CHG	Russia_EHG	I7134	Mbuti.DG	-0.001548	0.000626	-2.474	26204	26947	479629	-0.9806309904
Urziceni_Bodrogkeresztúr	Russia_EHG	Loschbour.DG	I23126	Mbuti.DG	-0.004564	0.000596	-7.654	16918	18470	340120	-2.123508576		Israel_Natufian	Turkey_Epipaleolithic	I23126	Mbuti.DG	-0.005584	0.001065	-5.245	4054	4491	78160	0.719648757		Urziceni_Hunyadihalom	CHG	Russia_EHG	I23352	Mbuti.DG	-0.001638	0.000523	-3.136	43643	44971	810604	0
Urziceni_Bodrogkeresztúr	Russia_EHG	Loschbour.DG	I11902	Mbuti.DG	-0.003874	0.000501	-7.728	43366	46693	858969	-1.148924373		Israel_Natufian	Turkey_Epipaleolithic	I11902	Mbuti.DG	-0.006241	0.000806	-7.739	9293	10414	179673	0.135764176		Urziceni_N	CHG	Russia_EHG	I23350_d	Mbuti.DG	-0.001763	0.000654	-2.697	13589	14028	249095	0.1330275229
Urziceni_Bodrogkeresztúr + Salcuta	Russia_EHG	Loschbour.DG	I20868	Mbuti.DG	-0.002007	0.000506	-3.963	38418	39941	758886	2.566576087		Israel_Natufian	Turkey_Epipaleolithic	I20868	Mbuti.DG	-0.006418	0.000801	-8.011	8784	9883	171117	0.031445069		Urziceni_N	CHG	Russia_EHG	I7126	Mbuti.DG	-0.001937	0.00053	-3.658	44623	46227	828051	-0.1641509434
