# Supplementary material for: Ancient DNA reveals diverse community organizations in the 5th millennium BCE Carpathian Basin
Source: Nat Commun. 2025 Jun 24;16:5318. doi: 10.1038/s41467-025-60368-2 (PMC12187924; doi:10.1038/s41467-025-60368-2)
Supplement: Supplementary file 7 — Supplementary Dataset 5 [file 41467_2025_60368_MOESM7_ESM.xlsx]

## Sheet: 5-qpAdm
Supplementary Data 5. qpAdm summary. Negativ components are highlighted with red background, p values below 0.05 are written in red, Z-scores above 2 are hlighlighted with green background.
Supplementary Data 5A: Individual-based qpAdm, 3-way models				component			standard error				Fixed pattern if 3-way model is infeasable:												Table 5B: Two-sample t-tests										Supplementary Data 5C: Z-scores
Pop	ID	Chi2	tail	Turkey_N	WHG	EHG	Turkey_N	WHG	EHG	SNP	tail	Turkey_N	WHG	EHG	Z score EHG (μ is the expected value (assuming 0% for no ancestry)	Z score WHG (μ is the expected value (assuming 0% for no ancestry)	right pops:	n samples:
Aszód_Lengyel	I14147	6.384	0.604322134	0.905	0.062	0.033	0.025	0.028	0.037	346997					0.8918918919	-0.8571428571	Mbuti.DG	14					two-sample t-test for pairwise comparison of populations, based on individuals 3way qpAdm, focusing on WHG:										Z-score for individual deviations from the mean in a given group, considering the HG components separately:									Z-score for individual deviations from the mean in a given group, considering the HG components jointly:
Aszód_Lengyel	I14148	6.988	0.537979439	0.908	0.051	0.041	0.03	0.031	0.045	230300					0.911111111111111	-1.12903225806452	Russia_Ust_Ishim.DG	1																		z_score_ehg = (sample_ehg - mean_rest_ehg) / sd_rest_ehg	z_score_whg = (sample_whg - mean_rest_whg) / sd_rest_whg
Aszód_Lengyel	I14149	6.052	0.641461765	0.953	0.119	-0.072	0.025	0.027	0.035	339037	0.266526	0.921	0.079	0	-2.05714285714286	1.22222222222222	Russia_Kostenki14	1						Population 1	Population 2	T-statistic	P-value							Population	Sample ID	EHG Z-score	WHG Z-score						Population	Sample ID	Combined Component (EHG+WHG)	Average SD	Combined Z-score
Aszód_Lengyel	I14151	7.438	0.490206648	0.947	0.091	-0.038	0.027	0.026	0.036	343991	0.418587	0.93	0.07	0	-1.05555555555556	0.192307692307692	Russia_MA1_HG.SG	1						Albertfalva_Ludanice	Aszód_LN	-0.261166489659694	0.804731594567279							Albertfalva_Ludanice	I7046	-0.0717496	-0.370151819						Albertfalva_Ludanice	I7046	0.10099999999999999	0.0305	-0.495938194
Aszód_Lengyel	I14152	4.768	0.782107538	0.877	0.068	0.055	0.027	0.025	0.036	340118					1.52777777777778	-0.72	Ethiopia_4500BP.DG	1						Albertfalva_Ludanice	Basatanya_Bodrogkeresztúr	-0.0441614780408381	0.966304743572688							Albertfalva_Ludanice	I7048	-0.367359179	2.076161029						Albertfalva_Ludanice	I7048	0.14	0.031	3.419212768
Aszód_Lengyel	I14153	10.458	0.234315494	0.914	0.139	-0.053	0.029	0.028	0.039	323420	0.167094	0.89	0.11	0	-1.35897435897436	1.89285714285714	Morocco_Iberomaurusian	6						Albertfalva_Ludanice	Basatanya_Tiszapolgár	-2.12701883985411	0.088972855302075							Albertfalva_Ludanice	I7049	3.882901374	-2.076161029						Albertfalva_Ludanice	I7049	0.089	0.033	-1.425631962
Aszód_Lengyel	I14154	5.562	0.696198475	0.878	0.133	-0.011	0.027	0.026	0.037	334511	0.708956	0.875	0.125	0	-0.297297297297297	1.80769230769231	Jordan_PPNB	11						Albertfalva_Ludanice	Basatanya_Tiszapolgár/Bodrogkeresztúr	0.0785640524034182	0.939934851061353							Albertfalva_Ludanice	I7051	-1.428571429	0.370151819						Albertfalva_Ludanice	I7051	0.112	0.0315	0.07500586
Aszód_Lengyel	I14156	6.584	0.582120916	0.932	0.049	0.02	0.026	0.028	0.037	332447					0.540540540540541	-1.32142857142857	Russia_Arkhangelsk_Veretye_Mesolithic.SG	1						Albertfalva_Ludanice	Csőszhalom_LN	-1.10760456870781	0.328658885990033							Aszód_LN	I14147	1.588639791	-0.580176088						Aszód_LN	I14147	0.095	0.0325	-0.0124851
Aszód_Lengyel	I16521	14.232	0.0759036097	0.886	0.106	0.008	0.03	0.032	0.041	206059					0.195121951219512	0.625	Georgia_Kotias.SG	1						Albertfalva_Ludanice	Polgár-Nagykasziba_Tiszapolgár	0.0826887187837419	0.94180407663873							Aszód_LN	I14148	2.208757974	-0.844560974						Aszód_LN	I14148	0.092	0.038	-0.083666122
Aszód_Lengyel	I16523	7.928	0.440501034	0.929	0.062	0.009	0.031	0.033	0.044	168399					0.204545454545455	-0.727272727272727	Italy_North_Villabruna_HG	1						Albertfalva_Ludanice	Urziceni_Bodrogkeresztúr	1.30123583833491	0.270617897388911							Aszód_LN	I14149	-0.458197067	-0.183285887						Aszód_LN	I14149	0.079	0.031	-0.393720107
Aszód_Lengyel	I16524	10.873	0.209016953	0.955	-0.007	0.051	0.033	0.031	0.046	181548	0.255138	1	0	0	1.10869565217391	-3	Spain_ElMiron	1						Albertfalva_Ludanice	Urziceni_Bodrogkeresztúr + Salcuta	1.42557993349227	0.21589466865924							Aszód_LN	I14151	-0.458197067	-0.392152356						Aszód_LN	I14151	0.07	0.031	-0.611807545
Aszód_Lengyel	I16525	20.408	0.00889846622	0.9	0.132	-0.032	0.03	0.031	0.043	246924	0.010966	0.887	0.113	0	-0.744186046511628	1.48387096774194								Albertfalva_Ludanice	Urziceni_MN	-2.33975544152697	0.161949337489357							Aszód_LN	I14152	-0.458197067	0.535378811						Aszód_LN	I14152	0.11	0.0305	0.34447209
Aszód_Lengyel	I16532	26.639	0.000815970973	0.828	0.135	0.036	0.03	0.03	0.041	222179					0.878048780487805	1.63333333333333	Left pops:							Aszód_LN	Basatanya_Bodrogkeresztúr	0.29410572693843	0.771606733035639							Aszód_LN	I14153	-0.458197067	0.89617272						Aszód_LN	I14153	0.125	0.0335	0.70888468
Aszód_Lengyel	I16533	6.937	0.543469886	0.886	0.102	0.012	0.033	0.033	0.048	167088					0.25	0.484848484848485	EHG: Ukraine Mesolithic, Russia_Kareila (I0061, I0211, I1733, I1763, I1819, I5876, I1734, I1736, I1737, I5885							Aszód_LN	Basatanya_Tiszapolgár	-2.83521489303592	0.00778828352161109							Aszód_LN	I14154	-1.142642513	1.096036634						Aszód_LN	I14154	0.125	0.0315	0.70888468
Aszód_Lengyel	I16534	11.047	0.199048491	0.902	0.16	-0.061	0.031	0.031	0.042	212732	0.130552	0.873	0.127	0	-1.45238095238095	2.38709677419355	WHG: England_Mesolithic, France_NouvelleAquitaine_Mesolithic, Loschbour, Bad Dürrenberg (I3025, I6745, I6767, PER3023, PER503, BDB001, Loschbour)							Aszód_LN	Basatanya_Tiszapolgár/Bodrogkeresztúr	0.355200285765554	0.737636625450192							Aszód_LN	I14156	0.732769622	-0.893583209						Aszód_LN	I14156	0.069	0.0325	-0.636305638
Aszód_Lengyel	I16535	2025-09-16	0.253975225	0.974	0.037	-0.01	0.043	0.041	0.059	104219	0.351061	1	0	0	-0.169491525423729	-1.19512195121951	Turkey_N	24 samples from Anatolia_N (MathiesonNature2015)						Aszód_LN	Csőszhalom_LN	-1.34909393334729	0.185435267868549							Aszód_LN	I16521	0.015494661	0.441366277						Aszód_LN	I16521	0.11399999999999999	0.036500000000000005	0.440589045
Aszód_Lengyel	I16544	4.006	0.856582057	0.869	0.176	-0.045	0.032	0.033	0.042	201764	0.776395	0.85	0.15	0	-1.07142857142857	2.72727272727273								Aszód_LN	Polgár-Nagykasziba_Tiszapolgár	0.27860920837379	0.819342541099588							Aszód_LN	I16523	0.074385339	-0.580176088						Aszód_LN	I16523	0.071	0.0385	-0.587369437
Aszód_Lengyel	I16545	6.378	0.604949625	0.921	0.052	0.026	0.036	0.037	0.052	137607					0.5	-0.918918918918919								Aszód_LN	Urziceni_Bodrogkeresztúr	2.72287682299573	0.0105736875961568							Aszód_LN	I16524	-0.458197067	-2.273678643						Aszód_LN	I16524	0.0	0.0385	-2.682040025
Aszód_Lengyel	I16552	5.826	0.666721866	0.889	0.107	0.005	0.031	0.032	0.045	201540					0.111111111111111	0.65625								Aszód_LN	Urziceni_Bodrogkeresztúr + Salcuta	2.56903665532122	0.0149396502349109							Aszód_LN	I16525	-2.806608175	1.070698544						Aszód_LN	I16525	0.113	0.037	0.416502271
																								Aszód_LN	Urziceni_MN	-2.42867571491608	0.213539386784995							Aszód_LN	I16532	1.809596527	1.147048288						Aszód_LN	I16532	0.171	0.035500000000000004	1.975464577
Basatanya_Bodrogkeresztúr	I21910	11.677	0.166227566	0.832	0.098	0.07	0.028	0.028	0.038	332376					1.84210526315789	0.428571428571429								Basatanya_Bodrogkeresztúr	Basatanya_Tiszapolgár	-2.84999584792994	0.00993418497572945							Aszód_LN	I16533	0.251453667	0.347994591						Aszód_LN	I16533	0.11399999999999999	0.0405	0.440589045
Basatanya_Bodrogkeresztúr	I5099	5.439	0.709751008	0.865	0.088	0.046	0.027	0.025	0.037	326146					1.24324324324324	0.0800000000000001								Basatanya_Bodrogkeresztúr	Basatanya_Tiszapolgár/Bodrogkeresztúr	0.13696558606549	0.895919519567654							Aszód_LN	I16534	-0.458197067	0.945559953						Aszód_LN	I16534	0.127	0.036500000000000005	0.758479257
Basatanya_Bodrogkeresztúr	I5100	7.688	0.464486196	0.894	0.144	-0.038	0.025	0.027	0.035	325315	0.393158	0.878	0.122	0	-1.08571428571429	2.14814814814815								Basatanya_Bodrogkeresztúr	Csőszhalom_LN	-1.51037771764749	0.149100065007993							Aszód_LN	I16535	-0.458197067	-2.273678643						Aszód_LN	I16535	0.0	0.05	-2.682040025
Basatanya_Bodrogkeresztúr	I5102	5.298	0.725252189	0.874	0.083	0.043	0.027	0.027	0.036	329372					1.19444444444444	-0.111111111111111								Basatanya_Bodrogkeresztúr	Polgár-Nagykasziba_Tiszapolgár	0.123432392350011	0.917251386516493							Aszód_LN	I16544	-0.458197067	1.546587696						Aszód_LN	I16544	0.15	0.037500000000000006	1.356874161
Basatanya_Bodrogkeresztúr	I5104	16.014	0.0421751571	0.865	0.126	0.009	0.027	0.028	0.039	307219					0.230769230769231	1.42857142857143								Basatanya_Bodrogkeresztúr	Urziceni_Bodrogkeresztúr	2.00344699570293	0.0657005963056407							Aszód_LN	I16545	1.111738198	-0.820172777						Aszód_LN	I16545	0.078	0.0445	-0.417768979
Basatanya_Bodrogkeresztúr	I8793	12.311	0.137873888	0.842	0.079	0.079	0.027	0.027	0.037	368724					2.13513513513514	-0.259259259259259								Basatanya_Bodrogkeresztúr	Urziceni_Bodrogkeresztúr + Salcuta	2.01881194800197	0.0572650411554258							Aszód_LN	I16552	-0.161260114	0.46480378						Aszód_LN	I16552	0.112	0.0385	0.392455441
Basatanya_Bodrogkeresztúr	I8794	4.883	0.769956626	0.867	0.094	0.039	0.027	0.026	0.037	358760					1.05405405405405	0.307692307692308								Basatanya_Bodrogkeresztúr	Urziceni_MN	-2.51514465225216	0.191986036063586							Basatanya_Bodrogkeresztúr	I21910	1.197366278	0.510461234						Basatanya_Bodrogkeresztúr	I21910	0.168	0.033	1.668296505
Basatanya_Bodrogkeresztúr	I8795	17.851	0.0223752376	0.867	0.064	0.069	0.026	0.026	0.035	362670					1.97142857142857	-0.846153846153846								Basatanya_Tiszapolgár	Basatanya_Tiszapolgár/Bodrogkeresztúr	2.19410858577268	0.0827184923217581							Basatanya_Bodrogkeresztúr	I5099	0.119881802	0.151489						Basatanya_Bodrogkeresztúr	I5099	0.134	0.031	0.255355276
Basatanya_Bodrogkeresztúr	I8796	7.636	0.469859398	0.936	0.027	0.036	0.025	0.027	0.037	367258					0.972972972972973	-2.18518518518519								Basatanya_Tiszapolgár	Csőszhalom_LN	1.79901945937877	0.0813597627660072							Basatanya_Bodrogkeresztúr	I5100	-2.219336179	1.510689454						Basatanya_Bodrogkeresztúr	I5100	0.122	0.031	-0.169891016
Basatanya_Bodrogkeresztúr	I8797	5.364	0.718034513	0.904	0.056	0.04	0.027	0.028	0.038	361471					1.05263157894737	-1.07142857142857								Basatanya_Tiszapolgár	Polgár-Nagykasziba_Tiszapolgár	1.59920026724267	0.316895141530461							Basatanya_Bodrogkeresztúr	I5102	-0.004130521	-0.024630068						Basatanya_Bodrogkeresztúr	I5102	0.126	0.0315	-0.028270581
Basatanya_Tiszapolgár	I10007	2.505	0.961493955	0.868	0.101	0.031	0.025	0.027	0.035	367793					0.885714285714286	0.555555555555556								Basatanya_Tiszapolgár	Urziceni_Bodrogkeresztúr	6.20419459835196	1.49812140035672E-06							Basatanya_Bodrogkeresztúr	I5104	-1.598088346	1.717629301						Basatanya_Bodrogkeresztúr	I5104	0.135	0.0335	0.291138685
Basatanya_Tiszapolgár	I10008	12.661	0.124064744	0.855	0.118	0.027	0.027	0.028	0.037	367637					0.72972972972973	1.14285714285714								Basatanya_Tiszapolgár	Urziceni_Bodrogkeresztúr + Salcuta	5.42296500540397	7.05755535218492E-06							Basatanya_Bodrogkeresztúr	I8793	1.709262208	-0.165622632						Basatanya_Bodrogkeresztúr	I8793	0.158	0.032	1.186616333
Basatanya_Tiszapolgár	I10009	3.899	0.866107479	0.88	0.112	0.008	0.025	0.028	0.036	365341					0.222222222222222	0.928571428571429								Basatanya_Tiszapolgár	Urziceni_MN	-1.23997147565154	0.404660666788792							Basatanya_Bodrogkeresztúr	I8794	-0.169625082	0.365108797						Basatanya_Bodrogkeresztúr	I8794	0.133	0.0315	0.219681085
Basatanya_Tiszapolgár	I10010	15.012	0.0589062362	0.826	0.126	0.048	0.026	0.028	0.039	362273					1.23076923076923	1.42857142857143								Basatanya_Tiszapolgár/Bodrogkeresztúr	Csőszhalom_LN	-1.19216228878215	0.298135480134203							Basatanya_Bodrogkeresztúr	I8795	1.146129903	-0.712663854						Basatanya_Bodrogkeresztúr	I8795	0.133	0.0305	0.219681085
Basatanya_Tiszapolgár	I10011	8.414	0.394069294	0.896	0.112	-0.008	0.026	0.027	0.036	366579	0.429091	0.893	0.107	0	-0.222222222222222	0.962962962962963								Basatanya_Tiszapolgár/Bodrogkeresztúr	Polgár-Nagykasziba_Tiszapolgár	0.0205539425070626	0.98548026163206							Basatanya_Bodrogkeresztúr	I8796	-0.294695884	-2.684499309						Basatanya_Bodrogkeresztúr	I8796	0.063	0.032	-3.445265443
Basatanya_Tiszapolgár	I10012	4.719	0.787182496	0.884	0.127	-0.011	0.026	0.028	0.038	362256	0.791397	0.882	0.118	0	-0.289473684210526	1.46428571428571								Basatanya_Tiszapolgár/Bodrogkeresztúr	Urziceni_Bodrogkeresztúr	1.17384275584088	0.313017656937195							Basatanya_Bodrogkeresztúr	I8797	-0.128164296	-1.031271196						Basatanya_Bodrogkeresztúr	I8797	0.096	0.033	-1.169046735
Basatanya_Tiszapolgár	I10356	6.006	0.646545739	0.874	0.131	-0.006	0.025	0.029	0.036	348254	0.665362	0.875	0.125	0	-0.166666666666667	1.55172413793103								Basatanya_Tiszapolgár/Bodrogkeresztúr	Urziceni_Bodrogkeresztúr + Salcuta	1.30687107978585	0.251413796078785							Basatanya_Tiszapolgár	I10007	0.910629939	-0.650480444						Basatanya_Tiszapolgár	I10007	0.132	0.031	0.081882747
Basatanya_Tiszapolgár	I21848	6.461	0.595756801	0.878	0.096	0.025	0.027	0.027	0.036	332872					0.694444444444445	0.370370370370371								Basatanya_Tiszapolgár/Bodrogkeresztúr	Urziceni_MN	-2.38519927248052	0.155256649604162							Basatanya_Tiszapolgár	I10008	0.672999451	0.13063649						Basatanya_Tiszapolgár	I10008	0.145	0.0325	0.701269063
Basatanya_Tiszapolgár	I21849	7.412	0.49286894	0.9	0.134	-0.034	0.027	0.027	0.037	358401	0.439746	0.884	0.116	0	-0.918918918918919	1.77777777777778								Csőszhalom_LN	Polgár-Nagykasziba_Tiszapolgár	0.862950329172112	0.530343808850147							Basatanya_Tiszapolgár	I10009	-0.399936699	-0.142010911						Basatanya_Tiszapolgár	I10009	0.12	0.032	-0.483225589
Basatanya_Tiszapolgár	I21895	6.77	0.561659705	0.876	0.102	0.021	0.026	0.027	0.036	358354					0.583333333333333	0.592592592592593								Csőszhalom_LN	Urziceni_Bodrogkeresztúr	4.9765722638798	7.24513209500617E-06							Basatanya_Tiszapolgár	I10010	2.085831089	0.497947773						Basatanya_Tiszapolgár	I10010	0.174	0.0335	2.412768704
Basatanya_Tiszapolgár	I21896	15.136	0.0565611362	0.885	0.159	-0.044	0.027	0.028	0.036	370374	0.0442296	0.866	0.134	0	-1.22222222222222	2.60714285714286								Csőszhalom_LN	Urziceni_Bodrogkeresztúr + Salcuta	4.21484957136145	0.000186415081366515							Basatanya_Tiszapolgár	I10011	-0.865394186	-0.370672867						Basatanya_Tiszapolgár	I10011	0.107	0.0315	-1.133445199
Basatanya_Tiszapolgár	I5101	16.068	0.0414139348	0.814	0.168	0.018	0.028	0.029	0.039	326851	0.05227	0.825	0.175	0	0.461538461538462	2.82758620689655								Csőszhalom_LN	Urziceni_MN	-1.95144886285331	0.279633704420147							Basatanya_Tiszapolgár	I10012	-0.865394186	0.13063649						Basatanya_Tiszapolgár	I10012	0.118	0.033	-0.579457205
Basatanya_Tiszapolgár	I5105	5.372	0.717162232	0.901	0.098	0.001	0.027	0.028	0.038	330665					0.0263157894736842	0.428571428571429								Polgár-Nagykasziba_Tiszapolgár	Urziceni_Bodrogkeresztúr	0.787555719278102	0.566942143626981							Basatanya_Tiszapolgár	I10356	-0.865394186	0.451502292						Basatanya_Tiszapolgár	I10356	0.125	0.0325	-0.246090598
Basatanya_Tiszapolgár	I5106	11.069	0.197838382	0.878	0.068	0.054	0.032	0.032	0.045	217011					1.2	-0.5625								Polgár-Nagykasziba_Tiszapolgár	Urziceni_Bodrogkeresztúr + Salcuta	0.914487213494564	0.502207870373253							Basatanya_Tiszapolgár	I21848	0.557052324	-0.89132395						Basatanya_Tiszapolgár	I21848	0.121	0.0315	-0.435450202
Basatanya_Tiszapolgár	I5107	2.596	0.957128153	0.908	0.144	-0.051	0.028	0.028	0.037	331165	0.822688	0.884	0.116	0	-1.37837837837838	2.07142857142857								Polgár-Nagykasziba_Tiszapolgár	Urziceni_MN	-2.09566962512507	0.172776494721434							Basatanya_Tiszapolgár	I21849	-0.865394186	0.039738334						Basatanya_Tiszapolgár	I21849	0.116	0.032	-0.676754964
Basatanya_Tiszapolgár	I8799	8.682	0.369798042	0.843	0.13	0.027	0.027	0.028	0.038	364192					0.710526315789474	1.57142857142857								Urziceni_Bodrogkeresztúr	Urziceni_Bodrogkeresztúr + Salcuta	0.409998840207549	0.68516748432289							Basatanya_Tiszapolgár	I21895	0.329208496	-0.603262571						Basatanya_Tiszapolgár	I21895	0.123	0.0315	-0.340466154
Basatanya_Tiszapolgár/Bodrogkeresztúr	I10005	5.931	0.654946241	0.9	0.054	0.046	0.028	0.026	0.036	366872					1.27777777777778	-1.23076923076923								Urziceni_Bodrogkeresztúr	Urziceni_MN	-3.46630778727489	0.166478817832952							Basatanya_Tiszapolgár	I21896	-0.865394186	0.879065534						Basatanya_Tiszapolgár	I21896	0.134	0.032	0.175604682
Basatanya_Tiszapolgár/Bodrogkeresztúr	I10006	2.958	0.936991728	0.877	0.053	0.069	0.027	0.028	0.037	360844					1.86486486486487	-1.17857142857143								Urziceni_Bodrogkeresztúr + Salcuta	Urziceni_MN	-3.50562690538455	0.143401488971408							Basatanya_Tiszapolgár	I5101	-0.865394186	3.826668246						Basatanya_Tiszapolgár	I5101	0.175	0.034	2.490464375
Basatanya_Tiszapolgár/Bodrogkeresztúr	I5108	10.579	0.226701111	0.863	0.098	0.039	0.026	0.027	0.037	323314					1.05405405405405	0.444444444444445																		Basatanya_Tiszapolgár	I5105	-0.805599341	-0.793938511						Basatanya_Tiszapolgár	I5105	0.099	0.033	-1.579222366
Basatanya_Tiszapolgár/Bodrogkeresztúr	I8798	8.164	0.417600928	0.865	0.121	0.014	0.026	0.028	0.036	362125					0.388888888888889	1.25							two-sample t-test for pairwise comparison of populations, based on individuals 3way qpAdm, focusing on EHG:											Basatanya_Tiszapolgár	I5106	2.623431903	-2.570200895						Basatanya_Tiszapolgár	I5106	0.122	0.0385	-0.387871177
																																		Basatanya_Tiszapolgár	I5107	-0.865394186	0.039738334						Basatanya_Tiszapolgár	I5107	0.116	0.0325	-0.676754964
LN_Csőszhalom	I10013	14.776	0.0636415704	0.865	0.1	0.035	0.027	0.028	0.038	367204					0.921052631578947	0.5								Population 1	Population 2	T-statistic	P-value							Basatanya_Tiszapolgár	I8799	0.672999451	0.68607964						Basatanya_Tiszapolgár	I8799	0.157	0.033	1.322619364
LN_Csőszhalom	I10014	4.585	0.800854539	0.884	0.113	0.003	0.027	0.026	0.037	365739					0.0810810810810811	1.03846153846154								Albertfalva_Ludanice	Aszód_LN	0.960924794558725	0.381520858770822							Basatanya_Tiszapolgár/Bodrogkeresztúr	I10005	0.19367281	-1.060096324						Basatanya_Tiszapolgár/Bodrogkeresztúr	I10005	0.1	0.031	-3.847163893
LN_Csőszhalom	I10015	8.463	0.389614553	0.946	0.052	0.002	0.027	0.027	0.038	368105					0.0526315789473684	-1.25925925925926								Albertfalva_Ludanice	Basatanya_Bodrogkeresztúr	-0.723684357095019	0.497979351601307							Basatanya_Tiszapolgár/Bodrogkeresztúr	I10006	2.139977874	-1.116199641						Basatanya_Tiszapolgár/Bodrogkeresztúr	I10006	0.122	0.0325	-0.096113866
LN_Csőszhalom	I10016	7.998	0.433655921	0.893	0.09	0.017	0.027	0.027	0.039	371551					0.435897435897436	0.148148148148148								Albertfalva_Ludanice	Basatanya_Tiszapolgár	0.606651521866213	0.571924606886787							Basatanya_Tiszapolgár/Bodrogkeresztúr	I5108	-0.144809723	0.564473806						Basatanya_Tiszapolgár/Bodrogkeresztúr	I5108	0.137	0.032	1.017420154
LN_Csőszhalom	I10017	6.821	0.556034857	0.867	0.117	0.017	0.027	0.028	0.036	369620					0.472222222222222	1.10714285714286								Albertfalva_Ludanice	Basatanya_Tiszapolgár/Bodrogkeresztúr	-0.563738160191994	0.593361728750276							Basatanya_Tiszapolgár/Bodrogkeresztúr	I8798	-2.378675372	2.049529727						Basatanya_Tiszapolgár/Bodrogkeresztúr	I8798	0.135	0.032	0.82392832
LN_Csőszhalom	I10129	4.85	0.773520487	0.918	0.108	-0.026	0.027	0.027	0.037	352449	0.738888	0.906	0.094	0	-0.702702702702703	0.814814814814815								Albertfalva_Ludanice	Csőszhalom_LN	0.761576953943559	0.487695447753259							Csoszhalom_LN	I10013	1.198847611	0.048045838						Csoszhalom_LN	I10013	0.135	0.033	0.923998728
LN_Csőszhalom	I10130	8.641	0.373466674	0.899	0.08	0.021	0.027	0.028	0.038	354095					0.552631578947368	-0.214285714285714								Albertfalva_Ludanice	Polgár-Nagykasziba_Tiszapolgár	0.0606056258220814	0.957359620100047							Csoszhalom_LN	I10014	-0.49921225	0.703237495						Csoszhalom_LN	I10014	0.116	0.0315	0.17128538
LN_Csőszhalom	I10131	7.945	0.438902984	0.915	0.112	-0.027	0.027	0.026	0.037	355619	0.424996	0.903	0.097	0	-0.72972972972973	1								Albertfalva_Ludanice	Urziceni_Bodrogkeresztúr	-1.20855381238816	0.300482068146517							Csoszhalom_LN	I10015	-0.552039286	-2.643867687						Csoszhalom_LN	I10015	0.054	0.0325	-2.489737192
LN_Csőszhalom	I10132	10.906	0.207083029	0.909	0.111	-0.02	0.027	0.029	0.037	347736	0.219979	0.902	0.098	0	-0.540540540540541	0.862068965517242								Albertfalva_Ludanice	Urziceni_Bodrogkeresztúr + Salcuta	-1.16999703339852	0.297315973044561							Csoszhalom_LN	I10016	0.231323291	-0.452647323						Csoszhalom_LN	I10016	0.107	0.033	-0.178490899
LN_Csőszhalom	I10133	6.889	0.548672663	0.894	0.123	-0.017	0.028	0.027	0.037	354989	0.559621	0.888	0.112	0	-0.45945945945946	1.37037037037037								Albertfalva_Ludanice	Urziceni_MN	0.185212952071311	0.871971074490328							Csoszhalom_LN	I10017	0.231323291	0.910392919						Csoszhalom_LN	I10017	0.134	0.032	0.88331044
LN_Csőszhalom	I10134	4.73	0.786040329	0.878	0.114	0.008	0.025	0.027	0.037	350355					0.216216216216216	1.03703703703704								Aszód_LN	Basatanya_Bodrogkeresztúr	-2.32854487702106	0.030048243201239							Csoszhalom_LN	I10129	-0.658240862	-0.251611745						Csoszhalom_LN	I10129	0.094	0.032	-0.68954506
LN_Csőszhalom	I10149	2024-06-06	0.580341856	0.904	0.104	-0.008	0.026	0.028	0.037	317253	0.60944	0.903	0.097	0	-0.216216216216216	0.642857142857143								Aszód_LN	Basatanya_Tiszapolgár	-0.547532453592124	0.587707824058544							Csoszhalom_LN	I10130	0.440701246	-0.966731223						Csoszhalom_LN	I10130	0.101	0.033	-0.412776136
LN_Csőszhalom	I10357	13.126	0.107584492	0.861	0.12	0.019	0.026	0.027	0.037	308913					0.513513513513513	1.25925925925926								Aszód_LN	Basatanya_Tiszapolgár/Bodrogkeresztúr	-1.65706188409346	0.159868400542414							Csoszhalom_LN	I10131	-0.658240862	-0.101651132						Csoszhalom_LN	I10131	0.097	0.0315	-0.570332466
LN_Csőszhalom	I16518	6.372	0.605670754	0.917	0.106	-0.023	0.029	0.03	0.039	220524	0.610973	0.909	0.091	0	-0.58974358974359	0.666666666666667								Aszód_LN	Csőszhalom_LN	-0.392108120023187	0.697236722515043							Csoszhalom_LN	I10132	-0.658240862	-0.05174204						Csoszhalom_LN	I10132	0.098	0.033	-0.530808813
LN_Csőszhalom	I16529	14.621	0.0669453878	0.925	0.132	-0.058	0.031	0.031	0.043	235759	0.046421	0.898	0.102	0	-1.34883720930233	1.48387096774194								Aszód_LN	Polgár-Nagykasziba_Tiszapolgár	-0.607494977316237	0.634422112915191							Csoszhalom_LN	I10133	-0.658240862	0.652015905						Csoszhalom_LN	I10133	0.112	0.032	0.01582424
LN_Csőszhalom	I16530	7.599	0.473633738	0.932	0.125	-0.058	0.028	0.03	0.04	255910	0.327438	0.908	0.092	0	-1.45	1.3								Aszód_LN	Urziceni_Bodrogkeresztúr	-3.8142655109844	0.000626388751211669							Csoszhalom_LN	I10134	-0.237118745	0.754669168						Csoszhalom_LN	I10134	0.122	0.032	0.405513652
LN_Csőszhalom	I16541	2.451	0.963965254	0.912	0.088	0	0.027	0.029	0.038	238626					0	0.0689655172413794								Aszód_LN	Urziceni_Bodrogkeresztúr + Salcuta	-3.2314041502107	0.00279717201666693							Csoszhalom_LN	I10149	-0.658240862	-0.101651132						Csoszhalom_LN	I10149	0.097	0.0325	-0.570332466
LN_Csőszhalom	I16542	11.481	0.175887607	0.964	0.108	-0.072	0.03	0.031	0.043	209233	0.0952026	0.931	0.069	0	-1.67441860465116	0.709677419354839								Aszód_LN	Urziceni_MN	-0.419921444741896	0.736516637664737							Csoszhalom_LN	I10357	0.335800527	1.068629318						Csoszhalom_LN	I10357	0.13899999999999998	0.032	1.088557766
LN_Csőszhalom	I16543	8.889	0.351776502	0.876	0.158	-0.034	0.028	0.029	0.039	265039	0.331504	0.862	0.138	0	-0.871794871794872	2.48275862068966								Basatanya_Bodrogkeresztúr	Basatanya_Tiszapolgár	1.87016504601897	0.076572819856635							Csoszhalom_LN	I16518	-0.658240862	-0.402227605						Csoszhalom_LN	I16518	0.091	0.0345	-0.809880305
LN_Csőszhalom	I16550	5.674	0.683745512	0.861	0.07	0.069	0.028	0.029	0.039	251441					1.76923076923077	-0.551724137931034								Basatanya_Bodrogkeresztúr	Basatanya_Tiszapolgár/Bodrogkeresztúr	0.0507811822798991	0.961250137391254							Csoszhalom_LN	I16529	-0.658240862	0.147889032						Csoszhalom_LN	I16529	0.102	0.037	-0.373587284
LN_Csőszhalom	I16559	4.98	0.759706488	0.879	0.114	0.006	0.028	0.031	0.04	254400					0.15	0.903225806451613								Basatanya_Bodrogkeresztúr	Csőszhalom_LN	2.20029931220927	0.0418896095293184							Csoszhalom_LN	I16530	-0.658240862	-0.351925044						Csoszhalom_LN	I16530	0.092	0.035	-0.769630822
LN_Csőszhalom	I18692	7.001	0.536503882	0.824	0.126	0.05	0.027	0.027	0.038	282316					1.31578947368421	1.48148148148148								Basatanya_Bodrogkeresztúr	Polgár-Nagykasziba_Tiszapolgár	0.587757970827708	0.63798497794024							Csoszhalom_LN	I16541	-0.658240862	-0.553898906						Csoszhalom_LN	I16541	0.088	0.0335	-0.931552202
LN_Csőszhalom	I18694	10.691	0.219844464	0.892	0.118	-0.011	0.027	0.029	0.038	289580	0.251273	0.889	0.111	0	-0.289473684210526	1.10344827586207								Basatanya_Bodrogkeresztúr	Urziceni_Bodrogkeresztúr	-0.56553250406681	0.581074677953993							Csoszhalom_LN	I16542	-0.658240862	-1.567944599						Csoszhalom_LN	I16542	0.069	0.037	-1.749106418
LN_Csőszhalom	I29887_d	4.493	0.810173718	0.968	0.174	-0.143	0.044	0.043	0.061	115145	0.311851	0.896	0.104	0	-2.34426229508197	2.04651162790698								Basatanya_Bodrogkeresztúr	Urziceni_Bodrogkeresztúr + Salcuta	-0.552832992512058	0.586661652706522							Csoszhalom_LN	I16543	-0.658240862	2.102988117						Csoszhalom_LN	I16543	0.138	0.034	1.047129495
LN_Csőszhalom	I5109	1.388	0.994414184	0.893	0.058	0.049	0.026	0.028	0.037	308093					1.32432432432432	-1								Basatanya_Bodrogkeresztúr	Urziceni_MN	0.685527269426823	0.593277303052917							Csoszhalom_LN	I16550	3.590121248	-1.511066917						Csoszhalom_LN	I16550	0.139	0.034	1.088557766
LN_Csőszhalom	I5114	13.529	0.0948913044	0.901	0.122	-0.023	0.026	0.027	0.036	322678	0.103165	0.892	0.108	0	-0.638888888888889	1.33333333333333								Basatanya_Tiszapolgár	Basatanya_Tiszapolgár/Bodrogkeresztúr	-1.31033595340684	0.250213973398711							Csoszhalom_LN	I16559	-0.341615995	0.754669168						Csoszhalom_LN	I16559	0.12000000000000001	0.035500000000000004	0.327225926
LN_Csőszhalom	I5115	4.011	0.856095465	0.838	0.119	0.043	0.027	0.029	0.039	304700					1.1025641025641	1.13793103448276								Basatanya_Tiszapolgár	Csőszhalom_LN	0.214012329801256	0.831864546575509							Csoszhalom_LN	I18692	2.10675151	1.394710133						Csoszhalom_LN	I18692	0.176	0.0325	2.871599702
																								Basatanya_Tiszapolgár	Polgár-Nagykasziba_Tiszapolgár	-0.356258398573402	0.772649280118136							Csoszhalom_LN	I18694	-0.658240862	0.600988076						Csoszhalom_LN	I18694	0.111	0.0335	-0.0230172
Ludanice_Albertfalva	I7046	6.716	0.567519647	0.899	0.074	0.027	0.026	0.026	0.035	367471					0.771428571428571	-0.461538461538461								Basatanya_Tiszapolgár	Urziceni_Bodrogkeresztúr	-3.24424901833918	0.00319937261146125							Csoszhalom_LN	I29887_d	-0.658240862	0.247902747						Csoszhalom_LN	I29887_d	0.104	0.052	-0.295400065
Ludanice_Albertfalva	I7048	8.56	0.380743311	0.86	0.115	0.025	0.026	0.027	0.035	368957					0.714285714285714	1.07407407407407								Basatanya_Tiszapolgár	Urziceni_Bodrogkeresztúr + Salcuta	-2.73642562433485	0.0103344307808243							Csoszhalom_LN	I5109	2.041313134	-2.235846528						Csoszhalom_LN	I5109	0.10700000000000001	0.0325	-0.178490899
Ludanice_Albertfalva	I7049	8.445	0.39128868	0.911	0.051	0.038	0.028	0.027	0.039	371864					0.974358974358974	-1.2962962962963								Basatanya_Tiszapolgár	Urziceni_MN	-0.18665162276345	0.878412575286381							Csoszhalom_LN	I5114	-0.658240862	0.448908179						Csoszhalom_LN	I5114	0.108	0.0315	-0.13959271
Ludanice_Albertfalva	I7051	4.702	0.788880168	0.888	0.092	0.02	0.027	0.027	0.036	307486					0.555555555555556	0.222222222222222								Basatanya_Tiszapolgár/Bodrogkeresztúr	Csőszhalom_LN	1.49172339560069	0.208490568308551							Csoszhalom_LN	I5115	1.665337918	1.015574258						Csoszhalom_LN	I5115	0.16199999999999998	0.034	2.120693772
Ludanice_Iváncsa	I23096	18.874	0.0155504135	0.89	0.129	-0.019	0.027	0.027	0.037	356328	0.0191239	0.883	0.117	0	-0.513513513513513	1.59259259259259								Basatanya_Tiszapolgár/Bodrogkeresztúr	Polgár-Nagykasziba_Tiszapolgár	0.498955873851566	0.668547423494214							Urziceni_Bodrogkeresztúr	I11902	-0.875183235	1.468734227						Urziceni_Bodrogkeresztúr	I11902	0.13	0.033	0.356890674
Polgár-Nagykasziba_Tiszapolgár	I16551	7.628	0.470656504	0.907	0.105	-0.012	0.029	0.03	0.041	237174	0.51997	0.903	0.097	0	-0.292682926829268	0.633333333333333								Basatanya_Tiszapolgár/Bodrogkeresztúr	Urziceni_Bodrogkeresztúr	-0.440673929235387	0.684761749099247							Urziceni_Bodrogkeresztúr	I11906	0.506338402	0.377853985						Urziceni_Bodrogkeresztúr	I11906	0.149	0.0315	0.82026624
Polgár-Nagykasziba_Tiszapolgár	I16560	4.556	0.91878144	0.901	0.098	0.001	0.032	0.031	0.041	182158					0.024390243902439	0.387096774193549								Basatanya_Tiszapolgár/Bodrogkeresztúr	Urziceni_Bodrogkeresztúr + Salcuta	-0.456934981397031	0.66794610327127							Urziceni_Bodrogkeresztúr	I14157	-1.256774769	0.812020416						Urziceni_Bodrogkeresztúr	I14157	0.093	0.031	-0.537041749
Polgár-Nagykasziba_Tiszapolgár	I29888	4.163	0.842108268	0.884	0.065	0.051	0.027	0.027	0.037	398221					1.37837837837838	-0.777777777777777								Basatanya_Tiszapolgár/Bodrogkeresztúr	Urziceni_MN	0.597278828596782	0.616988660371308							Urziceni_Bodrogkeresztúr	I14158	0.407601596	4.077878572						Urziceni_Bodrogkeresztúr	I14158	0.254	0.0345	3.845485515
Rákóczifalva-Bagi föld_Tiszapolgár	I18638	5.103	0.746565069	0.903	0.052	0.045	0.027	0.027	0.038	303651					1.18421052631579	-1.25925925925926								Csőszhalom_LN	Polgár-Nagykasziba_Tiszapolgár	-0.452855613629142	0.721036345121748							Urziceni_Bodrogkeresztúr	I14159	-0.925518681	-0.194799657						Urziceni_Bodrogkeresztúr	I14159	0.07100000000000001	0.0315	-1.079009727
																								Csőszhalom_LN	Urziceni_Bodrogkeresztúr	-4.05310018726857	0.000166205186063579							Urziceni_Bodrogkeresztúr	I14161	-0.551081683	1.843179721						Urziceni_Bodrogkeresztúr	I14161	0.155	0.0315	0.968675343
Urziceni_Bodrogkeresztúr	I11902	13.562	0.0939186542	0.871	0.115	0.015	0.027	0.029	0.037	379083					0.405405405405405	1								Csőszhalom_LN	Urziceni_Bodrogkeresztúr + Salcuta	-3.23004335887992	0.00281901845524892							Urziceni_Bodrogkeresztúr	I14163	-0.501604826	0.062677959						Urziceni_Bodrogkeresztúr	I14163	0.097	0.033	-0.439881167
Urziceni_Bodrogkeresztúr	I11906	11.339	0.183201799	0.851	0.078	0.071	0.027	0.027	0.036	350437					1.97222222222222	-0.296296296296296								Csőszhalom_LN	Urziceni_MN	-0.272589768887073	0.826500782489525							Urziceni_Bodrogkeresztúr	I14164	-1.256774769	0.899879191						Urziceni_Bodrogkeresztúr	I14164	0.096	0.0325	-0.464143727
Urziceni_Bodrogkeresztúr	I14157	9.652	0.290312745	0.909	0.099	-0.008	0.025	0.027	0.035	340553	0.322684	0.907	0.093	0	-0.228571428571429	0.481481481481482								Polgár-Nagykasziba_Tiszapolgár	Urziceni_Bodrogkeresztúr	-0.885406838929801	0.529400851569969							Urziceni_Bodrogkeresztúr	I14165	-0.675174845	-0.684368396						Urziceni_Bodrogkeresztúr	I14165	0.064	0.0325	-1.255287062
Urziceni_Bodrogkeresztúr	I14158	6.101	0.635941605	0.747	0.187	0.067	0.029	0.029	0.04	288949					1.675	3.48275862068966								Polgár-Nagykasziba_Tiszapolgár	Urziceni_Bodrogkeresztúr + Salcuta	-0.888346566424708	0.512837497093173							Urziceni_Bodrogkeresztúr	I14166	-1.077464575	0.205766959						Urziceni_Bodrogkeresztúr	I14166	0.079	0.0315	-0.880110149
Urziceni_Bodrogkeresztúr	I14159	4.152	0.843108909	0.929	0.058	0.013	0.026	0.027	0.036	350451					0.361111111111111	-1.03703703703704								Polgár-Nagykasziba_Tiszapolgár	Urziceni_MN	0.110327758479365	0.92228832545935							Urziceni_Bodrogkeresztúr	I15618	0.407601596	-0.453122274						Urziceni_Bodrogkeresztúr	I15618	0.116	0.0335	0.018973747
Urziceni_Bodrogkeresztúr	I14161	9.942	0.269104993	0.845	0.127	0.028	0.025	0.027	0.036	338922					0.777777777777778	1.51851851851852								Urziceni_Bodrogkeresztúr	Urziceni_Bodrogkeresztúr + Salcuta	-0.0891585354035306	0.929632770473991							Urziceni_Bodrogkeresztúr	I15619	-1.256774769	-0.366851439						Urziceni_Bodrogkeresztúr	I15619	0.052	0.0325	-1.563511719
Urziceni_Bodrogkeresztúr	I14163	6.213	0.623358852	0.903	0.067	0.03	0.027	0.028	0.038	336480					0.789473684210526	-0.678571428571428								Urziceni_Bodrogkeresztúr	Urziceni_MN	0.962250147734537	0.503813824526216							Urziceni_Bodrogkeresztúr	I15620	-1.256774769	0.406597106						Urziceni_Bodrogkeresztúr	I15620	0.079	0.0305	-0.880110149
Urziceni_Bodrogkeresztúr	I14164	11.311	0.184700319	0.907	0.102	-0.009	0.027	0.028	0.037	318520	0.215415	0.904	0.096	0	-0.243243243243243	0.571428571428571								Urziceni_Bodrogkeresztúr + Salcuta	Urziceni_MN	0.96488606796989	0.488547714628357							Urziceni_Bodrogkeresztúr	I15621	0.014605522	-0.510755547						Urziceni_Bodrogkeresztúr	I15621	0.098	0.0335	-0.415635419
Urziceni_Bodrogkeresztúr	I14165	4.905	0.767685227	0.935	0.041	0.023	0.027	0.028	0.037	348945					0.621621621621622	-1.60714285714286																		Urziceni_Bodrogkeresztúr	I15622	-0.329010096	-0.194799657						Urziceni_Bodrogkeresztúr	I15622	0.095	0.0335	-0.488424045
Urziceni_Bodrogkeresztúr	I14166	7.431	0.490941721	0.921	0.072	0.007	0.028	0.026	0.037	336941					0.189189189189189	-0.538461538461538																		Urziceni_Bodrogkeresztúr	I18114	1.981964386	-0.539612742						Urziceni_Bodrogkeresztúr	I18114	0.174	0.0325	1.448855147
Urziceni_Bodrogkeresztúr	I15618	8.826	0.357165856	0.884	0.049	0.067	0.028	0.028	0.039	300775					1.71794871794872	-1.32142857142857																		Urziceni_Bodrogkeresztúr	I18115	0.137215349	1.0473287						Urziceni_Bodrogkeresztúr	I18115	0.157	0.032	1.018439719
Urziceni_Bodrogkeresztúr	I15619	7.887	0.444629501	0.948	0.055	-0.003	0.027	0.028	0.037	320260	0.485769	0.948	0.052	0	-0.0810810810810811	-1.10714285714286																		Urziceni_Bodrogkeresztúr	I18116	-1.256774769	0.435362084						Urziceni_Bodrogkeresztúr	I18116	0.08	0.033	-0.855413912
Urziceni_Bodrogkeresztúr	I15620	5.879	0.66077093	0.922	0.084	-0.006	0.025	0.026	0.035	369087	0.677181	0.921	0.079	0	-0.171428571428571	-0.0769230769230765																		Urziceni_Bodrogkeresztúr	I18117_d	0.481626576	-0.859324126						Urziceni_Bodrogkeresztúr	I18117_d	0.10500000000000001	0.051	-0.246307278
Urziceni_Bodrogkeresztúr	I15621	13.606	0.0926417646	0.902	0.047	0.051	0.027	0.028	0.039	294048					1.30769230769231	-1.39285714285714																		Urziceni_Bodrogkeresztúr	I20806	0.854875632	-0.137548811						Urziceni_Bodrogkeresztúr	I20806	0.14500000000000002	0.032	0.721980825
Urziceni_Bodrogkeresztúr	I15622	5.988	0.648623788	0.906	0.058	0.037	0.027	0.029	0.038	284040					0.973684210526316	-0.96551724137931																		Urziceni_Bodrogkeresztúr	I20810	-1.256774769	0.349131154						Urziceni_Bodrogkeresztúr	I20810	0.077	0.0325	-0.929607134
Urziceni_Bodrogkeresztúr	I18114	2024-09-15	0.329803086	0.826	0.046	0.128	0.026	0.028	0.037	360390					3.45945945945946	-1.42857142857143																		Urziceni_Bodrogkeresztúr	I20835	-0.476896732	0.608499364						Urziceni_Bodrogkeresztúr	I20835	0.11699999999999999	0.032	0.043076234
Urziceni_Bodrogkeresztúr	I18115	12.243	0.140697363	0.843	0.101	0.056	0.027	0.028	0.036	383120					1.55555555555556	0.535714285714286																		Urziceni_Bodrogkeresztúr	I20836	-0.157051104	-0.30943863						Urziceni_Bodrogkeresztúr	I20836	0.098	0.032	-0.415635419
Urziceni_Bodrogkeresztúr	I18116	10.761	0.215634566	0.922	0.086	-0.007	0.026	0.028	0.038	370812	0.244385	0.92	0.08	0	-0.184210526315789	0																		Urziceni_Bodrogkeresztúr	I20837	1.858203077	-1.551092001						Urziceni_Bodrogkeresztúr		0.137	0.034	0.519615701
Urziceni_Bodrogkeresztúr	I18117_d	9.526	0.29988326	0.895	0.035	0.07	0.04	0.043	0.059	103563					1.1864406779661	-1.18604651162791																		Urziceni_Bodrogkeresztúr	I20838	-1.001307098	0.263068841						Urziceni_Bodrogkeresztúr	I20838	0.08399999999999999	0.032	-0.7569534
Urziceni_Bodrogkeresztúr	I20806	2.847	0.943617493	0.855	0.06	0.085	0.026	0.027	0.037	365173					2.2972972972973	-0.962962962962963																		Urziceni_Bodrogkeresztúr	I21711	1.184545482	-0.771656072						Urziceni_Bodrogkeresztúr	I21711	0.136	0.0335	0.502380712
Urziceni_Bodrogkeresztúr	I20810	4.335	0.825709331	0.929	0.09	-0.019	0.027	0.028	0.037	356767	0.814816	0.923	0.077	0	-0.513513513513513	0.142857142857143																		Urziceni_Bodrogkeresztúr	I21712	-0.157051104	0.377853985						Urziceni_Bodrogkeresztúr	I21712	0.122	0.032	0.163631449
Urziceni_Bodrogkeresztúr	I20835	7.936	0.439792057	0.883	0.086	0.031	0.027	0.027	0.037	314745					0.837837837837838	0																		Urziceni_Bodrogkeresztúr	I21713	-0.255255083	-0.30943863						Urziceni_Bodrogkeresztúr	I21713	0.094	0.033	-0.512723069
Urziceni_Bodrogkeresztúr	I20836	9.54	0.298841667	0.902	0.054	0.044	0.026	0.027	0.037	324471					1.18918918918919	-1.18518518518518																		Urziceni_Bodrogkeresztúr	I21822	-0.774929453	1.19624391						Urziceni_Bodrogkeresztúr	I21822	0.125	0.035500000000000004	0.236031769
Urziceni_Bodrogkeresztúr	I20837	11.076	0.197435172	0.863	0.01	0.127	0.028	0.029	0.039	296682					3.25641025641026	-2.62068965517241																		Urziceni_Bodrogkeresztúr	I21823	-0.427536212	-0.947418381						Urziceni_Bodrogkeresztúr	I21823	0.065	0.0325	-1.229961065
Urziceni_Bodrogkeresztúr	I20838	12.331	0.137048175	0.916	0.074	0.01	0.026	0.027	0.037	346160					0.27027027027027	-0.444444444444444																		Urziceni_Bodrogkeresztúr	I22561	-0.427536212	0.034076311						Urziceni_Bodrogkeresztúr	I22561	0.099	0.031	-0.391405545
Urziceni_Bodrogkeresztúr	I21711	16.955	0.0305821802	0.864	0.038	0.098	0.028	0.028	0.039	296937					2.51282051282051	-1.71428571428571																		Urziceni_Bodrogkeresztúr	I23118	0.432259168	-1.926867781						Urziceni_Bodrogkeresztúr	I23118	0.068	0.0325	-1.154276915
Urziceni_Bodrogkeresztúr	I21712	7.071	0.528977339	0.878	0.078	0.044	0.026	0.027	0.037	357272					1.18918918918919	-0.296296296296296																		Urziceni_Bodrogkeresztúr	I23119	-0.875183235	0.929262615						Urziceni_Bodrogkeresztúr	I23119	0.112	0.0315	-0.077438145
Urziceni_Bodrogkeresztúr	I21713	8.649	0.372747391	0.906	0.054	0.04	0.028	0.027	0.039	368562					1.02564102564103	-1.18518518518518																		Urziceni_Bodrogkeresztúr	I23120	2.292861809	-1.305014432						Urziceni_Bodrogkeresztúr	I23120	0.159	0.0325	1.068365555
Urziceni_Bodrogkeresztúr	I21822	4.929	0.765099734	0.875	0.106	0.019	0.028	0.03	0.041	257100					0.463414634146341	0.666666666666667																		Urziceni_Bodrogkeresztúr	I23121	-0.476896732	-1.926867781						Urziceni_Bodrogkeresztúr	I23121	0.031	0.031	-2.127202664
Urziceni_Bodrogkeresztúr	I21823	11.61	0.16948504	0.934	0.032	0.033	0.027	0.027	0.038	317179					0.868421052631579	-2																		Urziceni_Bodrogkeresztúr	I23123	3.054469943	-1.926867781						Urziceni_Bodrogkeresztúr	I23123	0.164	0.0335	1.193943754
Urziceni_Bodrogkeresztúr	I22561	5.601	0.691776934	0.9	0.066	0.033	0.026	0.026	0.036	355180					0.916666666666667	-0.769230769230769																		Urziceni_Bodrogkeresztúr	I23126	-1.256774769	0.349131154						Urziceni_Bodrogkeresztúr	I23126	0.077	0.043	-0.929607134
Urziceni_Bodrogkeresztúr	I23118	8.85	0.355127784	0.933	-0.027	0.094	0.026	0.027	0.038	361267	0.298718	0.932	0	0.068	2.47368421052632	-4.18518518518519																		Urziceni_Bodrogkeresztúr	I23348	-0.034427665	-0.539612742						Urziceni_Bodrogkeresztúr	I23348	0.095	0.031	-0.488424045
Urziceni_Bodrogkeresztúr	I23119	9.169	0.328233596	0.888	0.097	0.015	0.028	0.027	0.036	355146					0.416666666666667	0.407407407407408																		Urziceni_Bodrogkeresztúr	I23351	0.930345796	0.205766959						Urziceni_Bodrogkeresztúr	I23351	0.15999999999999998	0.032	1.093391723
Urziceni_Bodrogkeresztúr	I23120	9.902	0.271992051	0.841	0.02	0.139	0.027	0.027	0.038	357924					3.65789473684211	-2.44444444444444																		Urziceni_Bodrogkeresztúr	I7128	0.284535573	-1.006407773						Urziceni_Bodrogkeresztúr	I7128	0.092	0.031	-0.56138104
Urziceni_Bodrogkeresztúr	I23121	6.809	0.557334742	0.97	-0.008	0.038	0.025	0.026	0.036	359548	0.5787	0.969	0	0.031	1.05555555555556	-3.61538461538462																		Urziceni_Bodrogkeresztúr	I7129	0.333721544	-0.395586605						Urziceni_Bodrogkeresztúr	I7129	0.11499999999999999	0.031	-0.005128021
Urziceni_Bodrogkeresztúr	I23123	11.329	0.183736346	0.837	-0.02	0.183	0.027	0.028	0.039	366753	0.183313	0.836	0	0.164	4.69230769230769	-3.78571428571429																		Urziceni_Bodrogkeresztúr	I7130	0.088162004	0.291740135						Urziceni_Bodrogkeresztúr	I7130	0.129	0.0315	0.332695407
Urziceni_Bodrogkeresztúr	I23126	13.41	0.0984968865	0.924	0.08	-0.004	0.036	0.036	0.05	173362	0.130772	0.923	0.077	0	-0.08	-0.166666666666666																		Urziceni_Bodrogkeresztúr	I7133	-0.3782433	-0.108935175						Urziceni_Bodrogkeresztúr	I7133	0.096	0.0305	-0.464143727
Urziceni_Bodrogkeresztúr	I23348	8.548	0.381832853	0.904	0.046	0.049	0.027	0.026	0.036	362239					1.36111111111111	-1.53846153846154																		Urziceni_Bodrogkeresztúr	I7135	0.905152663	1.226223068						Urziceni_Bodrogkeresztúr	I7135	0.194	0.031	1.978053499
Urziceni_Bodrogkeresztúr	I23351	2024-03-16	0.923929753	0.84	0.072	0.088	0.027	0.027	0.037	360225					2.37837837837838	-0.518518518518518																		Urziceni_Bodrogkeresztúr	I7136	0.358333769	1.19624391						Urziceni_Bodrogkeresztúr	I7136	0.17099999999999999	0.0305	1.371806833
Urziceni_Bodrogkeresztúr	I7128	5.463	0.707147653	0.908	0.03	0.062	0.027	0.026	0.036	354844					1.72222222222222	-2.15384615384615																		Urziceni_Bodrogkeresztúr	I7137	1.5490051	-0.424343027						Urziceni_Bodrogkeresztúr	I7137	0.162	0.031	1.143576043
Urziceni_Bodrogkeresztúr	I7129	4.079	0.849902736	0.886	0.051	0.064	0.026	0.026	0.036	353732					1.77777777777778	-1.34615384615385																		Urziceni_Bodrogkeresztúr	I20831	1.469920727	-0.771656072						Urziceni_Bodrogkeresztúr	I20831	0.147	0.0375	0.771063557
Urziceni_Bodrogkeresztúr	I7130	17.087	0.0292142794	0.871	0.075	0.054	0.028	0.027	0.036	375229					1.5	-0.407407407407407																		Urziceni_Bodrogkeresztúr + Salcuta	I14160	-1.90604372	0.914223634						Urziceni_Bodrogkeresztúr + Salcuta	I14160	0.1	0.032	-0.305514406
Urziceni_Bodrogkeresztúr	I7133	8.232	0.411117806	0.904	0.061	0.035	0.026	0.026	0.035	375307					1	-0.961538461538461																		Urziceni_Bodrogkeresztúr + Salcuta	I14162	-0.414115009	0.406626096						Urziceni_Bodrogkeresztúr + Salcuta	I14162	0.118	0.034	0.121293945
Urziceni_Bodrogkeresztúr	I7135	3.907	0.865418859	0.806	0.107	0.087	0.027	0.026	0.036	371059					2.41666666666667	0.807692307692308																		Urziceni_Bodrogkeresztúr + Salcuta	I15616	0.1873824	0.620203832						Urziceni_Bodrogkeresztúr + Salcuta	I15616	0.145	0.033	0.77506599
Urziceni_Bodrogkeresztúr	I7136	8.653	0.372390724	0.829	0.106	0.065	0.026	0.025	0.036	376215					1.80555555555556	0.8																		Urziceni_Bodrogkeresztúr + Salcuta	I15617	0.802868902	-0.011554152						Urziceni_Bodrogkeresztúr + Salcuta	I15617	0.136	0.0325	0.552597232
Urziceni_Bodrogkeresztúr	I7137	8.581	0.378829832	0.838	0.05	0.112	0.026	0.027	0.035	369783					3.2	-1.33333333333333																		Urziceni_Bodrogkeresztúr + Salcuta	I15623	1.650813135	-1.414995934						Urziceni_Bodrogkeresztúr + Salcuta	I15623	0.101	0.0335	-0.281653739
Urziceni_Bodrogkeresztúr + Salcuta	I14160	8.547	0.381911736	0.908	0.114	-0.022	0.026	0.028	0.036	345120	0.385232	0.9	0.1	0	-0.611111111111111	1																		Urziceni_Bodrogkeresztúr + Salcuta	I18113	-1.683047876	0.889202596						Urziceni_Bodrogkeresztúr + Salcuta	I18113	0.10400000000000001	0.04	-0.210252731
Urziceni_Bodrogkeresztúr + Salcuta	I14162	8.758	0.363156917	0.882	0.079	0.039	0.026	0.029	0.039	341775					1	-0.241379310344827																		Urziceni_Bodrogkeresztúr + Salcuta	I20809	0.422580007	-1.27778164						Urziceni_Bodrogkeresztúr + Salcuta	I20809	0.073	0.032	-0.9726832
Urziceni_Bodrogkeresztúr + Salcuta	I15616	11.842	0.158397631	0.855	0.088	0.057	0.026	0.029	0.037	348499					1.54054054054054	0.0689655172413794																		Urziceni_Bodrogkeresztúr + Salcuta	I20868	0.490527233	-1.528252237						Urziceni_Bodrogkeresztúr + Salcuta	I20868	0.066	0.0305	-1.157526146
Urziceni_Bodrogkeresztúr + Salcuta	I15617	6.012	0.645894232	0.864	0.061	0.075	0.027	0.028	0.037	322178					2.02702702702703	-0.892857142857143																		Urziceni_Bodrogkeresztúr + Salcuta	I20869	-0.97363647	1.615476261						Urziceni_Bodrogkeresztúr + Salcuta	I20869	0.149	0.0325	0.876246959
Urziceni_Bodrogkeresztúr + Salcuta	I15623	20.268	0.00936844854	0.899	0.004	0.097	0.027	0.027	0.04	292643					2.425	-3.03703703703704																		Urziceni_Bodrogkeresztúr + Salcuta	I23122	-0.414115009	1.332125229						Urziceni_Bodrogkeresztúr + Salcuta	I23122	0.155	0.0315	1.031366228
Urziceni_Bodrogkeresztúr + Salcuta	I18113	3.623	0.889439978	0.896	0.099	0.005	0.032	0.034	0.046	183405					0.108695652173913	0.382352941176471																		Urziceni_Bodrogkeresztúr + Salcuta	I23349	0.220795346	-0.219882986						Urziceni_Bodrogkeresztúr + Salcuta	I23349	0.11	0.032	-0.068019987
Urziceni_Bodrogkeresztúr + Salcuta	I20809	6.204	0.62436055	0.928	0.009	0.064	0.026	0.027	0.037	364600					1.72972972972973	-2.85185185185185																		Urziceni_Bodrogkeresztúr + Salcuta	I7127	0.120674626	0.406626096						Urziceni_Bodrogkeresztúr + Salcuta	I7127	0.134	0.031	0.503953051
Urziceni_Bodrogkeresztúr + Salcuta	I20868	13.981	0.0822576289	0.935	-0.004	0.069	0.025	0.026	0.035	348018	0.102614	0.934	0	0.066	1.97142857142857	-3.46153846153846																		Urziceni_Bodrogkeresztúr + Salcuta	I7131	1.245399698	0.312982206						Urziceni_Bodrogkeresztúr + Salcuta	I7131	0.16199999999999998	0.0325	1.21847286
Urziceni_Bodrogkeresztúr + Salcuta	I20869	8.36	0.399153723	0.851	0.126	0.023	0.026	0.028	0.037	349648					0.621621621621622	1.42857142857143																		Urziceni_Bodrogkeresztúr + Salcuta	I7132	0.982766999	-1.528252237						Urziceni_Bodrogkeresztúr + Salcuta	I7132	0.08	0.032	-0.793915591
Urziceni_Bodrogkeresztúr + Salcuta	I23122	12.399	0.134267381	0.845	0.116	0.039	0.026	0.027	0.036	367419					1.08333333333333	1.11111111111111																		Urziceni_Bodrogkeresztúr + Salcuta	I7134	0.874172607	0.765614121						Urziceni_Bodrogkeresztúr + Salcuta	I7134	0.17099999999999999	0.0325	1.471254067
Urziceni_Bodrogkeresztúr + Salcuta	I23349	7.254	0.509456826	0.89	0.052	0.058	0.026	0.027	0.037	363720					1.56756756756757	-1.25925925925926																		Urziceni_Bodrogkeresztúr + Salcuta	I20832	-1.90604372	-1.471210193						Urziceni_Bodrogkeresztúr + Salcuta	I20832	0.002	0.0315	-3.571335841
Urziceni_Bodrogkeresztúr + Salcuta	I7127	8.961	0.345570316	0.867	0.079	0.055	0.027	0.027	0.035	371877					1.57142857142857	-0.259259259259259
Urziceni_Bodrogkeresztúr + Salcuta	I7131	9.317	0.316249194	0.838	0.075	0.087	0.027	0.028	0.037	327342					2.35135135135135	-0.392857142857143
Urziceni_Bodrogkeresztúr + Salcuta	I7132	6.823	0.555861543	0.924	-0.022	0.098	0.027	0.027	0.037	360914	0.517363	0.92	0	0.08	2.64864864864865	-4
Urziceni_Bodrogkeresztúr + Salcuta	I7134	7.833	0.449966339	0.83	0.094	0.077	0.026	0.028	0.037	373641					2.08108108108108	0.285714285714286
Urziceni_Bodrogkeresztúr + Salcuta	I20832	4.472	0.812189924	1.019	0.027	-0.046	0.026	0.026	0.037	342750	0.654704	0.998	0.002	0	-1.24324324324324	-2.26923076923077
Urziceni_Bodrogkeresztúr	I20831	7.823	0.450983207	0.853	0.038	0.109	0.029	0.032	0.043	239390					2.53488372093023	-1.5
Urziceni_Bodrogkeresztúr_or_Neolith	I20834	7.49	0.484816219	0.859	0.06	0.081	0.027	0.029	0.039	331168					2.07692307692308	-0.896551724137931
Urziceni_Hunyadihalom?	I23352	4.358	0.823501484	0.91	0.107	-0.017	0.026	0.027	0.035	362649	0.814044	0.903	0.097	0	-0.485714285714286	0.777777777777778
Urziceni_Piscolt	I23350_d	10.447	0.23503283	0.811	0.162	0.027	0.035	0.036	0.048	145169					0.5625	2.11111111111111
Urziceni_Piscolt	I7126	9.299	0.317691358	0.859	0.127	0.015	0.027	0.028	0.037	367385					0.405405405405405	1.46428571428571
Supplementary Data 5D: Individual-based qpAdm. 4-way models				components:				standard error						components			standard error						component			standrad error			right pops in all three modells:	Mbuti.DG, 14 Russia_Kostenki14, Russia_MA1_HG.SG, Iran_GanjDareh_N, Turkey_Epipaleolithic, Italy_North_Villabruna_HG
Pop	V1	Chi2	tail	Turkey	WHG	RussiaEHG	CHG	Turkey	WHG	RussiaEHG	CHG	SNP	tail	Turkey	WHG	CHG	Turkey	WHG	CHG	SNP	Z score	tail	Turkey_N	WHG	Russia_EHG	Turkey_N	WHG	Russia_EHG	fixed pattern	tail	Turkey_N	WHG	Russia_EHG
Basatanya_Bodrogkeresztúr	I5102	0.917	0.632207268	0.828	0.162	-0.088	0.098	0.048	0.029	0.046	0.051	337747	0.100811678	0.836	0.129	0.035	0.048	0.021	0.041	383233	0.85366	0.178969603	0.901	0.13	-0.031	0.029	0.023	0.034
Basatanya_Bodrogkeresztúr	I8796	4.91	0.085848151	0.865	0.033	0.048	0.054	0.049	0.026	0.041	0.05	356165	0.194470648	0.864	0.051	0.085	0.049	0.019	0.042	425739	2.02381	0.055908862	0.921	0.012	0.067	0.028	0.021	0.033
Basatanya_Bodrogkeresztúr	I5100	2.022	0.363799918	0.839	0.141	-0.019	0.038	0.05	0.027	0.044	0.052	335566	0.252879122	0.838	0.139	0.024	0.05	0.02	0.044	378488	0.54545	0.324048026	0.869	0.137	-0.006	0.029	0.023	0.035	001	0.463094	0.866	0.134	0.000
Basatanya_Bodrogkeresztúr	I21910	6.119	0.046911895	0.871	0.103	0.012	0.014	0.049	0.028	0.046	0.051	331819	..	..	..	..	..	..	..	..		0.01021875	0.884	0.095	0.021	0.03	0.023	0.034
Basatanya_Bodrogkeresztúr	I8794	3.53	0.171192458	0.835	0.086	0.071	0.008	0.05	0.027	0.043	0.051	353331	..	..	..	..	..	..	..	..		0.190155965	0.839	0.09	0.071	0.029	0.022	0.033
Basatanya_Bodrogkeresztúr	I5099	1.479	0.477297827	0.832	0.08	0.095	-0.007	0.05	0.027	0.045	0.053	335810	..	..	..	..	..	..	..	..		0.338795554	0.816	0.092	0.093	0.029	0.022	0.034
Basatanya_Bodrogkeresztúr	I8795	6.725	0.034654551	0.877	0.087	0.045	-0.009	0.051	0.028	0.044	0.053	354086	..	..	..	..	..	..	..	..		0.016509717	0.895	0.08	0.025	0.029	0.021	0.034
Basatanya_Bodrogkeresztúr	I5104	1.005	0.604898685	0.847	0.15	0.019	-0.015	0.049	0.028	0.044	0.049	321650	..	..	..	..	..	..	..	..		0.797003349	0.869	0.149	-0.017	0.03	0.023	0.035	001	0.848131	0.859	0.141	0.000
Basatanya_Bodrogkeresztúr	I8797	0.51	0.774967582	0.988	0.072	-0.011	-0.049	0.047	0.028	0.044	0.05	352968	..	..	..	..	..	..	..	..		0.741987651	0.943	0.087	-0.03	0.029	0.023	0.034	001	0.704825	0.925	0.075	0.000
Basatanya_Bodrogkeresztúr	I8793	1.141	0.56521516	0.887	0.079	0.102	-0.068	0.051	0.029	0.046	0.052	356948	..	..	..	..	..	..	..	..		0.516422291	0.852	0.107	0.041	0.03	0.023	0.035
Basatanya_Tiszapolgár	I10009	0.733	0.693196384	0.77	0.141	-0.031	0.12	0.05	0.027	0.045	0.053	354617	0.744450844	0.774	0.129	0.097	0.05	0.02	0.043	423301	2.25581	0.100479504	0.872	0.11	0.018	0.029	0.022	0.033
Basatanya_Tiszapolgár	I5106	3.483	0.175266052	0.791	0.141	-0.024	0.091	0.055	0.032	0.052	0.057	241136	0.38003977	0.792	0.132	0.076	0.055	0.024	0.046	255883	1.65217	0.058630953	0.895	0.091	0.014	0.034	0.027	0.041
Basatanya_Tiszapolgár	I10012	2.919	0.23239995	0.807	0.136	-0.006	0.063	0.049	0.027	0.044	0.05	353275	0.470838756	0.809	0.133	0.059	0.049	0.02	0.042	419720	1.40476	0.097667634	0.853	0.119	0.028	0.029	0.022	0.035
Basatanya_Tiszapolgár	I5105	1.816	0.403317448	0.826	0.135	-0.019	0.058	0.049	0.028	0.042	0.049	337933	0.544000529	0.826	0.127	0.047	0.049	0.021	0.041	384376	1.14634	0.446728243	0.869	0.119	0.012	0.03	0.023	0.034
Basatanya_Tiszapolgár	I10007	1.382	0.501001437	0.811	0.145	-0.013	0.056	0.047	0.028	0.042	0.046	355592	0.488795072	0.815	0.142	0.043	0.048	0.02	0.039	426029	1.10256	0.502822622	0.868	0.129	0.003	0.028	0.022	0.032
Basatanya_Tiszapolgár	I5107	7.646	0.021856673	0.787	0.149	0.017	0.047	0.047	0.029	0.044	0.048	338945	0.010583089	0.787	0.159	0.054	0.049	0.022	0.04	385274	1.35000	0.069551942	0.833	0.128	0.039	0.029	0.023	0.034
Basatanya_Tiszapolgár	I21895	2.213	0.330716739	0.826	0.11	0.031	0.033	0.048	0.026	0.041	0.049	351859	0.561215924	0.831	0.119	0.05	0.049	0.021	0.042	416238	1.19048	0.336998894	0.866	0.096	0.038	0.028	0.022	0.034
Basatanya_Tiszapolgár	I10011	2.719	0.256767358	0.895	0.105	-0.033	0.032	0.047	0.026	0.043	0.048	355564	0.189030825	0.897	0.094	0.009	0.048	0.02	0.041	424887	0.21951	0.327721806	0.932	0.077	-0.009	0.028	0.021	0.033	001	0.861145	0.843	0.157	0.000
Basatanya_Tiszapolgár	I21896	3.99	0.136012386	0.838	0.141	-0.001	0.021	0.049	0.028	0.043	0.052	358926	0.0245969	0.825	0.150	0.024	0.049	0.021	0.042	417109	0.57143	0.052430085	0.851	0.127	0.022	0.027	0.023	0.032
Basatanya_Tiszapolgár	I8799	0.987	0.610566111	0.833	0.146	0.002	0.019	0.048	0.029	0.043	0.05	354605	..	..	..	..	..	..	..	..		0.972869142	0.867	0.13	0.004	0.028	0.023	0.033
Basatanya_Tiszapolgár	I10008	0.617	0.734392528	0.814	0.111	0.062	0.013	0.048	0.028	0.043	0.049	356132	..	..	..	..	..	..	..	..		0.865447892	0.826	0.113	0.061	0.027	0.023	0.033
Basatanya_Tiszapolgár	I10010	1.862	0.394225611	0.807	0.159	0.03	0.004	0.047	0.026	0.043	0.049	354079	..	..	..	..	..	..	..	..		0.771255231	0.835	0.154	0.011	0.029	0.022	0.034
Basatanya_Tiszapolgár	I10356	3.159	0.206069726	0.85	0.116	0.053	-0.019	0.049	0.027	0.043	0.05	349944	..	..	..	..	..	..	..	..		0.240610762	0.834	0.131	0.035	0.028	0.022	0.033
Basatanya_Tiszapolgár	I5101	6.752	0.034182315	0.852	0.166	0.013	-0.03	0.05	0.027	0.043	0.05	336191	..	..	..	..	..	..	..	..		0.140463033	0.826	0.179	-0.005	0.028	0.023	0.033	001	0.232992	0.824	0.176	0.000
Basatanya_Tiszapolgár	I21848	0.573	0.751004578	0.917	0.09	0.05	-0.057	0.049	0.027	0.044	0.051	334406	..	..	..	..	..	..	..	..		0.956997303	0.857	0.095	0.047	0.03	0.022	0.034
Basatanya_Tiszapolgár	I21849	0.957	0.619646091	0.96	0.104	0.052	-0.115	0.049	0.026	0.043	0.051	352609	..	..	..	..	..	..	..	..		0.197800087	0.88	0.126	-0.007	0.027	0.022	0.032	001	0.309619	0.877	0.123	0.000
Basatanya_Tiszapolgár/Bodrogkeresztúr	I10005	0.825	0.661937548	0.886	0.052	0.042	0.021	0.049	0.028	0.045	0.052	355828	..	..	..	..	..	..	..	..		0.587854327	0.887	0.056	0.057	0.028	0.022	0.033
Basatanya_Tiszapolgár/Bodrogkeresztúr	I5108	2.041	0.360425971	0.829	0.099	0.054	0.018	0.049	0.028	0.043	0.05	333114	..	..	..	..	..	..	..	..		0.128817855	0.837	0.081	0.083	0.029	0.022	0.034
Basatanya_Tiszapolgár/Bodrogkeresztúr	I10006	1.427	0.489856102	0.874	0.082	0.059	-0.015	0.049	0.028	0.042	0.05	353014	..	..	..	..	..	..	..	..		0.786745363	0.867	0.071	0.062	0.028	0.023	0.032
Basatanya_Tiszapolgár/Bodrogkeresztúr	I8798	6.754	0.034158231	0.903	0.117	0.013	-0.033	0.052	0.027	0.041	0.054	353691	..	..	..	..	..	..	..	..		0.077927181	0.871	0.125	0.004	0.028	0.022	0.031
Ludanice_Albertfalva	I7048	0.41	0.81449122	0.788	0.109	0.056	0.047	0.05	0.027	0.039	0.05	357124	0.037754561	0.774	0.136	0.09	0.051	0.022	0.043	427160	2.09302	0.37328445	0.832	0.105	0.063	0.028	0.022	0.031
Ludanice_Albertfalva	I7051	2.705	0.258582488	0.913	0.117	-0.035	0.005	0.05	0.028	0.045	0.052	321561	0.643587	0.897	0.103	0	0.050	0.021	0.042	353342	0.00000	0.616364502	0.902	0.118	-0.02	0.029	0.023	0.034	001	0.690837	0.891	0.109	0.000
Ludanice_Albertfalva	I7049	0.544	0.761784318	0.923	0.057	0.079	-0.06	0.051	0.028	0.045	0.052	357407	..	..	..	..	..	..	..	..		0.171091145	0.889	0.054	0.057	0.03	0.022	0.036
Polgár-Nagykasziba_Tiszapolgár	I16551	6.774	0.033815987	0.827	0.163	-0.081	0.092	0.057	0.032	0.053	0.059	266115	0.041838207	0.84	0.123	0.037	0.057	0.022	0.048	279097	0.77083	0.007712765	0.9	0.135	-0.035	0.032	0.025	0.039	001	0.0120388	0.879	0.121	0.000
Polgár-Nagykasziba_Tiszapolgár	I29888	2.179	0.336379036	0.819	0.116	0.015	0.051	0.048	0.027	0.043	0.049	362436	0.684293598	0.821	0.122	0.058	0.049	0.02	0.041	462954	1.41463	0.033836364	0.849	0.099	0.052	0.028	0.022	0.034
Rákóczifalva-Bagi föld_Tiszapolgár	I18638	2.347	0.30926368	0.849	0.098	-0.036	0.089	0.048	0.027	0.044	0.051	322550	0.025617545	0.852	0.09	0.058	0.05	0.022	0.043	353947	1.34884	0.116672058	0.893	0.081	0.026	0.03	0.023	0.034
Urziceni_Bodrogkeresztúr	I18154	2.56	0.278016133	0.657	0.091	0.025	0.227	0.089	0.048	0.078	0.091	130116	0.412696575	0.653	0.104	0.243	0.09	0.034	0.077	112170	3.15584	0.027680886	0.842	0.031	0.127	0.055	0.043	0.069
Urziceni_Bodrogkeresztúr	I7130	3.764	0.152262756	0.794	0.095	0.017	0.095	0.05	0.027	0.041	0.05	359586	0.352246182	0.796	0.099	0.105	0.05	0.021	0.042	434498	2.50000	0.013223789	0.866	0.069	0.065	0.029	0.022	0.032
Urziceni_Bodrogkeresztúr	I23126	4.76	0.092558333	0.838	0.141	-0.072	0.093	0.061	0.036	0.057	0.062	200279	0.138341861	0.835	0.113	0.053	0.061	0.027	0.053	207503	1.00000	0.011399848	0.919	0.087	-0.006	0.035	0.029	0.042	001	0.0253264	0.916	0.084	0.000
Urziceni_Bodrogkeresztúr	I11902	4.103	0.128558729	0.799	0.129	-0.018	0.09	0.05	0.028	0.043	0.052	363650	0.146512839	0.798	0.124	0.078	0.05	0.021	0.043	439706	1.81395	0.020890289	0.871	0.119	0.01	0.03	0.023	0.034
Urziceni_Bodrogkeresztúr	I20806	1.588	0.451972597	0.797	0.096	0.019	0.087	0.046	0.026	0.043	0.049	356659	0.750815816	0.798	0.104	0.098	0.046	0.019	0.039	424274	2.51282	0.305176314	0.855	0.055	0.09	0.028	0.021	0.033
Urziceni_Bodrogkeresztúr	I23118	2.579	0.275427273	0.787	0.001	0.127	0.085	0.052	0.026	0.042	0.053	357635	0.003855636	0.767	0.055	0.178	0.054	0.02	0.045	419368	3.95556	0.0208769	0.85	-0.01	0.159	0.029	0.022	0.035	010	0.0404845	0.848	0.000	0.152
Urziceni_Bodrogkeresztúr	I7128	0.798	0.670917909	0.85	0.05	0.017	0.084	0.046	0.026	0.043	0.049	349733	0.85730452	0.849	0.057	0.094	0.046	0.019	0.04	411321	2.35000	0.571742594	0.905	0.044	0.051	0.027	0.022	0.033
Urziceni_Bodrogkeresztúr	I15620	1.842	0.398115784	0.841	0.111	-0.021	0.069	0.047	0.026	0.044	0.049	358157	0.54128234	0.84	0.104	0.055	0.047	0.02	0.04	428360	1.37500	0.435491098	0.9	0.091	0.009	0.03	0.022	0.034
Urziceni_Bodrogkeresztúr	I7133	0.673	0.714434881	0.879	0.091	-0.031	0.061	0.047	0.027	0.045	0.05	360067	0.806630712	0.882	0.078	0.04	0.047	0.02	0.04	434589	1.00000	0.422561354	0.913	0.084	0.003	0.029	0.022	0.034
Urziceni_Bodrogkeresztúr	I7135	1.383	0.500920408	0.805	0.124	0.013	0.058	0.049	0.027	0.043	0.049	357874	0.66814995	0.807	0.13	0.063	0.049	0.02	0.041	429768	1.53659	0.423272715	0.831	0.103	0.066	0.028	0.023	0.034
Urziceni_Bodrogkeresztúr	I23123	2.055	0.357817211	0.818	0.037	0.092	0.054	0.048	0.028	0.044	0.051	360259	0.005343769	0.801	0.081	0.119	0.049	0.019	0.042	425282	2.83333	0.187220535	0.85	0.046	0.104	0.028	0.023	0.035
Urziceni_Bodrogkeresztúr	I20836	0.129	0.937435201	0.786	0.101	0.073	0.041	0.049	0.028	0.043	0.049	332846	0.501232485	0.782	0.134	0.084	0.049	0.021	0.042	377491	2.00000	0.770194174	0.829	0.071	0.1	0.029	0.024	0.035
Urziceni_Bodrogkeresztúr	I20837	11.119	0.003849935	0.859	0.052	0.056	0.034	0.053	0.029	0.046	0.054	310282	0.011812266	0.858	0.075	0.067	0.053	0.022	0.046	346120	1.45652	0.007847237	0.891	0.039	0.07	0.031	0.023	0.036
Urziceni_Bodrogkeresztúr	I21712	1.281	0.526914072	0.859	0.137	-0.03	0.034	0.05	0.026	0.041	0.052	353552	0.681629935	0.865	0.124	0.01	0.05	0.021	0.043	414717	0.23256	0.422944162	0.891	0.111	-0.002	0.028	0.021	0.032	001	0.576916	0.891	0.109	0.000
Urziceni_Bodrogkeresztúr	I7136	0.952	0.621119094	0.831	0.14	-0.004	0.033	0.047	0.027	0.044	0.049	360392	0.628808812	0.839	0.135	0.026	0.047	0.02	0.04	435713	0.65000	0.666075642	0.863	0.131	0.006	0.029	0.022	0.033
Urziceni_Bodrogkeresztúr	I18117_d	1.126	0.569389686	0.876	0.064	0.029	0.031	0.075	0.045	0.068	0.084	148610	0.779009505	0.867	0.08	0.053	0.072	0.03	0.064	128625	0.82813	0.83720408	0.868	0.071	0.061	0.04	0.033	0.049
Urziceni_Bodrogkeresztúr	I15622	5.937	0.051388254	0.887	0.07	0.012	0.03	0.051	0.028	0.045	0.053	303293	0.013773161	0.882	0.081	0.037	0.05	0.021	0.044	332166	0.84091	0.084292565	0.907	0.062	0.03	0.03	0.024	0.036
Urziceni_Bodrogkeresztúr	I20871	0.381	0.826527356	0.97	0.033	-0.033	0.03	0.082	0.046	0.078	0.086	138672	0.91995431	0.969	0.021	0.01	0.081	0.033	0.067	123767	0.14925	0.920916596	0.997	0.023	-0.02	0.054	0.039	0.062	001	0.960707	0.984	0.016	0.000
Urziceni_Bodrogkeresztúr	I21822	1.598	0.449823004	0.862	0.084	0.024	0.029	0.055	0.031	0.049	0.058	273420	..	..	..	..	..	..	..	..		0.180401362	0.884	0.093	0.023	0.03	0.024	0.037
Urziceni_Bodrogkeresztúr	I18115	3.007	0.222371539	0.811	0.125	0.039	0.025	0.047	0.027	0.044	0.051	364691	..	..	..	..	..	..	..	..		0.049338879	0.822	0.112	0.066	0.029	0.022	0.033
Urziceni_Bodrogkeresztúr	I15619	5.607	0.06060866	0.885	0.072	0.02	0.024	0.049	0.028	0.044	0.05	329443	..	..	..	..	..	..	..	..		0.166828765	0.934	0.073	-0.007	0.03	0.023	0.034	001	0.268646	0.931	0.069	0.000
Urziceni_Bodrogkeresztúr	I18114	2.028	0.362797859	0.822	0.09	0.063	0.024	0.048	0.028	0.043	0.048	350957	..	..	..	..	..	..	..	..		0.523129998	0.836	0.092	0.073	0.028	0.023	0.034
Urziceni_Bodrogkeresztúr	I23351	0.937	0.626089196	0.813	0.109	0.056	0.023	0.048	0.027	0.043	0.049	356188	..	..	..	..	..	..	..	..		0.781544481	0.861	0.108	0.032	0.028	0.023	0.034
Urziceni_Bodrogkeresztúr	I23119	1.33	0.514258555	0.861	0.114	0.005	0.021	0.048	0.027	0.042	0.05	354424	..	..	..	..	..	..	..	..		0.289403568	0.878	0.111	0.011	0.028	0.023	0.033
Urziceni_Bodrogkeresztúr	I14165	0.662	0.718335076	0.934	0.09	-0.038	0.014	0.048	0.026	0.041	0.05	348195	0.541798	0.922	0.078	0.000	0.048	0.021	0.042	396173	0.00000	0.829311051	0.944	0.064	-0.009	0.028	0.022	0.032
Urziceni_Bodrogkeresztúr	I7129	3.371	0.185377546	0.872	0.084	0.033	0.01	0.049	0.028	0.042	0.05	348220	..	..	..	..	..	..	..	..		0.803727272	0.882	0.071	0.047	0.027	0.022	0.033
Urziceni_Bodrogkeresztúr	I23120	0.801	0.670056542	0.859	0.047	0.085	0.009	0.051	0.027	0.045	0.053	355302	..	..	..	..	..	..	..	..		0.587679803	0.855	0.06	0.086	0.029	0.022	0.036
Urziceni_Bodrogkeresztúr	I22561	0.665	0.716980214	0.885	0.074	0.04	0.001	0.048	0.027	0.043	0.051	354458	..	..	..	..	..	..	..	..		0.67380401	0.888	0.066	0.046	0.029	0.021	0.033
Urziceni_Bodrogkeresztúr	I14159	1.234	0.539694287	0.868	0.071	0.065	-0.004	0.049	0.026	0.042	0.05	348690	..	..	..	..	..	..	..	..		0.752948628	0.88	0.068	0.052	0.027	0.022	0.033
Urziceni_Bodrogkeresztúr	I21713	0.839	0.657461659	0.871	0.068	0.065	-0.004	0.049	0.027	0.043	0.049	360790	..	..	..	..	..	..	..	..		0.72692097	0.868	0.071	0.061	0.03	0.021	0.034
Urziceni_Bodrogkeresztúr	I20830_d	9.887	0.007127971	0.979	-0.038	0.064	-0.005	0.081	0.046	0.075	0.075	144124	..	..	..	..	..	..	..	..		0.021183571	0.978	-0.038	0.06	0.055	0.04	0.064	010	0.0301991	0.970	0.000	0.030
Urziceni_Bodrogkeresztúr	I21823	5.433	0.066122077	0.932	0.045	0.028	-0.005	0.049	0.028	0.046	0.053	323411	..	..	..	..	..	..	..	..		0.088670135	0.918	0.056	0.027	0.028	0.022	0.033
Urziceni_Bodrogkeresztúr	I21711	3.634	0.162479033	0.862	0.051	0.101	-0.014	0.052	0.029	0.047	0.055	308245	..	..	..	..	..	..	..	..		0.41489808	0.874	0.049	0.077	0.03	0.023	0.035
Urziceni_Bodrogkeresztúr	I14157	2.873	0.237792943	0.903	0.085	0.029	-0.017	0.048	0.029	0.044	0.051	343496	..	..	..	..	..	..	..	..		0.300768755	0.901	0.093	0.005	0.027	0.023	0.032
Urziceni_Bodrogkeresztúr	I15621	3.141	0.20788931	0.87	0.11	0.038	-0.018	0.05	0.027	0.045	0.05	310924	..	..	..	..	..	..	..	..		0.74202506	0.876	0.095	0.029	0.03	0.023	0.035
Urziceni_Bodrogkeresztúr	I14163	0.083	0.959554221	0.887	0.061	0.076	-0.024	0.048	0.027	0.043	0.048	340999	..	..	..	..	..	..	..	..		0.929122419	0.875	0.072	0.053	0.03	0.022	0.035
Urziceni_Bodrogkeresztúr	I14164	6.518	0.038436076	0.923	0.099	0.007	-0.029	0.05	0.027	0.043	0.051	325690	..	..	..	..	..	..	..	..		0.561369437	0.893	0.108	-0.001	0.028	0.023	0.033	001	0.708648	0.893	0.107	0.000
Urziceni_Bodrogkeresztúr	I18116	0.689	0.708740325	0.89	0.041	0.097	-0.029	0.049	0.028	0.046	0.052	359913	..	..	..	..	..	..	..	..		0.288379924	0.876	0.032	0.092	0.029	0.022	0.035
Urziceni_Bodrogkeresztúr	I20838	2.908	0.233577001	0.897	0.078	0.054	-0.029	0.051	0.027	0.042	0.05	349508	..	..	..	..	..	..	..	..		0.52354472	0.885	0.08	0.035	0.029	0.022	0.033
Urziceni_Bodrogkeresztúr	I11906	1.706	0.426179272	0.844	0.107	0.079	-0.03	0.048	0.027	0.043	0.049	350035	..	..	..	..	..	..	..	..		0.587247492	0.822	0.109	0.07	0.028	0.023	0.034
Urziceni_Bodrogkeresztúr	I14158	1.493	0.473931751	0.79	0.194	0.045	-0.03	0.048	0.03	0.045	0.049	306630	..	..	..	..	..	..	..	..		0.79807868	0.767	0.211	0.023	0.029	0.025	0.035	001	0.82786	0.781	0.219	0.000
Urziceni_Bodrogkeresztúr	I20835	1.633	0.441984727	0.898	0.099	0.033	-0.03	0.05	0.028	0.044	0.051	325104	..	..	..	..	..	..	..	..		0.418937667	0.871	0.11	0.019	0.03	0.023	0.034
Urziceni_Bodrogkeresztúr	I23348	0.131	0.936540345	0.94	0.052	0.039	-0.031	0.047	0.026	0.041	0.049	357575	..	..	..	..	..	..	..	..		0.764242368	0.908	0.065	0.028	0.027	0.021	0.032
Urziceni_Bodrogkeresztúr	I14161	0.914	0.633280325	0.903	0.107	0.025	-0.035	0.047	0.028	0.045	0.05	342236	..	..	..	..	..	..	..	..		0.854123509	0.852	0.124	0.023	0.03	0.023	0.035
Urziceni_Bodrogkeresztúr	I23121	0.93	0.628170976	0.963	0.001	0.086	-0.051	0.048	0.026	0.043	0.05	356233	..	..	..	..	..	..	..	..		0.431042645	0.939	0.009	0.053	0.028	0.021	0.033
Urziceni_Bodrogkeresztúr	I7137	0.852	0.653250491	0.876	0.053	0.13	-0.058	0.049	0.028	0.043	0.049	356972	..	..	..	..	..	..	..	..		0.649232849	0.834	0.057	0.108	0.029	0.023	0.034
Urziceni_Bodrogkeresztúr	I15618	1.645	0.439285882	0.945	0.028	0.089	-0.062	0.049	0.029	0.047	0.052	316174	..	..	..	..	..	..	..	..		0.221321759	0.881	0.057	0.062	0.029	0.023	0.033
Urziceni_Bodrogkeresztúr	I14166	4.406	0.110445571	0.972	0.059	0.035	-0.065	0.048	0.027	0.043	0.05	341121	..	..	..	..	..	..	..	..		0.184359551	0.935	0.083	-0.018	0.028	0.022	0.034	001	0.265084	0.925	0.075	0.000
Urziceni_Bodrogkeresztúr	I20810	2.667	0.263497993	0.959	0.073	0.041	-0.072	0.05	0.028	0.044	0.052	352587	..	..	..	..	..	..	..	..		0.395963208	0.914	0.105	-0.019	0.028	0.023	0.034	001	0.496928	0.903	0.097	0.000
Urziceni_Bodrogkeresztúr	I21821	0.9	0.637604346	0.827	0.007	0.26	-0.094	0.127	0.078	0.132	0.139	100547	..	..	..	..	..	..	..	..		0.705173287	0.766	0.025	0.209	0.088	0.071	0.105
Urziceni_Bodrogkeresztúr + Salcuta	I20868	2.172	0.337607887	0.854	0.028	0.002	0.117	0.047	0.026	0.043	0.051	350263	0.503757007	0.853	0.03	0.117	0.046	0.019	0.04	403866	2.92500	0.02782888	0.924	-0.005	0.081	0.027	0.021	0.033	010	0.0556902	0.923	0.000	0.077
Urziceni_Bodrogkeresztúr + Salcuta	I15617	0.515	0.772813631	0.787	0.125	-0.012	0.1	0.049	0.029	0.042	0.049	331627	0.542599529	0.788	0.122	0.089	0.049	0.022	0.041	375467	2.17073	0.235527215	0.86	0.089	0.052	0.029	0.023	0.033
Urziceni_Bodrogkeresztúr + Salcuta	I7132	0.125	0.939560821	0.885	0.033	0.022	0.06	0.049	0.027	0.042	0.05	351220	0.553565279	0.893	0.038	0.07	0.05	0.02	0.043	418127	1.62791	0.745971014	0.935	0.024	0.041	0.028	0.022	0.034
Urziceni_Bodrogkeresztúr + Salcuta	I7131	0.649	0.72300026	0.851	0.077	0.023	0.049	0.046	0.028	0.043	0.047	326346	0.931469313	0.852	0.086	0.062	0.046	0.021	0.038	379768	1.63158	0.974040858	0.891	0.069	0.04	0.028	0.022	0.033
Urziceni_Bodrogkeresztúr + Salcuta	I7127	0.443	0.801327429	0.84	0.119	-0.004	0.045	0.046	0.028	0.042	0.047	357552	0.951640052	0.843	0.117	0.04	0.046	0.021	0.039	430456	1.02564	0.268503718	0.862	0.123	0.015	0.028	0.023	0.033
Urziceni_Bodrogkeresztúr + Salcuta	I15623	3.819	0.148159173	0.835	0.027	0.1	0.039	0.048	0.026	0.044	0.049	310031	0.024243797	0.832	0.069	0.099	0.048	0.02	0.04	341814	2.47500	0.074535263	0.859	0.023	0.118	0.029	0.021	0.034
Urziceni_Bodrogkeresztúr + Salcuta	I18113	0.511	0.77452496	0.88	0.095	0.001	0.024	0.057	0.031	0.051	0.059	210038	..	..	..	..	..	..	..	..		0.995098447	0.9	0.076	0.024	0.034	0.026	0.04
Urziceni_Bodrogkeresztúr + Salcuta	I23349	5.609	0.060539774	0.842	0.105	0.031	0.022	0.048	0.028	0.044	0.052	358317	..	..	..	..	..	..	..	..		0.131806457	0.878	0.105	0.017	0.027	0.022	0.032
Urziceni_Bodrogkeresztúr + Salcuta	I20869	0.399	0.819142085	0.838	0.109	0.044	0.009	0.049	0.028	0.043	0.051	351509	..	..	..	..	..	..	..	..		0.82997428	0.848	0.1	0.051	0.028	0.022	0.033
Urziceni_Bodrogkeresztúr + Salcuta	I20809	2.446	0.294409439	0.897	0.004	0.092	0.007	0.05	0.027	0.044	0.051	356133	..	..	..	..	..	..	..	..		0.14126559	0.894	0.001	0.105	0.03	0.023	0.035
Urziceni_Bodrogkeresztúr + Salcuta	I14160	0.232	0.890603773	0.895	0.121	-0.02	0.003	0.048	0.028	0.043	0.051	346378	0.977363	0.887	0.113	0.000	0.048	0.021	0.041	392580		0.613232226	0.903	0.119	-0.022	0.028	0.022	0.032	001	0.663	0.89	0.11	0
Urziceni_Bodrogkeresztúr + Salcuta	I14162	4.43	0.109159512	0.868	0.085	0.067	-0.021	0.048	0.028	0.044	0.05	343770	..	..	..	..	..	..	..	..		0.111483872	0.879	0.099	0.021	0.029	0.024	0.035
Urziceni_Bodrogkeresztúr + Salcuta	I7134	0.191	0.908974332	0.783	0.122	0.116	-0.021	0.049	0.027	0.042	0.049	358796	..	..	..	..	..	..	..	..		0.858980031	0.786	0.112	0.102	0.029	0.023	0.034
Urziceni_Bodrogkeresztúr + Salcuta	I23122	5.785	0.055432773	0.902	0.096	0.054	-0.052	0.046	0.027	0.043	0.049	359946	..	..	..	..	..	..	..	..		0.085075298	0.877	0.111	0.012	0.028	0.022	0.033
Urziceni_Bodrogkeresztúr + Salcuta	I15616	0.389	0.823435574	0.944	0.077	0.059	-0.08	0.046	0.028	0.044	0.049	347744	..	..	..	..	..	..	..	..		0.133213417	0.876	0.096	0.028	0.028	0.022	0.034
Supplementary Data 5Ea: One-way source: Polgár-Csőszhalom. 26 samples were considered from Csőszhalom (no lc and contam).							Data 5Eb: One-way source: Urziceni-Piscolt								Table 5Ec: One-way source for Urziceni outliers: Bulgaria_Varna_CHA							Table 5Ed: One-way source for Urziceni outliers: Romania_Pietrele_CA
															ID	tail	SNP					ID	tail	SNP
Pop	grave	ID	tail	SNP	right pops:		Pop	ID	tail	SNP	right pops:				I11902	0.000190876901	503551	right pops:				I11902	0.000190876901	503551	right pops:
Basatanya_Bodrogkeresztúr	59	I21910	0.108604383	634829	Mbuti.DG		Urziceni-Vama	I11902	0.034725603	642282	Mbuti.DG				I14158	2.31124452e-15	370412	Mbuti.DG				I14158	2.31124452e-15	370412	Mbuti.DG
Basatanya_Bodrogkeresztúr	123	I5099	0.226814165	608231	Russia_Ust_Ishim.DG		Urziceni-Vama	I11906	0.450912324	598142	Russia_Kostenki14				I14165	0.000490983713	453839	Jordan_PPNB				I14165	0.000490983713	453839	Jordan_PPNB
Basatanya_Bodrogkeresztúr	108	I5100	0.765644114	606798	Russia_Kostenki14		Urziceni-Vama	I14157	0.180298914	576028	Russia_MA1_HG.SG				I15617	0.0156278949	417864	Iran_GanjDareh_N				I15617	0.0156278949	417864	Iran_GanjDareh_N
Basatanya_Bodrogkeresztúr	92	I5102	0.111884694	615805	Russia_MA1_HG.SG		Urziceni-Vama	I14158	0.0082483275	481741	Iran_GanjDareh_N				I15619	0.00783505032	415139	Russia_EHG				I15619	0.00783505032	415139	Russia_EHG
Basatanya_Bodrogkeresztúr	114	I5104	0.00623565796	571395	CHG		Urziceni-Vama	I14159	0.00278641013	593270	Turkey_Epipaleolithic				I15623	9.16088112e-06	376475	CHG				I15623	9.16088112e-06	376475	CHG
Basatanya_Bodrogkeresztúr	149	I8793	0.712088393	704713	Turkey_N		Urziceni-Vama	I14160	0.056936727	583324	Russia_EHG				I18114	0.00183619516	475479	WHG				I18114	0.00183619516	475479	WHG
Basatanya_Bodrogkeresztúr	156	I8794	0.601707202	679317	WHG		Urziceni-Vama	I14161	0.419253141	571747	Turkey_N				I18115	0.00345178234	509581	Turkey_N				I18115	0.00345178234	509581	Turkey_N
Basatanya_Bodrogkeresztúr	122	I8795	0.00117153361	689451	EHG		Urziceni-Vama	I14162	0.191575088	577295	WHG				I18116	0.189726191	488642					I18116	0.189726191	488642
Basatanya_Bodrogkeresztúr	145	I8796	0.0155116514	701060			Urziceni-Vama	I14163	0.0222000946	568259	CHG				I18117_d	0.950986094	126783					I18117_d	0.950986094	126783
Basatanya_Bodrogkeresztúr	83	I8797	0.136209973	688046			Urziceni-Vama	I14164	0.0104520781	533108	Italy_North_Villabruna_HG				I18154	0.0461662376	108784					I18154	0.0461662376	108784
Basatanya_Tiszapolgár	28	I10007	0.900367351	702969			Urziceni-Vama	I14165	0.000209191393	591070					I20809	0.0189735914	482271					I20809	0.0189735914	482271
Basatanya_Tiszapolgár	38	I10008	0.00604063516	701828			Urziceni-Vama	I14166	0.0181879074	569916					I20830_d	0.0012208899	118514					I20830_d	0.0012208899	118514
Basatanya_Tiszapolgár	35a	I10009	0.572852976	697725			Urziceni-Vama	I15616	0.195685655	588449					I20831	0.0239378464	308571					I20831	0.0239378464	308571
Basatanya_Tiszapolgár	61	I10010	0.303983195	687314			Urziceni-Vama	I15617	0.166215489	542305					I20832	2.55496923e-17	445901					I20832	2.55496923e-17	445901
Basatanya_Tiszapolgár	54	I10011	0.219790523	699980			Urziceni-Vama	I15618	0.0724171369	503923					I20834	0.0101789293	431357					I20834	0.0101789293	431357
Basatanya_Tiszapolgár	27	I10012	0.102832682	688989			Urziceni-Vama	I15619	0.00690945378	536650					I20836	0.000580695248	420250					I20836	0.000580695248	420250
Basatanya_Tiszapolgár	32	I10356	0.0636547842	655432			Urziceni-Vama	I15620	0.057773195	621930					I20837	0.554075845	383430					I20837	0.554075845	383430
Basatanya_Tiszapolgár	36	I21848	0.236437375	628792			Urziceni-Vama	I15621	0.0797124488	491643					I20868	0.000587103921	452625					I20868	0.000587103921	452625
Basatanya_Tiszapolgár	53	I21849	0.917215533	680352			Urziceni-Vama	I15622	0.00360073482	471507					I20869	5.178167e-06	454108					I20869	5.178167e-06	454108
Basatanya_Tiszapolgár	88	I21895	0.02343242	683572			Urziceni-Vama	I15623	0.0000000320818905	488555					I21711	0.00456023251	384769					I21711	0.00456023251	384769
Basatanya_Tiszapolgár	76	I21896	0.138867169	709742			Urziceni-Vama	I18113	0.819225646	297227					I21821	0.506062587	63413					I21821	0.506062587	63413
Basatanya_Tiszapolgár	21	I5101	0.000000000582518385	610796			Urziceni-Vama	I18114	0.194237789	604912					I21823	0.357717872	412573					I21823	0.357717872	412573
Basatanya_Tiszapolgár	60	I5105	0.906913135	618613			Urziceni-Vama	I18115	0.363181705	643538					I23118	0.161787396	472312					I23118	0.161787396	472312
Basatanya_Tiszapolgár	52	I5106	0.189363013	413428			Urziceni-Vama	I18116	0.0840116123	626021					I23120	0.109562176	467508					I23120	0.109562176	467508
Basatanya_Tiszapolgár	33	I5107	0.85332616	619591			Urziceni-Vama	I18117_d	0.251609225	156211					I23121	6.89880824e-06	470637					I23121	6.89880824e-06	470637
Basatanya_Tiszapolgár	23	I8799	0.65640959	694753			Urziceni-Vama	I20806	0.170102583	616798					I23122	0.000186671181	482080					I23122	0.000186671181	482080
Basatanya_Tiszapolgár/Bodrogkeresztúr	45	I10005	0.613026412	700139			Urziceni-Vama	I20809	0.00000385799	615294					I23123	2.22515688e-06	480283					I23123	2.22515688e-06	480283
Basatanya_Tiszapolgár/Bodrogkeresztúr	57	I10006	0.252061576	686117			Urziceni-Vama	I20810	0.0830924839	602819					I7128	2.55045103e-05	464524					I7128	2.55045103e-05	464524
Basatanya_Tiszapolgár/Bodrogkeresztúr	48	I5108	0.31964698	602319			Urziceni-Vama	I20831	0.139787465	393641					I7130	0.00477912842	496285					I7130	0.00477912842	496285
Basatanya_Tiszapolgár/Bodrogkeresztúr	66	I8798	0.518057112	688969			Urziceni-Vama	I20832	5.24403152E-13	580718					I7131	9.48847136e-07	427795					I7131	9.48847136e-07	427795
							Urziceni-Vama	I20834	0.00494567404	557703					I7132	4.46341407e-11	474985					I7132	4.46341407e-11	474985
Ludanice_Albertfalva		I7048	0.00459515261	703456			Urziceni-Vama	I20835	0.685852217	527557					I7135	0.0015958898	489315					I7135	0.0015958898	489315
Ludanice_Albertfalva		I7049	0.0431938675	712743			Urziceni-Vama	I20836	0.0996843605	546395					I7137	0.0476857574	487772					I7137	0.0476857574	487772
Ludanice_Albertfalva		I7051	0.450605732	570709			Urziceni-Vama	I20837	0.000274742461	495935
Polgár-Nagykasziba_Tiszapolgár	38/40	I16551	0.097772357	438037			Urziceni-Vama	I20838	0.111167165	588519
Polgár-Nagykasziba_Tiszapolgár	39/41	I16560	0.0375569	429208			Urziceni-Vama	I20868	3.32104332E-11	590632
Polgár-Nagykasziba_Tiszapolgár	1_1	I29888	0.00000772380197	777644			Urziceni-Vama	I20869	0.837714049	594373
Rákóczifalva-Bagi föld_Tiszapolgár	F521/S610	I18638	0.822580738	557958			Urziceni-Vama	I21711	0.187944538	494231
							Urziceni-Vama	I21712	0.0147663944	604215
Urziceni_Bodrogkeresztúr	10	I14157	0.384719518	637540			Urziceni-Vama	I21713	0.146008369	625529
Urziceni_Bodrogkeresztúr	11	I20806	0.179140621	697463			Urziceni-Vama	I21822	0.019534358	422902
Urziceni_Bodrogkeresztúr	13	I7128	0.00593756884	672538			Urziceni-Vama	I21823	0.000838670817	530515
Urziceni_Bodrogkeresztúr	14	I21822	0.425456175	487044			Urziceni-Vama	I22561	0.236385721	603718
Urziceni_Bodrogkeresztúr	17	I18117_d	0.269050301	205658			Urziceni-Vama	I23118	0.000000677301233	613310
Urziceni_Bodrogkeresztúr	17	I18154	0.0000424377408	189282			Urziceni-Vama	I23119	0.357394427	603278
Urziceni_Bodrogkeresztúr	18	I23118	0.0000000478818299	684186			Urziceni-Vama	I23120	0.00130842479	607803
Urziceni_Bodrogkeresztúr	21	I14163	0.706923322	627585			Urziceni-Vama	I23121	0.0000000177875946	610752
Urziceni_Bodrogkeresztúr	23	I18115	0.000000225132342	739460			Urziceni-Vama	I23122	0.340605868	623472
Urziceni_Bodrogkeresztúr	24	I15622	0.0863967472	528258			Urziceni-Vama	I23123	0.0000000966952219	622589
Urziceni_Bodrogkeresztúr	25	I15621	0.913941341	547493			Urziceni-Vama	I23126	0.148771435	277414
Urziceni_Bodrogkeresztúr	26	I14166	0.425872819	629150
Urziceni_Bodrogkeresztúr	27	I11902	0.039164179	730884
Urziceni_Bodrogkeresztúr	29	I7129	0.241719732	671179
Urziceni_Bodrogkeresztúr	31	I7130	0.0111851531	719325
Urziceni_Bodrogkeresztúr	32	I15620	0.280916533	707591
Urziceni_Bodrogkeresztúr	33	I23119	0.615506297	669707
Urziceni_Bodrogkeresztúr	38	I20837	0.0159256963	554443
Urziceni_Bodrogkeresztúr	42	I20810	0.455769858	678916
Urziceni_Bodrogkeresztúr	43	I15618	0.64961541	560809
Urziceni_Bodrogkeresztúr	44	I7133	0.0549049785	719496
Urziceni_Bodrogkeresztúr	46	I23120	0.0000000742273596	676367
Urziceni_Bodrogkeresztúr	47	I23121	0.000000000440016476	680551
Urziceni_Bodrogkeresztúr	51	I14165	0.000069223474	656158
Urziceni_Bodrogkeresztúr	53	I7135	0.0220696177	709044
Urziceni_Bodrogkeresztúr	56	I11906	0.4036601	666515
Urziceni_Bodrogkeresztúr	58	I7136	0.658714404	720939
Urziceni_Bodrogkeresztúr	59	I20830_d	0.00000603689643	193484
Urziceni_Bodrogkeresztúr	60	I14161	0.143689354	633592
Urziceni_Bodrogkeresztúr	61	I22561	0.36847124	668066
Urziceni_Bodrogkeresztúr	69	I20836	0.0207094896	605963
Urziceni_Bodrogkeresztúr	70	I14164	0.796415423	594710
Urziceni_Bodrogkeresztúr	73	I18116	0.00766876327	708253
Urziceni_Bodrogkeresztúr	75	I7137	0.00636012147	706523
Urziceni_Bodrogkeresztúr	77	I23126	0.631132863	341332
Urziceni_Bodrogkeresztúr	79	I23123	4.04692248E-14	696684
Urziceni_Bodrogkeresztúr	82	I20835	0.109900931	586921
Urziceni_Bodrogkeresztúr	84	I23348	0.179136695	685468
Urziceni_Bodrogkeresztúr	87	I20838	0.721638876	648957
Urziceni_Bodrogkeresztúr	88	I20871	0.365023042	207866
Urziceni_Bodrogkeresztúr	89	I21821	0.00408934707	128183
Urziceni_Bodrogkeresztúr	95	I23351	0.155349026	681360
Urziceni_Bodrogkeresztúr	98	I21711	0.0367739717	557563
Urziceni_Bodrogkeresztúr	103	I21713	0.883483844	700587
Urziceni_Bodrogkeresztúr	104	I21823	0.00887237025	596617
Urziceni_Bodrogkeresztúr	65_1	I14159	0.0725492723	660675
Urziceni_Bodrogkeresztúr	65_2	I15619	0.0439183365	600307
Urziceni_Bodrogkeresztúr	102a	I21712	0.262628451	676407
Urziceni_Bodrogkeresztúr	9A	I14158	9.28721619E-17	535374
Urziceni_Bodrogkeresztúr	Gr. 2 - M4	I18114	0.00744831932	689113
Urziceni_Bodrogkeresztúr + Salcuta	41	I14160	0.927628158	647275
Urziceni_Bodrogkeresztúr + Salcuta	28	I14162	0.407348379	641302
Urziceni_Bodrogkeresztúr + Salcuta	71	I15616	0.265424019	659386
Urziceni_Bodrogkeresztúr + Salcuta	67	I15617	0.962221301	604267
Urziceni_Bodrogkeresztúr + Salcuta	68	I15623	1.26580213E-12	544916
Urziceni_Bodrogkeresztúr + Salcuta	6	I18113	0.361063601	357572
Urziceni_Bodrogkeresztúr + Salcuta	35	I20809	0.0000174055144	698531
Urziceni_Bodrogkeresztúr + Salcuta	83	I20868	0.00000000305324785	652639
Urziceni_Bodrogkeresztúr + Salcuta	86	I20869	0.0228760309	655441
Urziceni_Bodrogkeresztúr + Salcuta	57	I23122	0.00161555128	698324
Urziceni_Bodrogkeresztúr + Salcuta	90	I23349	0.308494416	689614
Urziceni_Bodrogkeresztúr + Salcuta	12	I7127	0.209113627	711872
Urziceni_Bodrogkeresztúr + Salcuta	37	I7131	0.0320304242	619557
Urziceni_Bodrogkeresztúr + Salcuta	39	I7132	0.00000000286537656	687339
Urziceni_Bodrogkeresztúr + Salcuta	52	I7134	0.0504424662	715389
Urziceni_Bodrogkeresztúr + Salcuta_lc	94	I20832	1.00800253E-19	642861
Urziceni_Bodrogkeresztúr + Salcuta_lc	105	I21833	0.733810866	114731
Urziceni_Bodrogkeresztúr_lc	92	I20831	0.0209234172	453311
Urziceni_Bodrogkeresztúr_lc	81	I20834	0.00205182393	622923
Urziceni_Hunyadihalom?	97	I23352	0.0720393726	687595
Supplementary Data 5F: Group-based qpAdm																						The Z-scores are calculated for each component between Urziceni-Vamă and the other groups (Basatanya, Pietrele, Varna). A two-tailed p-value is calculated to assess the statistical significance of the difference
			components:				standard error					fixed patterns:					right pops:	n samples:
Pop	tail	n sample (no 1st d. relatives)	Turkey N	WHG	Russia_EHG	CHG	Turkey N	WHG	Russia_EHG	CHG	SNP	tail	Turkey N	WHG	Russia_EHG	CHG	Mbuti.DG	14					Turkey_N		WHG		Russia EHG		CHG
Bulgaria_Varna_CHA	0.239153	23	0.833	0.062	0.044	0.06	0.015	0.008	0.014	0.016	596743						Russia_Kostenki14	1					Z-score	p-value	Z-score	p-value	Z-score	p-value	Z-score	p-value
Hungary_C_Bodrogkeresztur_Basatanya	0.015957	7	0.87	0.112	0.007	0.011	0.021	0.012	0.019	0.022	593633	0.0809237	0.874	0.113	0.000	0.014	Russia_MA1_HG.SG	1				Hungary_C_Tiszapolgar_Basatanya	-0.03	0.9736	-0.01	0.9931	0.00	0.9998	0.00	0.9992
Hungary_C_Ludanice	0.279283	5	0.873	0.097	0.045	-0.014	0.023	0.012	0.02	0.023	591734	0.419281	0.866	0.102	0.032	0.000	Iran_GanjDareh_N	10				Hungary_C_Bodrogkeresztur_Basatanya	-0.98	0.3290	0.70	0.4813	0.00	1.0000	0.53	0.5977
Hungary_C_Tiszapolgar_Basatanya	0.174726	13	0.843	0.123	0.007	0.026	0.018	0.01	0.016	0.018	596167						Italy_North_Villabruna_HG	1				Pietrele	-1.35	0.1767	6.23	0.0000	-1.39	0.1644	-0.90	0.3677
Hungary_C_Tiszapolgar_Nagy_Kasziba	0.006993	2	0.821	0.161	-0.051	0.069	0.039	0.02	0.032	0.039	442863	0.00461361	0.823	0.134	0.000	0.043	Turkey_Epipaleolithic	1				Varna	0.39	0.6956	4.76	0.0000	-1.74	0.0814	-1.41	0.1573
Hungary_LN_Csoszhalom	0.881733	23	0.838	0.123	-0.004	0.043	0.014	0.008	0.013	0.014	593174	0.678094	0.840	0.119	0.000	0.041
Hungary_LN_Lengyel_Aszod	0.235923	18	0.855	0.115	0.003	0.027	0.016	0.009	0.014	0.016	591622						left pops:
Romania_C_Bodrogkeresztur_Salcuta	0.023057	13	0.869	0.087	0.028	0.016	0.016	0.009	0.014	0.016	594527	0.0590158	0.884	0.082	0.034	0.000	WHG:	Loschbour_snpAD.DG
Romania_C_Bodrogkeresztur	0.099758	47	0.863	0.089	0.028	0.021	0.012	0.007	0.011	0.013	585093						Russia_EHG	Uz0077, I0061, I0124, I0211
Romania_Pietrele_CA	0.107979	52	0.873	0.047	0.034	0.046	0.013	0.007	0.011	0.013	590312						CHG	KK1_noUDG, SGSATP_noUDG.SG
Ukraine_Kartal_CA	0.002348	8	0.422	0.068	0.21	0.3	0.022	0.012	0.021	0.023	594445						Turkey_N	24 samples from Anatolia_N
Romania_C_Urziceni_all_non_related_no_PCA_outlier	0.0438	54	0.869	0.089	0.021	0.021	0.012	0.007	0.011	0.013	562489
Hungary_C_Basatanya_all_non_related_no_PCA_outlier	0.1057272	24	0.855	0.115	0.005	0.024	0.015	0.008	0.014	0.016	572104	0.16537	0.854	0.118	0	0.028
