# Supplementary material for: Ancient DNA reveals diverse community organizations in the 5th millennium BCE Carpathian Basin
Source: Nat Commun. 2025 Jun 24;16:5318. doi: 10.1038/s41467-025-60368-2 (PMC12187924; doi:10.1038/s41467-025-60368-2)
Supplement: Supplementary file 13 — Supplementary Dataset 11 [file 41467_2025_60368_MOESM13_ESM.xlsx]

## Sheet: 11-IBD_min100cMSUM_2x12cM
Supplementary Data 11. IBD connections over 2x12 cM, with minimum 100 cM sum IBD sharing
Source	site2	Grave	Target	site2	Grave	ID	Weight	max_ibd	sum_ibd>8	n_ibd>8	sum_ibd>12	n_ibd>12	sum_ibd>16	n_ibd>16	sum_ibd>20	n_ibd>20
I10054	Croatia_C_Lasinja	P8L12-2	I10065	Croatia_C_Lasinja	P8L16	I10054_P8L12-2__I10065_P8L16	7	93.138399	1216.832403	28	1194.47111	26	1182.064701	25	1164.079599	24
I8793	Hungary_C_Basatanya_Bodrogkeresztur	149	I5099.SG	Hungary_C_Basatanya_Bodrogkeresztur	123	I8793_149__I5099.SG_123	15	283.652203	3339.550994	20	3339.550994	20	3339.550994	20	3339.550994	20
I8794	Hungary_C_Basatanya_Bodrogkeresztur	156	I5099.SG	Hungary_C_Basatanya_Bodrogkeresztur	123	I8794_156__I5099.SG_123	15	283.652203	3339.24119	20	3339.24119	20	3339.24119	20	3339.24119	20
I8794	Hungary_C_Basatanya_Bodrogkeresztur	156	I8793	Hungary_C_Basatanya_Bodrogkeresztur	149	I8794_156__I8793_149	10	214.184188	2586.549571	37	2559.839573	34	2534.126772	32	2514.615472	31
I8794	Hungary_C_Basatanya_Bodrogkeresztur	156	I8795	Hungary_C_Basatanya_Bodrogkeresztur	122	I8794_156__I8795_122	3	93.269097	926.892996	32	845.26749	24	802.12909	21	729.810295	17
I5102.SG	Hungary_C_Basatanya_Bodrogkeresztur	92	I10006	Hungary_C_Basatanya_Tiszapolgar/Bodrogkeresztur	57	I5102.SG_92__I10006_57	3	70.047504	873.622629	25	844.544035	22	818.664452	20	784.67115	18
I8793	Hungary_C_Basatanya_Bodrogkeresztur	149	I8795	Hungary_C_Basatanya_Bodrogkeresztur	122	I8793_149__I8795_122	3	88.466197	823.467702	29	763.99931	23	750.838411	22	697.338909	19
I21910	Hungary_C_Basatanya_Bodrogkeresztur	59	I5099.SG	Hungary_C_Basatanya_Bodrogkeresztur	123	I21910_59__I5099.SG_123	2	132.795095	688.855084	17	678.386684	16	652.221783	14	578.519985	10
I8795	Hungary_C_Basatanya_Bodrogkeresztur	122	I5099.SG	Hungary_C_Basatanya_Bodrogkeresztur	123	I8795_122__I5099.SG_123	1	62.531203	516.329719	16	484.45061	13	458.604212	11	458.604212	11
I8794	Hungary_C_Basatanya_Bodrogkeresztur	156	I21910	Hungary_C_Basatanya_Bodrogkeresztur	59	I8794_156__I21910_59	2	53.744201	327.921692	11	305.203395	9	305.203395	9	305.203395	9
I8795	Hungary_C_Basatanya_Bodrogkeresztur	122	I10010	Hungary_C_Basatanya_Tiszapolgar	61	I8795_122__I10010_61	2	117.766303	321.819006	8	321.819006	8	293.528406	6	275.491308	5
I8796	Hungary_C_Basatanya_Bodrogkeresztur	145	I8794	Hungary_C_Basatanya_Bodrogkeresztur	156	I8796_145__I8794_156	2	57.761502	294.400416	13	251.287613	9	251.287613	9	197.494117	6
I8796	Hungary_C_Basatanya_Bodrogkeresztur	145	I8793	Hungary_C_Basatanya_Bodrogkeresztur	149	I8796_145__I8793_149	2	90.456901	287.295905	6	276.141408	5	276.141408	5	259.749107	4
I8794	Hungary_C_Basatanya_Bodrogkeresztur	156	I7137.SG	Romania_C_Bodrogkeresztur	75	I8794_156__I7137.SG_75	2	43.181098	212.929118	7	201.608407	6	185.853213	5	185.853213	5
I5099.SG	Hungary_C_Basatanya_Bodrogkeresztur	123	I21849	Hungary_C_Basatanya_Tiszapolgar	53	I5099.SG_123__I21849_53	2	92.108905	196.451893	7	175.689902	5	159.712209	4	142.288309	3
I8796	Hungary_C_Basatanya_Bodrogkeresztur	145	I8795	Hungary_C_Basatanya_Bodrogkeresztur	122	I8796_145__I8795_122	2	31.144798	190.276587	8	179.833487	7	179.833487	7	179.833487	7
I5102.SG	Hungary_C_Basatanya_Bodrogkeresztur	92	I10007	Hungary_C_Basatanya_Tiszapolgar	28	I5102.SG_92__I10007_28	2	39.009997	180.598907	7	169.319907	6	156.214306	5	156.214306	5
I8793	Hungary_C_Basatanya_Bodrogkeresztur	149	I21910	Hungary_C_Basatanya_Bodrogkeresztur	59	I8793_149__I21910_59	2	47.152996	175.916213	8	154.970413	6	128.837606	4	112.594202	3
I8794	Hungary_C_Basatanya_Bodrogkeresztur	156	I21896	Hungary_C_Basatanya_Tiszapolgar	76	I8794_156__I21896_76	2	65.550303	142.309595	3	142.309595	3	142.309595	3	142.309595	3
I8793	Hungary_C_Basatanya_Bodrogkeresztur	149	I7137.SG	Romania_C_Bodrogkeresztur	75	I8793_149__I7137.SG_75	2	40.697408	127.771634	5	119.007832	4	104.595429	3	104.595429	3
I5102.SG	Hungary_C_Basatanya_Bodrogkeresztur	92	I21848	Hungary_C_Basatanya_Tiszapolgar	36	I5102.SG_92__I21848_36	2	16.0627	103.859606	7	103.859606	7	16.0627	1	0	0
I8793	Hungary_C_Basatanya_Bodrogkeresztur	149	I21849	Hungary_C_Basatanya_Tiszapolgar	53	I8793_149__I21849_53	2	47.679806	100.50902	5	90.653714	4	65.103706	2	47.679806	1
I10007	Hungary_C_Basatanya_Tiszapolgar	28	I10356	Hungary_C_Basatanya_Tiszapolgar	32	I10007_28__I10356_32	15	278.319911	3326.104793	21	3326.104793	21	3326.104793	21	3326.104793	21
I10007	Hungary_C_Basatanya_Tiszapolgar	28	I10009	Hungary_C_Basatanya_Tiszapolgar	35a	I10007_28__I10009_35a	15	278.23051	3324.474912	20	3324.474912	20	3324.474912	20	3324.474912	20
I10009	Hungary_C_Basatanya_Tiszapolgar	35a	I10012	Hungary_C_Basatanya_Tiszapolgar	27	I10009_35a__I10012_27	15	268.779493	3324.416802	21	3324.416802	21	3324.416802	21	3324.416802	21
I10356	Hungary_C_Basatanya_Tiszapolgar	32	I10012	Hungary_C_Basatanya_Tiszapolgar	27	I10356_32__I10012_27	15	268.779493	3316.1844	21	3316.1844	21	3316.1844	21	3316.1844	21
I10009	Hungary_C_Basatanya_Tiszapolgar	35a	I10356	Hungary_C_Basatanya_Tiszapolgar	32	I10009_35a__I10356_32	10	150.057805	2380.288008	34	2369.845509	33	2369.845509	33	2369.845509	33
I8799	Hungary_C_Basatanya_Tiszapolgar	23	I10007	Hungary_C_Basatanya_Tiszapolgar	28	I8799_23__I10007_28	10	174.953303	1916.78691	19	1916.78691	19	1916.78691	19	1916.78691	19
I10009	Hungary_C_Basatanya_Tiszapolgar	35a	I10008	Hungary_C_Basatanya_Tiszapolgar	38	I10009_35a__I10008_38	10	155.409697	1737.440614	34	1709.084509	31	1669.664518	28	1650.646822	27
I10008	Hungary_C_Basatanya_Tiszapolgar	38	I10356	Hungary_C_Basatanya_Tiszapolgar	32	I10008_38__I10356_32	10	161.171091	1670.037445	38	1649.538448	36	1649.538448	36	1593.671846	33
I10007	Hungary_C_Basatanya_Tiszapolgar	28	I10010	Hungary_C_Basatanya_Tiszapolgar	61	I10007_28__I10010_61	10	182.418404	1664.695799	30	1635.279395	27	1592.460903	24	1592.460903	24
I10007	Hungary_C_Basatanya_Tiszapolgar	28	I10008	Hungary_C_Basatanya_Tiszapolgar	38	I10007_28__I10008_38	10	169.877599	1657.943884	24	1657.943884	24	1657.943884	24	1657.943884	24
I10008	Hungary_C_Basatanya_Tiszapolgar	38	I10012	Hungary_C_Basatanya_Tiszapolgar	27	I10008_38__I10012_27	10	173.398104	1570.70513	24	1548.683533	22	1548.683533	22	1548.683533	22
I8799	Hungary_C_Basatanya_Tiszapolgar	23	I10009	Hungary_C_Basatanya_Tiszapolgar	35a	I8799_23__I10009_35a	7	160.896096	1172.422022	22	1163.790614	21	1125.745717	18	1109.156117	17
I10010	Hungary_C_Basatanya_Tiszapolgar	61	I10356	Hungary_C_Basatanya_Tiszapolgar	32	I10010_61__I10356_32	7	99.235004	1048.804929	28	1010.450021	24	968.068627	21	968.068627	21
I8799	Hungary_C_Basatanya_Tiszapolgar	23	I10356	Hungary_C_Basatanya_Tiszapolgar	32	I8799_23__I10356_32	3	137.017402	954.635964	18	936.227368	16	922.584568	15	922.584568	15
I10009	Hungary_C_Basatanya_Tiszapolgar	35a	I10010	Hungary_C_Basatanya_Tiszapolgar	61	I10009_35a__I10010_61	3	110.228994	931.545087	28	870.834402	22	814.682708	18	798.168514	17
I21896	Hungary_C_Basatanya_Tiszapolgar	76	I21910	Hungary_C_Basatanya_Bodrogkeresztur	59	I21896_76__I21910_59	3	127.571598	747.105106	18	747.105106	18	719.283206	16	679.977207	14
I8799	Hungary_C_Basatanya_Tiszapolgar	23	I10010	Hungary_C_Basatanya_Tiszapolgar	61	I8799_23__I10010_61	2	83.472902	686.813027	24	608.080523	16	564.003425	13	547.396129	12
I10012	Hungary_C_Basatanya_Tiszapolgar	27	I5107.SG	Hungary_C_Basatanya_Tiszapolgar	33	I10012_27__I5107.SG_33	3	79.620594	630.34659	22	607.703983	20	579.033195	18	455.731496	11
I10007	Hungary_C_Basatanya_Tiszapolgar	28	I21849	Hungary_C_Basatanya_Tiszapolgar	53	I10007_28__I21849_53	3	128.695294	602.409402	12	592.326608	11	561.053308	9	561.053308	9
I10009	Hungary_C_Basatanya_Tiszapolgar	35a	I21849	Hungary_C_Basatanya_Tiszapolgar	53	I10009_35a__I21849_53	2	85.658202	495.189882	15	464.99159	12	438.771593	10	422.485293	9
I8799	Hungary_C_Basatanya_Tiszapolgar	23	I10008	Hungary_C_Basatanya_Tiszapolgar	38	I8799_23__I10008_38	2	91.547695	493.781396	12	481.903597	11	469.317397	10	469.317397	10
I10356	Hungary_C_Basatanya_Tiszapolgar	32	I21849	Hungary_C_Basatanya_Tiszapolgar	53	I10356_32__I21849_53	2	121.7612	436.280196	11	415.028607	9	402.239804	8	369.259303	6
I10008	Hungary_C_Basatanya_Tiszapolgar	38	I10010	Hungary_C_Basatanya_Tiszapolgar	61	I10008_38__I10010_61	2	62.568706	415.896786	15	386.537489	12	386.537489	12	334.1183	9
I8799	Hungary_C_Basatanya_Tiszapolgar	23	I21849	Hungary_C_Basatanya_Tiszapolgar	53	I8799_23__I21849_53	2	96.054098	404.483488	10	393.597388	9	381.215289	8	364.884889	7
I10009	Hungary_C_Basatanya_Tiszapolgar	35a	I5107.SG	Hungary_C_Basatanya_Tiszapolgar	33	I10009_35a__I5107.SG_33	2	80.116695	401.780675	16	371.554272	13	330.005871	10	274.330378	7
I21896	Hungary_C_Basatanya_Tiszapolgar	76	I5107.SG	Hungary_C_Basatanya_Tiszapolgar	33	I21896_76__I5107.SG_33	2	80.947703	381.255096	14	370.578998	13	331.131601	10	331.131601	10
I10356	Hungary_C_Basatanya_Tiszapolgar	32	I5107.SG	Hungary_C_Basatanya_Tiszapolgar	33	I10356_32__I5107.SG_33	2	42.022398	320.749305	14	310.050403	13	284.665702	11	232.959205	8
I10010	Hungary_C_Basatanya_Tiszapolgar	61	I21849	Hungary_C_Basatanya_Tiszapolgar	53	I10010_61__I21849_53	2	50.372598	284.470984	10	276.422593	9	261.204693	8	241.661295	7
I10007	Hungary_C_Basatanya_Tiszapolgar	28	I10006	Hungary_C_Basatanya_Tiszapolgar/Bodrogkeresztur	57	I10007_28__I10006_57	2	32.968402	278.799291	14	227.117093	9	211.914392	8	211.914392	8
I10012	Hungary_C_Basatanya_Tiszapolgar	27	I21849	Hungary_C_Basatanya_Tiszapolgar	53	I10012_27__I21849_53	2	46.148998	254.484382	10	211.586091	6	211.586091	6	192.278895	5
I10010	Hungary_C_Basatanya_Tiszapolgar	61	I21910	Hungary_C_Basatanya_Bodrogkeresztur	59	I10010_61__I21910_59	2	49.3074	222.964311	8	204.943611	6	191.472907	5	191.472907	5
I8799	Hungary_C_Basatanya_Tiszapolgar	23	I10006	Hungary_C_Basatanya_Tiszapolgar/Bodrogkeresztur	57	I8799_23__I10006_57	2	31.760895	206.369708	12	156.253192	7	142.737892	6	107.608391	4
I10008	Hungary_C_Basatanya_Tiszapolgar	38	I21849	Hungary_C_Basatanya_Tiszapolgar	53	I10008_38__I21849_53	2	39.797699	201.433592	8	192.252492	7	162.443689	5	162.443689	5
I10008	Hungary_C_Basatanya_Tiszapolgar	38	I5107.SG	Hungary_C_Basatanya_Tiszapolgar	33	I10008_38__I5107.SG_33	2	58.484596	188.582098	7	180.1332	6	180.1332	6	124.871391	3
I5107.SG	Hungary_C_Basatanya_Tiszapolgar	33	I21849	Hungary_C_Basatanya_Tiszapolgar	53	I5107.SG_33__I21849_53	2	24.330401	182.957512	12	139.840001	7	125.668901	6	88.975102	4
I21896	Hungary_C_Basatanya_Tiszapolgar	76	I5099.SG	Hungary_C_Basatanya_Bodrogkeresztur	123	I21896_76__I5099.SG_123	2	65.530503	182.077594	5	182.077594	5	182.077594	5	146.494199	3
I10010	Hungary_C_Basatanya_Tiszapolgar	61	I10006	Hungary_C_Basatanya_Tiszapolgar/Bodrogkeresztur	57	I10010_61__I10006_57	2	27.116501	177.879913	10	169.046016	9	100.043316	4	100.043316	4
I10356	Hungary_C_Basatanya_Tiszapolgar	32	I10006	Hungary_C_Basatanya_Tiszapolgar/Bodrogkeresztur	57	I10356_32__I10006_57	2	23.552203	170.740498	11	144.133103	8	86.873704	4	67.070603	3
I8799	Hungary_C_Basatanya_Tiszapolgar	23	I10012	Hungary_C_Basatanya_Tiszapolgar	27	I8799_23__I10012_27	2	27.6829	161.890221	9	145.115411	7	118.099207	5	101.176912	4
I10009	Hungary_C_Basatanya_Tiszapolgar	35a	I10006	Hungary_C_Basatanya_Tiszapolgar/Bodrogkeresztur	57	I10009_35a__I10006_57	2	31.278601	135.545801	7	135.545801	7	81.266515	3	81.266515	3
I10008	Hungary_C_Basatanya_Tiszapolgar	38	I10006	Hungary_C_Basatanya_Tiszapolgar/Bodrogkeresztur	57	I10008_38__I10006_57	2	30.052301	110.74798	7	93.465379	5	51.754782	2	51.754782	2
I5105	Hungary_C_Basatanya_Tiszapolgar	60	I21849	Hungary_C_Basatanya_Tiszapolgar	53	I5105_60__I21849_53	2	27.226701	101.73842	6	74.788597	3	74.788597	3	74.788597	3
I8798	Hungary_C_Basatanya_Tiszapolgar/Bodrogkeresztur	66	I21895	Hungary_C_Basatanya_Tiszapolgar	88	I8798_66__I21895_88	2	32.418704	165.68431	10	140.626508	7	112.6701	5	77.9347	3
I10006	Hungary_C_Basatanya_Tiszapolgar/Bodrogkeresztur	57	I8798	Hungary_C_Basatanya_Tiszapolgar/Bodrogkeresztur	66	I10006_57__I8798_66	2	25.7783	147.506005	8	129.940999	6	129.940999	6	94.7505	4
I29888	Hungary_C_Tiszapolgar_Nagykasziba	1_1	I8799	Hungary_C_Basatanya_Tiszapolgar	23	I29888_1_1__I8799_23	2	53.7552	149.104893	6	122.190803	3	122.190803	3	103.4343	2
I10016	Hungary_LN_Csoszhalom	214	I10131	Hungary_LN_Csoszhalom	138	I10016_214__I10131_138	15	283.652203	3288.722887	20	3288.722887	20	3288.722887	20	3288.722887	20
I16560.SG	Hungary_C_Tiszapolgar_Nagykasziba	39/41	I29888	Hungary_C_Tiszapolgar_Nagykasziba	1_1	I16560.SG_39/41__I29888_1_1	15	268.779493	3248.433466	29	3222.309381	26	3222.309381	26	3222.309381	26
I16541.SG	Hungary_LN_Csoszhalom	145	I10016	Hungary_LN_Csoszhalom	214	I16541.SG_145__I10016_214	15	283.652203	3159.966787	30	3159.966787	30	3159.966787	30	3142.508988	29
I10129	Hungary_LN_Csoszhalom	474	I10014	Hungary_LN_Csoszhalom	473	I10129_474__I10014_473	10	168.383312	2306.721089	38	2286.134002	36	2273.922799	35	2235.3564	33
I16543.SG	Hungary_LN_Csoszhalom	547	I16542.SG	Hungary_LN_Csoszhalom	297	I16543.SG_547__I16542.SG_297	7	118.326402	1259.534726	27	1229.436914	24	1229.436914	24	1176.807007	21
I5110.SG	Hungary_LN_Csoszhalom	618	I5115.SG	Hungary_LN_Csoszhalom	619	I5110.SG_618__I5115.SG_619	2	51.502001	202.359504	8	183.012098	6	167.4023	5	167.4023	5
I10134	Hungary_LN_Csoszhalom	852	I29887	Hungary_LN_Csoszhalom	70	I10134_852__I29887_70	2	59.4679	190.3382	6	190.3382	6	165.305603	4	165.305603	4
I5109.SG	Hungary_LN_Csoszhalom	836	I10149	Hungary_LN_Csoszhalom	610	I5109.SG_836__I10149_610	2	35.247993	174.817798	9	156.115207	7	142.280006	6	109.200013	4
I10130	Hungary_LN_Csoszhalom	406	I10017	Hungary_LN_Csoszhalom	421	I10130_406__I10017_421	2	36.543804	158.678813	7	158.678813	7	131.670508	5	131.670508	5
I14154	Hungary_LN_Lengyel	57	I14151	Hungary_LN_Lengyel	56	I14154_57__I14151_56	7	148.561704	1197.595626	34	1147.283328	29	1105.502421	26	1051.741511	23
I0449	Hungary_LN_Tisza	Gorzsa18	I0447_enhanced	Hungary_LN_Tisza	Gorzsa4	I0449_Gorzsa18__I0447_enhanced_Gorzsa4	2	39.624401	173.647299	9	154.284599	7	111.413195	4	94.092002	3
I20809	Romania_C_Bodrogkeresztur	35	I23118	Romania_C_Bodrogkeresztur	18	I20809_35__I23118_18	15	283.700303	3312.413482	22	3312.413482	22	3312.413482	22	3312.413482	22
I15617	Romania_C_Bodrogkeresztur	67	I18114	Romania_C_Bodrogkeresztur	gr2-M4	I15617_67__I18114_gr2-M4	10	214.188288	2655.061305	32	2655.061305	32	2655.061305	32	2636.512706	31
I18116	Romania_C_Bodrogkeresztur	73	I22561	Romania_C_Bodrogkeresztur	61	I18116_73__I22561_61	10	268.813793	2625.653868	32	2625.653868	32	2610.286867	31	2592.666468	30
I11906	Romania_C_Bodrogkeresztur	56	I7134.SG	Romania_C_Bodrogkeresztur	52	I11906_56__I7134.SG_52	10	203.962703	2458.628391	33	2447.516387	32	2434.123086	31	2417.092179	30
I7135	Romania_C_Bodrogkeresztur	53	I15617	Romania_C_Bodrogkeresztur	67	I7135_53__I15617_67	10	205.464512	2410.983022	36	2401.832322	35	2375.629316	33	2338.908515	31
I7133.SG	Romania_C_Bodrogkeresztur	44	I15622	Romania_C_Bodrogkeresztur	24	I7133.SG_44__I15622_24	10	214.179088	2373.712255	36	2356.409956	34	2341.63735	33	2323.895649	32
I7135	Romania_C_Bodrogkeresztur	53	I18114	Romania_C_Bodrogkeresztur	gr2-M4	I7135_53__I18114_gr2-M4	10	283.610903	2204.985701	37	2182.569395	35	2153.812908	33	2120.214607	31
I11902	Romania_C_Bodrogkeresztur	27	I23119	Romania_C_Bodrogkeresztur	33	I11902_27__I23119_33	10	160.7396	2136.647879	35	2136.647879	35	2107.780992	33	2072.989595	31
I21713	Romania_C_Bodrogkeresztur	103	I7131	Romania_C_Bodrogkeresztur	37	I21713_103__I7131_37	10	214.186488	1602.601495	26	1592.851294	25	1534.114204	21	1482.124507	18
I20810	Romania_C_Bodrogkeresztur	42	I15622	Romania_C_Bodrogkeresztur	24	I20810_42__I15622_24	3	61.219305	835.123407	29	835.123407	29	723.693902	21	672.105387	18
I7133.SG	Romania_C_Bodrogkeresztur	44	I20810	Romania_C_Bodrogkeresztur	42	I7133.SG_44__I20810_42	2	49.715501	691.992655	28	652.313748	24	580.004054	19	470.381331	13
I15620	Romania_C_Bodrogkeresztur	32	I20835	Romania_C_Bodrogkeresztur	82	I15620_32__I20835_82	2	41.701901	242.742106	10	233.171007	9	192.266306	6	172.772008	5
I15621	Romania_C_Bodrogkeresztur	25	I20837	Romania_C_Bodrogkeresztur	38	I15621_25__I20837_38	2	35.506	176.590894	9	154.260396	7	140.859793	6	104.568698	4
I14166	Romania_C_Bodrogkeresztur	26	I23119	Romania_C_Bodrogkeresztur	33	I14166_26__I23119_33	2	47.129899	135.777301	5	135.777301	5	123.7544	4	107.734799	3
I23123	Romania_C_Bodrogkeresztur	79	I23120	Romania_C_Bodrogkeresztur	46	I23123_79__I23120_46	2	68.983299	121.880299	4	112.685499	3	112.685499	3	95.113498	2
I20806	Romania_C_Bodrogkeresztur	11	I20835	Romania_C_Bodrogkeresztur	82	I20806_11__I20835_82	2	57.7014	112.870194	4	112.870194	4	97.708394	3	78.291693	2
