# Supplementary material for: Ancient DNA reveals diverse community organizations in the 5th millennium BCE Carpathian Basin
Source: Nat Commun. 2025 Jun 24;16:5318. doi: 10.1038/s41467-025-60368-2 (PMC12187924; doi:10.1038/s41467-025-60368-2)
Supplement: Supplementary file 14 — Supplementary Dataset 12 [file 41467_2025_60368_MOESM14_ESM.xlsx]

## Sheet: 12-Kinship
Supplementary Data 12. Details of the genetic relatedness analyses. Z scores below the tresholds (in absolute terms) are indicated in red. For READ this was set |2| and for KIN it was set 3.
READ analyses																					KIN Analyses
READ Csőszhalom, Aszód, and small ECA sites	Pair of individuals		Relationship	Z_upper	Z_lower		READ Urziceni	Pair of individuals		Relationship	Z_upper	Z_lower		READ Basatanya	Pair of Individuals		Relationship	Z_upper	Z_lower		KIN_Csőszhalom	Pair of individuals		Relatedness	Second Guess	Log Likelihood Ratio	Within Degree Second Guess	Within Degree Log Likelihood Ratio	k0	k1	k2	IBD Length	IBD Number		KIN Urziceni	Pair of individuals		Relatedness	Second Guess	Log Likelihood Ratio	Within Degree Second Guess	Within Degree Log Likelihood Ratio	k0	k1	k2	IBD Length	IBD Number		KIN Basatanya, Polgár-Nagykasziba, Rákóczifalva
	I10014	I10129	First Degree	11.6950220914	-22.0300035951			I18154_d	I18117_d	denticalTwins/Same individual	3.371638404	NA			I10007	I10009	First Degree	12.25891864	-31.16805949			I10016	I10131	Parent-Child	Second Degree	34.524	Siblings	75.8947841947631	0	1	0	289	1			I18154	I18154d	Identical	Siblings	125.937			0	0	1	0	1
	I10017	I16529	First Degree	4.01179573438	-26.2343646721			I18154_d	I18154	denticalTwins/Same individual	78.37137935	NA			I10007	I10356	First Degree	11.58593538	-31.09175533			I10016	I16541	Parent-Child	Second Degree	33.252	Siblings	66.8484983384191	0	1	0	290	1			I18117d	I18154	Parent-Child	Second Degree	36.714	Siblings	19.9079724945554	0	1	0	289	1
	I10131	I10016	First Degree	13.4883253963	-28.7555501551			I11906	I7134	First Degree	13.92832873	-19.96471039			I10012	I10009	First Degree	9.711621273	-32.54363811			I10129	I18693	Second Degree	Third Degree	1.382			0.674	0.326	0	90	28			I18117d	I18154d	Parent-Child	Second Degree	36.714	Siblings	19.9079724945554	0	1	0	289	1
	I14147	I16522	First Degree	7.07779956807	-18.5131021785			I18114	I15617	First Degree	15.62183867	-18.99150381			I10012	I10356	First Degree	10.11183198	-29.74347726			I16542	I16543	Second Degree	Third Degree	0.991			0.568	0.432	0	123	16			I20809	I23118	Parent-Child	Second Degree	30.602	Siblings	71.5970043915431	0	1	0	290	1
	I16541	I10016	First Degree	9.44263800167	-27.8696581861			I18154_d	I7137	First Degree	0.319662052	-6.755180865			I10356	I10009	First Degree	7.604616364	-24.05581002			I10014	I10129	Siblings	Second Degree	64.502	Parent-Child	53.7779832132259	0.221	0.555	0.223	164	43			I20838	I21831	Parent-Child	Second Degree	9.04	Siblings	5.73122006833921	0	1	0	287	1
	I16551	I29888	First Degree	10.5968072091	-28.1296271032			I18154	I18117_d	First Degree	12.11318517	-3.471441745			I8793	I5099	First Degree	14.74452514	-24.84931327			I10017	I16529	Siblings	Second Degree	31.72	Parent-Child	73.712365022016	0.325	0.504	0.171	151	35			I20871	I23120	Parent-Child	Second Degree	25.461	Siblings	60.506778052452	0	1	0	290	1
	I16560	I29888	First Degree	8.61080563151	-29.0052499773			I20838	I21831	First Degree	1.621950736	-5.202282391			I8793	I8794	First Degree	12.11826912	-20.22373173			I10014	I18693	Third Degree	Second Degree	2.849			0.73	0.27	0	81	23			I21821	I23348	Parent-Child	Second Degree	30.528	Siblings	52.7914587269377	0	1	0	289	1
	I14151	I14154	Second Degree	3.0188249205	-13.5899460415			I21831	I18154_d	First Degree	0.544599335	-0.243320561			I8794	I5099	First Degree	12.50571975	-28.20449091			I10013	I10014	Unrelated	Third Degree	18.578			1	0	0	0	1			I18154	I7137	Second Degree	Third Degree	9.931			0.369	0.631	0	189	14
	I16542	I16543	Second Degree	3.64247466175	-12.1392167689			I21831	I21834	First Degree	0.026049739	-0.860221532			I10007	I10008	Second Degree	4.14326508	-13.90306836			I10013	I10015	Unrelated	Third Degree	12.167			0.979	0.021	0	4	4			I18154d	I7137	Second Degree	Third Degree	9.931			0.369	0.631	0	189	14
	I10013	I10014	Unrelated	NA	-17.5858432177			I21832	I18154_d	First Degree	0.956756634	-0.053321926			I10007	I10010	Second Degree	9.062231927	-8.624839471			I10013	I10016	Unrelated	Third Degree	15.515			1	0	0	0	1			I21713	I7131	Second Degree	Third Degree	5.482			0.482	0.518	0	152	23
	I10013	I10015	Unrelated	NA	-15.8025065348			I22561	I18116	First Degree	16.29977744	-17.28929677			I10007	I5106	Second Degree	7.279619126	-8.731694487			I10013	I10017	Unrelated	Third Degree	18.543			1	0	0	0	1			I21831	I21834	Second Degree	Third Degree	0.032			0.502	0.498	0	49	1
	I10013	I10016	Unrelated	NA	-16.8648795768			I23118	I20809	First Degree	10.62029888	-31.02643084			I10007	I8799	Second Degree	6.32305673	-10.5940534			I10013	I10129	Unrelated	Third Degree	17.775			1	0	0	0	1			I23350d	I7126	Second Degree	Third Degree	14.884			0.485	0.515	0	150	34
	I10013	I10017	Unrelated	NA	-17.3502345792			I23119	I11902	First Degree	7.680198302	-24.74845882			I10008	I10009	Second Degree	7.597793325	-10.49976737			I10013	I10130	Unrelated	Third Degree	14.438			1	0	0	0	1			I15617	I18114	Siblings	Second Degree	51.104	Parent-Child	47.1990045788675	0.169	0.585	0.246	168	38
	I10013	I10129	Unrelated	NA	-17.756220217			I23120	I20871	First Degree	9.208747332	-22.70001112			I10008	I10012	Second Degree	3.040828888	-14.61304669			I10013	I10131	Unrelated	Third Degree	10.23			0.975	0.025	0	5	4			I15617	I7135	Siblings	Second Degree	54.489	Parent-Child	71.5184767157147	0.279	0.537	0.183	160	37
	I10013	I10130	Unrelated	NA	-17.6767952068			I23348	I21821	First Degree	6.708571961	-14.15256642			I10008	I10356	Second Degree	6.201519619	-10.9078217			I10013	I10132	Unrelated	Third Degree	11.393			0.97	0.03	0	7	3			I15622	I7133	Siblings	Second Degree	49.434	Parent-Child	54.6396846776028	0.216	0.557	0.227	159	43
	I10013	I10131	Unrelated	NA	-17.9676530264			I7133	I15622	First Degree	12.72059731	-21.28588275			I8799	I10009	Second Degree	0.7679157627	-17.35723293			I10013	I10133	Unrelated	Third Degree	14.401			1	0	0	0	1			I18114	I7135	Siblings	Second Degree	39.009	Parent-Child	56.9645653743286	0.318	0.51	0.172	148	38
	I10013	I10132	Unrelated	NA	-15.983393588			I7135	I15617	First Degree	6.956810977	-25.78332138			I10005	I10006	Unrelated	NA	-19.95950565			I10013	I10134	Unrelated	Third Degree	11.053			0.96	0.04	0	13	7			I18116	I22561	Siblings	Second Degree	82.639	Parent-Child	74.9938269138426	0.168	0.554	0.278	164	45
	I10013	I10133	Unrelated	NA	-16.5002988918			I7135	I18114	First Degree	6.474112825	-26.22315904			I10005	I10007	Unrelated	NA	-19.14886679			I10013	I10149	Unrelated	Third Degree	19.263			1	0	0	0	1			I18117d	I7137	Siblings	Second Degree	52.489	Parent-Child	89.9760386517875	0.295	0.483	0.222	137	38
	I10013	I10134	Unrelated	NA	-15.6298207312			I7137	I18117_d	First Degree	6.964018145	-19.12347666			I10005	I10008	Unrelated	NA	-19.97715398			I10013	I10357	Unrelated	Third Degree	12.251			0.978	0.022	0	5	4			I15622	I20810	Third Degree	Unrelated	1.358			0.76	0.24	0	67	20
	I10013	I10149	Unrelated	NA	-16.5282256203			I21713	I7131	Second Degree	6.191671689	-10.44580082			I10005	I10009	Unrelated	NA	-19.72686686			I10013	I16518	Unrelated	Third Degree	13.679			1	0	0	0	1			I18154	I21831	Third Degree	Second Degree	0.28			0.733	0.267	0	0	1
	I10013	I10357	Unrelated	NA	-17.0399983596			I21833	I21832	Second Degree	0.243918033	-1.000300657			I10005	I10010	Unrelated	NA	-20.55853572			I10013	I16529	Unrelated	Third Degree	17.873			1	0	0	0	1			I18154	I21834	Third Degree	Unrelated	0.064			0.759	0.241	0	0	1
	I10013	I14147	Unrelated	NA	-15.1608848417			I21834	I18154_d	Second Degree	0.074576549	-0.411293365			I10005	I10011	Unrelated	NA	-19.81948836			I10013	I16530	Unrelated	Third Degree	16.244			1	0	0	0	1			I18154d	I21831	Third Degree	Second Degree	0.28			0.733	0.267	0	0	1
	I10013	I14148	Unrelated	NA	-16.137138443			I7126	I23350_d	Second Degree	5.603634836	-8.707314828			I10005	I10012	Unrelated	NA	-21.48879699			I10013	I16541	Unrelated	Third Degree	15.975			1	0	0	0	1			I18154d	I21834	Third Degree	Unrelated	0.064			0.759	0.241	0	0	1
	I10013	I14149	Unrelated	NA	-17.0343919019			I7137	I18154	Second Degree	10.92560237	-2.64147214			I10005	I10356	Unrelated	NA	-19.64761916			I10013	I16542	Unrelated	Third Degree	19.009			1	0	0	0	1			I14157	I14158	Unrelated	Third Degree	17.551			1	0	0	0	1
	I10013	I14150	Unrelated	NA	-9.58107226653			I11902	I11906	Unrelated	NA	-19.81790078			I10005	I21848	Unrelated	NA	-16.9191975			I10013	I16543	Unrelated	Third Degree	11.1			0.976	0.024	0	5	3			I14157	I14159	Unrelated	Third Degree	18.737			1	0	0	0	1
	I10013	I14151	Unrelated	NA	-16.5703079474			I11902	I14157	Unrelated	NA	-17.25913094			I10005	I21849	Unrelated	NA	-19.71966288			I10013	I16550	Unrelated	Third Degree	15.513			1	0	0	0	1			I14157	I14160	Unrelated	Third Degree	19.264			1	0	0	0	1
	I10013	I14152	Unrelated	NA	-19.3078330863			I11902	I14158	Unrelated	NA	-18.82455142			I10005	I21895	Unrelated	NA	-21.89296526			I10013	I16559	Unrelated	Third Degree	19.116			1	0	0	0	1			I14157	I14161	Unrelated	Third Degree	17.637			1	0	0	0	1
	I10013	I14153	Unrelated	NA	-16.0438566554			I11902	I14159	Unrelated	NA	-16.38291921			I10005	I21896	Unrelated	NA	-20.54349319			I10013	I18692	Unrelated	Third Degree	15.115			1	0	0	0	1			I14157	I14162	Unrelated	Third Degree	16.092			1	0	0	0	1
	I10013	I14154	Unrelated	NA	-17.0024754378			I11902	I14160	Unrelated	NA	-18.1871927			I10005	I21910	Unrelated	NA	-20.38688125			I10013	I18693	Unrelated	Third Degree	12.429			0.975	0.025	0	5	3			I14157	I14163	Unrelated	Third Degree	12.447			1	0	0	0	1
	I10013	I14155	Unrelated	NA	-6.69437101044			I11902	I14161	Unrelated	NA	-16.8803404			I10005	I5099	Unrelated	NA	-20.79270366			I10013	I18694	Unrelated	Third Degree	15.568			1	0	0	0	1			I14157	I14164	Unrelated	Third Degree	16.107			1	0	0	0	1
	I10013	I14156	Unrelated	NA	-17.7183072349			I11902	I14162	Unrelated	NA	-18.40431841			I10005	I5100	Unrelated	NA	-20.58422695			I10013	I29887	Unrelated	Third Degree	12.124			0.978	0.022	0	5	3			I14157	I14165	Unrelated	Third Degree	17.817			1	0	0	0	1
	I10013	I16518	Unrelated	NA	-16.8281727208			I11902	I14163	Unrelated	NA	-16.18349182			I10005	I5101	Unrelated	NA	-20.68439377			I10013	I5109	Unrelated	Third Degree	19.471			1	0	0	0	1			I14157	I14166	Unrelated	Third Degree	12.364			0.975	0.025	0	7	6
	I10013	I16521	Unrelated	NA	-16.7110833049			I11902	I14164	Unrelated	NA	-17.99286243			I10005	I5102	Unrelated	NA	-20.03218804			I10013	I5110	Unrelated	Third Degree	13.812			1	0	0	0	1			I14157	I15616	Unrelated	Third Degree	12.147			0.976	0.024	0	5	4
	I10013	I16522	Unrelated	NA	-12.7286814281			I11902	I14165	Unrelated	NA	-17.09216556			I10005	I5104	Unrelated	NA	-21.90792695			I10013	I5114	Unrelated	Third Degree	17.682			1	0	0	0	1			I14157	I15617	Unrelated	Third Degree	18.257			1	0	0	0	1
	I10013	I16523	Unrelated	NA	-15.8066967967			I11902	I14166	Unrelated	NA	-15.69606613			I10005	I5105	Unrelated	NA	-19.06442761			I10013	I5115	Unrelated	Third Degree	15.908			1	0	0	0	1			I14157	I15618	Unrelated	Third Degree	11.595			0.968	0.032	0	6	3
	I10013	I16524	Unrelated	NA	-16.1973424586			I11902	I15616	Unrelated	NA	-16.96477397			I10005	I5106	Unrelated	NA	-18.2919725			I10014	I10015	Unrelated	Third Degree	12.617			0.981	0.019	0	2	1			I14157	I15619	Unrelated	Third Degree	17.221			1	0	0	0	1
	I10013	I16525	Unrelated	NA	-17.4275926959			I11902	I15617	Unrelated	NA	-18.01387272			I10005	I5107	Unrelated	NA	-19.47909083			I10014	I10016	Unrelated	Third Degree	14.556			1	0	0	0	1			I14157	I15620	Unrelated	Third Degree	15.288			1	0	0	0	1
	I10013	I16529	Unrelated	NA	-16.6460286948			I11902	I15618	Unrelated	NA	-17.28878275			I10005	I5108	Unrelated	NA	-18.94452403			I10014	I10017	Unrelated	Third Degree	12.256			0.972	0.028	0	7	4			I14157	I15621	Unrelated	Third Degree	16.522			1	0	0	0	1
	I10013	I16530	Unrelated	NA	-16.7984590652			I11902	I15619	Unrelated	NA	-20.80844553			I10005	I8793	Unrelated	NA	-18.2906778			I10014	I10130	Unrelated	Third Degree	12.553			0.98	0.02	0	4	3			I14157	I15622	Unrelated	Third Degree	16.199			1	0	0	0	1
	I10013	I16532	Unrelated	NA	-16.3630632801			I11902	I15620	Unrelated	NA	-18.8227153			I10005	I8794	Unrelated	NA	-19.30415444			I10014	I10131	Unrelated	Third Degree	14.041			1	0	0	0	1			I14157	I15623	Unrelated	Third Degree	14.873			1	0	0	0	1
	I10013	I16533	Unrelated	NA	-15.7188536053			I11902	I15621	Unrelated	NA	-16.97487722			I10005	I8795	Unrelated	NA	-20.78681519			I10014	I10132	Unrelated	Third Degree	12.93			1	0	0	0	1			I14157	I15705	Unrelated	Third Degree	15.747			1	0	0	0	1
	I10013	I16534	Unrelated	NA	-15.1277895932			I11902	I15622	Unrelated	NA	-18.47295245			I10005	I8796	Unrelated	NA	-19.64702487			I10014	I10133	Unrelated	Third Degree	12.015			1	0	0	0	1			I14157	I18113	Unrelated	Third Degree	11.53			0.974	0.026	0	3	3
	I10013	I16535	Unrelated	NA	-13.6225495583			I11902	I15623	Unrelated	NA	-20.25791972			I10005	I8797	Unrelated	NA	-20.45759912			I10014	I10134	Unrelated	Third Degree	17.842			1	0	0	0	1			I14157	I18114	Unrelated	Third Degree	18.45			1	0	0	0	1
	I10013	I16541	Unrelated	NA	-16.7769031749			I11902	I18113	Unrelated	NA	-16.76980981			I10005	I8798	Unrelated	NA	-18.52456767			I10014	I10149	Unrelated	Third Degree	11.954			0.979	0.021	0	5	5			I14157	I18115	Unrelated	Third Degree	14.443			1	0	0	0	1
	I10013	I16542	Unrelated	NA	-17.0143065262			I11902	I18114	Unrelated	NA	-19.20965878			I10005	I8799	Unrelated	NA	-20.03756404			I10014	I10357	Unrelated	Third Degree	17.528			1	0	0	0	1			I14157	I18116	Unrelated	Third Degree	13.834			1	0	0	0	1
	I10013	I16543	Unrelated	NA	-17.7523159751			I11902	I18115	Unrelated	NA	-20.62363266			I10006	I10007	Unrelated	NA	-14.36835687			I10014	I16518	Unrelated	Third Degree	15.892			1	0	0	0	1			I14157	I18117d	Unrelated	Third Degree	12.849			0.987	0.013	0	2	1
	I10013	I16544	Unrelated	NA	-16.90617314			I11902	I18116	Unrelated	NA	-18.64582827			I10006	I10008	Unrelated	NA	-17.87150084			I10014	I16529	Unrelated	Third Degree	18.586			1	0	0	0	1			I14157	I18154	Unrelated	Third Degree	10.944			0.965	0.035	0	2	2
	I10013	I16545	Unrelated	NA	-15.3932482362			I11902	I18117_d	Unrelated	NA	-12.84712912			I10006	I10009	Unrelated	NA	-16.06969948			I10014	I16530	Unrelated	Third Degree	12.482			0.978	0.022	0	4	3			I14157	I18154d	Unrelated	Third Degree	10.944			0.965	0.035	0	2	2
	I10013	I16550	Unrelated	NA	-17.3638989696			I11902	I18154	Unrelated	NA	-14.25957659			I10006	I10010	Unrelated	NA	-14.91313166			I10014	I16541	Unrelated	Third Degree	15.168			1	0	0	0	1			I14157	I20806	Unrelated	Third Degree	18.238			1	0	0	0	1
	I10013	I16551	Unrelated	NA	-17.3043047867			I11902	I20806	Unrelated	NA	-18.86741173			I10006	I10011	Unrelated	NA	-19.99670328			I10014	I16542	Unrelated	Third Degree	13.597			0.984	0.016	0	5	5			I14157	I20809	Unrelated	Third Degree	17.809			1	0	0	0	1
	I10013	I16552	Unrelated	NA	-18.1026720255			I11902	I20809	Unrelated	NA	-19.45982601			I10006	I10012	Unrelated	NA	-17.37170464			I10014	I16543	Unrelated	Third Degree	15.541			1	0	0	0	1			I14157	I20810	Unrelated	Third Degree	12.854			1	0	0	0	1
	I10013	I16559	Unrelated	NA	-18.263829041			I11902	I20810	Unrelated	NA	-19.85224021			I10006	I10356	Unrelated	NA	-14.9914522			I10014	I16550	Unrelated	Third Degree	4.13			0.984	0.016	0	3	3			I14157	I20830d	Unrelated	Third Degree	13.937			1	0	0	0	1
	I10013	I16560	Unrelated	NA	-18.3457817638			I11902	I4088	Unrelated	NA	-18.38971862			I10006	I21848	Unrelated	NA	-17.38477226			I10014	I16559	Unrelated	Third Degree	17.848			1	0	0	0	1			I14157	I20831	Unrelated	Third Degree	13.356			1	0	0	0	1
	I10013	I18638	Unrelated	NA	-17.0171025465			I11902	I4089	Unrelated	NA	-18.32040209			I10006	I21849	Unrelated	NA	-18.01564373			I10014	I18692	Unrelated	Third Degree	11.985			0.967	0.033	0	11	7			I14157	I20832	Unrelated	Third Degree	14.492			1	0	0	0	1
	I10013	I18692	Unrelated	NA	-16.2349936284			I11902	I7127	Unrelated	NA	-18.64578904			I10006	I21895	Unrelated	NA	-19.14699051			I10014	I18694	Unrelated	Third Degree	12.331			0.977	0.023	0	4	3			I14157	I20834	Unrelated	Third Degree	16.191			1	0	0	0	1
	I10013	I18694	Unrelated	NA	-16.6182429935			I11902	I7128	Unrelated	NA	-17.3009121			I10006	I21896	Unrelated	NA	-16.3830887			I10014	I29887	Unrelated	Third Degree	16.039			1	0	0	0	1			I14157	I20835	Unrelated	Third Degree	17.113			1	0	0	0	1
	I10013	I29887_d	Unrelated	NA	-12.387605786			I11902	I7129	Unrelated	NA	-18.26389003			I10006	I21910	Unrelated	NA	-18.68628731			I10014	I5109	Unrelated	Third Degree	16.258			1	0	0	0	1			I14157	I20836	Unrelated	Third Degree	13.012			0.984	0.016	0	3	2
	I10013	I29888	Unrelated	NA	-18.2153621526			I11902	I7130	Unrelated	NA	-17.95848172			I10006	I5099	Unrelated	NA	-17.94601442			I10014	I5110	Unrelated	Third Degree	13.819			1	0	0	0	1			I14157	I20837	Unrelated	Third Degree	17.854			1	0	0	0	1
	I10013	I5109	Unrelated	NA	-18.5134815308			I11902	I7131	Unrelated	NA	-17.57840281			I10006	I5100	Unrelated	NA	-18.09598662			I10014	I5114	Unrelated	Third Degree	17.278			1	0	0	0	1			I14157	I20838	Unrelated	Third Degree	17.548			1	0	0	0	1
	I10013	I5114	Unrelated	NA	-15.6437126527			I11902	I7132	Unrelated	NA	-18.31548345			I10006	I5101	Unrelated	NA	-19.57763847			I10014	I5115	Unrelated	Third Degree	13.247			0.985	0.015	0	4	3			I14157	I20868	Unrelated	Third Degree	16.521			1	0	0	0	1
	I10013	I5115	Unrelated	NA	-17.5320775114			I11902	I7133	Unrelated	NA	-18.86156125			I10006	I5102	Unrelated	NA	-4.1302257			I10015	I10016	Unrelated	Third Degree	15.069			1	0	0	0	1			I14157	I20869	Unrelated	Third Degree	16.087			1	0	0	0	1
	I10013	I7048	Unrelated	NA	-17.1530316986			I11902	I7134	Unrelated	NA	-18.55080009			I10006	I5104	Unrelated	NA	-19.42116838			I10015	I10017	Unrelated	Third Degree	12.031			0.967	0.033	0	9	5			I14157	I20871	Unrelated	Third Degree	16.686			1	0	0	0	1
	I10013	I7049	Unrelated	NA	-18.4711864909			I11902	I7135	Unrelated	NA	-17.92522363			I10006	I5105	Unrelated	NA	-17.96087521			I10015	I10129	Unrelated	Third Degree	12.864			0.98	0.02	0	5	4			I14157	I21711	Unrelated	Third Degree	13.96			1	0	0	0	1
	I10013	I7051	Unrelated	NA	-17.6808195754			I11902	I7136	Unrelated	NA	-20.13845463			I10006	I5106	Unrelated	NA	-13.70664926			I10015	I10130	Unrelated	Third Degree	12.847			0.983	0.017	0	2	2			I14157	I21712	Unrelated	Third Degree	13.39			1	0	0	0	1
	I10014	I10015	Unrelated	NA	-17.4668184609			I11902	I7137	Unrelated	NA	-17.03234798			I10006	I5107	Unrelated	NA	-16.43203511			I10015	I10131	Unrelated	Third Degree	10.908			0.964	0.036	0	6	5			I14157	I21713	Unrelated	Third Degree	15.779			1	0	0	0	1
	I10014	I10016	Unrelated	NA	-18.054081168			I11906	I14157	Unrelated	NA	-19.29635944			I10006	I5108	Unrelated	NA	-18.13120008			I10015	I10132	Unrelated	Third Degree	16.241			1	0	0	0	1			I14157	I21821	Unrelated	Third Degree	11.158			0.968	0.032	0	5	2
	I10014	I10017	Unrelated	NA	-16.6913638163			I11906	I14158	Unrelated	NA	-20.02491856			I10006	I8793	Unrelated	NA	-17.65686933			I10015	I10133	Unrelated	Third Degree	11.95			0.971	0.029	0	7	4			I14157	I21822	Unrelated	Third Degree	16.143			1	0	0	0	1
	I10014	I10130	Unrelated	NA	-19.3483510013			I11906	I14159	Unrelated	NA	-17.0835595			I10006	I8794	Unrelated	NA	-17.48320188			I10015	I10134	Unrelated	Third Degree	17.637			1	0	0	0	1			I14157	I21831	Unrelated	Third Degree	02.24			0.936	0.064	0	0	1
	I10014	I10131	Unrelated	NA	-17.3163275564			I11906	I14160	Unrelated	NA	-17.31969526			I10006	I8795	Unrelated	NA	-17.78016464			I10015	I10149	Unrelated	Third Degree	19.605			1	0	0	0	1			I14157	I21832	Unrelated	Third Degree	4.451			0.943	0.057	0	2	1
	I10014	I10132	Unrelated	NA	-16.6604956665			I11906	I14161	Unrelated	NA	-19.37021244			I10006	I8796	Unrelated	NA	-19.01350798			I10015	I10357	Unrelated	Third Degree	13.35			0.985	0.015	0	4	3			I14157	I21833	Unrelated	Third Degree	12.131			1	0	0	0	1
	I10014	I10133	Unrelated	NA	-17.1787677703			I11906	I14162	Unrelated	NA	-19.3043336			I10006	I8797	Unrelated	NA	-17.83477755			I10015	I16518	Unrelated	Third Degree	11.554			0.962	0.038	0	8	5			I14157	I21834	Unrelated	Third Degree	7.683			1	0	0	0	1
	I10014	I10134	Unrelated	NA	-16.9770346507			I11906	I14163	Unrelated	NA	-18.73601557			I10006	I8798	Unrelated	NA	-13.3151918			I10015	I16529	Unrelated	Third Degree	15.464			1	0	0	0	1			I14157	I22561	Unrelated	Third Degree	13.864			1	0	0	0	1
	I10014	I10149	Unrelated	NA	-16.8808836718			I11906	I14164	Unrelated	NA	-18.55393432			I10006	I8799	Unrelated	NA	-17.30240745			I10015	I16530	Unrelated	Third Degree	11.769			0.972	0.028	0	7	4			I14157	I23095	Unrelated	Third Degree	18.655			1	0	0	0	1
	I10014	I10357	Unrelated	NA	-17.3353539497			I11906	I14165	Unrelated	NA	-18.00428941			I10007	I10011	Unrelated	NA	-19.29351159			I10015	I16541	Unrelated	Third Degree	12.791			0.979	0.021	0	5	3			I14157	I23096	Unrelated	Third Degree	15.531			1	0	0	0	1
	I10014	I14147	Unrelated	NA	-16.6736611748			I11906	I14166	Unrelated	NA	-17.58505932			I10007	I10012	Unrelated	NA	-19.91490683			I10015	I16542	Unrelated	Third Degree	16.196			1	0	0	0	1			I14157	I23118	Unrelated	Third Degree	18.067			1	0	0	0	1
	I10014	I14148	Unrelated	NA	-17.0749068402			I11906	I15616	Unrelated	NA	-19.55229211			I10007	I21848	Unrelated	NA	-17.4093653			I10015	I16543	Unrelated	Third Degree	15.498			1	0	0	0	1			I14157	I23119	Unrelated	Third Degree	14.336			1	0	0	0	1
	I10014	I14149	Unrelated	NA	-15.9924925921			I11906	I15617	Unrelated	NA	-18.65162354			I10007	I21849	Unrelated	NA	-9.893416794			I10015	I16550	Unrelated	Third Degree	11.836			0.965	0.035	0	9	5			I14157	I23120	Unrelated	Third Degree	17.656			1	0	0	0	1
	I10014	I14150	Unrelated	NA	-9.3431372408			I11906	I15618	Unrelated	NA	-19.50668357			I10007	I21895	Unrelated	NA	-22.79924729			I10015	I16559	Unrelated	Third Degree	13.779			1	0	0	0	1			I14157	I23121	Unrelated	Third Degree	13.777			1	0	0	0	1
	I10014	I14151	Unrelated	NA	-15.5206093698			I11906	I15619	Unrelated	NA	-19.64309363			I10007	I21896	Unrelated	NA	-18.68377549			I10015	I18692	Unrelated	Third Degree	12.254			0.971	0.029	0	7	3			I14157	I23122	Unrelated	Third Degree	16.785			1	0	0	0	1
	I10014	I14152	Unrelated	NA	-16.8412655499			I11906	I15620	Unrelated	NA	-19.30539237			I10007	I21910	Unrelated	NA	-16.79606524			I10015	I18693	Unrelated	Third Degree	17.808			1	0	0	0	1			I14157	I23123	Unrelated	Third Degree	12.352			0.978	0.022	0	5	3
	I10014	I14153	Unrelated	NA	-16.9735341768			I11906	I15621	Unrelated	NA	-18.60560863			I10007	I5099	Unrelated	NA	-19.42036446			I10015	I18694	Unrelated	Third Degree	14.393			1	0	0	0	1			I14157	I23126	Unrelated	Third Degree	18.87			1	0	0	0	1
	I10014	I14154	Unrelated	NA	-14.450811813			I11906	I15622	Unrelated	NA	-18.22206373			I10007	I5100	Unrelated	NA	-19.46719108			I10015	I29887	Unrelated	Third Degree	13.596			1	0	0	0	1			I14157	I23348	Unrelated	Third Degree	16.106			1	0	0	0	1
	I10014	I14155	Unrelated	NA	-5.89924173763			I11906	I15623	Unrelated	NA	-19.8069378			I10007	I5101	Unrelated	NA	-19.4580622			I10015	I5109	Unrelated	Third Degree	12.689			0.979	0.021	0	4	2			I14157	I23349	Unrelated	Third Degree	18.335			1	0	0	0	1
	I10014	I14156	Unrelated	NA	-18.3382328539			I11906	I18113	Unrelated	NA	-17.60038258			I10007	I5102	Unrelated	NA	-16.25538979			I10015	I5110	Unrelated	Third Degree	11.696			0.967	0.033	0	5	3			I14157	I23350d	Unrelated	Third Degree	17.222			1	0	0	0	1
	I10014	I16518	Unrelated	NA	-14.9250215401			I11906	I18114	Unrelated	NA	-18.5981898			I10007	I5104	Unrelated	NA	-19.50653933			I10015	I5114	Unrelated	Third Degree	11.333			0.965	0.035	0	8	5			I14157	I23351	Unrelated	Third Degree	16.008			1	0	0	0	1
	I10014	I16521	Unrelated	NA	-17.6518209959			I11906	I18115	Unrelated	NA	-20.15635376			I10007	I5105	Unrelated	NA	-19.2214385			I10015	I5115	Unrelated	Third Degree	14.362			1	0	0	0	1			I14157	I23352	Unrelated	Third Degree	17.235			1	0	0	0	1
	I10014	I16522	Unrelated	NA	-13.6347493672			I11906	I18116	Unrelated	NA	-20.14920644			I10007	I5107	Unrelated	NA	-18.40956026			I10016	I10017	Unrelated	Third Degree	14.602			1	0	0	0	1			I14157	I4088	Unrelated	Third Degree	17.775			1	0	0	0	1
	I10014	I16523	Unrelated	NA	-17.0835202566			I11906	I18117_d	Unrelated	NA	-14.87103718			I10007	I5108	Unrelated	NA	-18.189138			I10016	I10129	Unrelated	Third Degree	16.897			1	0	0	0	1			I14157	I4089	Unrelated	Third Degree	17.463			1	0	0	0	1
	I10014	I16524	Unrelated	NA	-15.8168391144			I11906	I18154	Unrelated	NA	-15.49527507			I10007	I8793	Unrelated	NA	-20.5232574			I10016	I10130	Unrelated	Third Degree	13.263			1	0	0	0	1			I14157	I7126	Unrelated	Third Degree	13.573			1	0	0	0	1
	I10014	I16525	Unrelated	NA	-15.7775895949			I11906	I20806	Unrelated	NA	-19.15977001			I10007	I8794	Unrelated	NA	-18.36358937			I10016	I10132	Unrelated	Third Degree	16.581			1	0	0	0	1			I14157	I7127	Unrelated	Third Degree	12.64			0.98	0.02	0	3	2
	I10014	I16529	Unrelated	NA	-17.1400218192			I11906	I20809	Unrelated	NA	-18.32697423			I10007	I8795	Unrelated	NA	-19.06919447			I10016	I10133	Unrelated	Third Degree	11.535			0.971	0.029	0	9	6			I14157	I7128	Unrelated	Third Degree	16.734			1	0	0	0	1
	I10014	I16530	Unrelated	NA	-16.5883080244			I11906	I20810	Unrelated	NA	-20.10371919			I10007	I8796	Unrelated	NA	-19.12734128			I10016	I10134	Unrelated	Third Degree	18.306			1	0	0	0	1			I14157	I7129	Unrelated	Third Degree	16.737			1	0	0	0	1
	I10014	I16532	Unrelated	NA	-16.7171953492			I11906	I4088	Unrelated	NA	-19.54344586			I10007	I8797	Unrelated	NA	-19.92627081			I10016	I10149	Unrelated	Third Degree	18.184			1	0	0	0	1			I14157	I7130	Unrelated	Third Degree	16.149			1	0	0	0	1
	I10014	I16533	Unrelated	NA	-15.4049584281			I11906	I4089	Unrelated	NA	-19.69002704			I10007	I8798	Unrelated	NA	-16.94669324			I10016	I10357	Unrelated	Third Degree	16.394			1	0	0	0	1			I14157	I7131	Unrelated	Third Degree	13.134			1	0	0	0	1
	I10014	I16534	Unrelated	NA	-16.0786580771			I11906	I7127	Unrelated	NA	-19.57226969			I10008	I10010	Unrelated	NA	-12.51386544			I10016	I16518	Unrelated	Third Degree	18.081			1	0	0	0	1			I14157	I7132	Unrelated	Third Degree	17.506			1	0	0	0	1
	I10014	I16535	Unrelated	NA	-13.8903781085			I11906	I7128	Unrelated	NA	-18.71371888			I10008	I10011	Unrelated	NA	-20.87348134			I10016	I16529	Unrelated	Third Degree	17.509			1	0	0	0	1			I14157	I7133	Unrelated	Third Degree	13.211			1	0	0	0	1
	I10014	I16541	Unrelated	NA	-16.2267252252			I11906	I7129	Unrelated	NA	-18.56725777			I10008	I21848	Unrelated	NA	-18.56805257			I10016	I16530	Unrelated	Third Degree	11.927			0.98	0.02	0	4	3			I14157	I7134	Unrelated	Third Degree	17.009			1	0	0	0	1
	I10014	I16542	Unrelated	NA	-16.2662481026			I11906	I7130	Unrelated	NA	-18.59883404			I10008	I21849	Unrelated	NA	-15.54829421			I10016	I16542	Unrelated	Third Degree	18.68			1	0	0	0	1			I14157	I7135	Unrelated	Third Degree	15.909			1	0	0	0	1
	I10014	I16543	Unrelated	NA	-18.4273546052			I11906	I7131	Unrelated	NA	-17.71999665			I10008	I21895	Unrelated	NA	-22.36005835			I10016	I16543	Unrelated	Third Degree	12.444			0.981	0.019	0	3	2			I14157	I7136	Unrelated	Third Degree	15.39			1	0	0	0	1
	I10014	I16544	Unrelated	NA	-16.3987726526			I11906	I7132	Unrelated	NA	-19.42934405			I10008	I21896	Unrelated	NA	-19.86105426			I10016	I16550	Unrelated	Third Degree	12.13			0.98	0.02	0	2	1			I14157	I7137	Unrelated	Third Degree	12.3			0.977	0.023	0	4	3
	I10014	I16545	Unrelated	NA	-15.2496770039			I11906	I7133	Unrelated	NA	-18.90174			I10008	I21910	Unrelated	NA	-20.29359476			I10016	I16559	Unrelated	Third Degree	14.049			1	0	0	0	1			I14158	I14159	Unrelated	Third Degree	19.459			1	0	0	0	1
	I10014	I16550	Unrelated	NA	-16.8932622748			I11906	I7135	Unrelated	NA	-18.12694652			I10008	I5099	Unrelated	NA	-22.20422844			I10016	I18692	Unrelated	Third Degree	12.259			0.973	0.027	0	5	4			I14158	I14160	Unrelated	Third Degree	8.13			1	0	0	0	1
	I10014	I16551	Unrelated	NA	-18.1236038551			I11906	I7136	Unrelated	NA	-17.4729407			I10008	I5100	Unrelated	NA	-18.57692173			I10016	I18693	Unrelated	Third Degree	13.64			1	0	0	0	1			I14158	I14161	Unrelated	Third Degree	13.516			1	0	0	0	1
	I10014	I16552	Unrelated	NA	-16.5270280355			I11906	I7137	Unrelated	NA	-18.78060267			I10008	I5101	Unrelated	NA	-19.17588783			I10016	I18694	Unrelated	Third Degree	18.38			1	0	0	0	1			I14158	I14162	Unrelated	Third Degree	13.014			0.986	0.014	0	1	1
	I10014	I16559	Unrelated	NA	-17.5525572145			I14157	I14158	Unrelated	NA	-19.15799297			I10008	I5102	Unrelated	NA	-20.01373436			I10016	I29887	Unrelated	Third Degree	11.447			0.98	0.02	0	6	5			I14158	I14163	Unrelated	Third Degree	17.507			1	0	0	0	1
	I10014	I16560	Unrelated	NA	-16.8902215537			I14157	I14159	Unrelated	NA	-17.10618212			I10008	I5104	Unrelated	NA	-21.01887742			I10016	I5109	Unrelated	Third Degree	13.673			0.989	0.011	0	2	2			I14158	I14164	Unrelated	Third Degree	17.469			1	0	0	0	1
	I10014	I18638	Unrelated	NA	-18.4104459586			I14157	I14160	Unrelated	NA	-16.95202151			I10008	I5105	Unrelated	NA	-19.21576319			I10016	I5110	Unrelated	Third Degree	12.485			0.977	0.023	0	6	4			I14158	I14165	Unrelated	Third Degree	11.863			0.98	0.02	0	1	1
	I10014	I18692	Unrelated	NA	-15.1415097625			I14157	I14161	Unrelated	NA	-18.05979885			I10008	I5106	Unrelated	NA	-15.45989715			I10016	I5114	Unrelated	Third Degree	13.175			0.985	0.015	0	3	2			I14158	I14166	Unrelated	Third Degree	12.017			0.984	0.016	0	2	2
	I10014	I18694	Unrelated	NA	-16.4036118009			I14157	I14162	Unrelated	NA	-16.07846415			I10008	I5107	Unrelated	NA	-16.34689749			I10016	I5115	Unrelated	Third Degree	18.638			1	0	0	0	1			I14158	I15616	Unrelated	Third Degree	18.796			1	0	0	0	1
	I10014	I29887_d	Unrelated	NA	-11.3101229919			I14157	I14163	Unrelated	NA	-16.1562541			I10008	I5108	Unrelated	NA	-19.77641512			I10017	I10129	Unrelated	Third Degree	12.773			0.98	0.02	0	4	2			I14158	I15617	Unrelated	Third Degree	12.867			1	0	0	0	1
	I10014	I29888	Unrelated	NA	-18.2886613376			I14157	I14164	Unrelated	NA	-16.14958234			I10008	I8793	Unrelated	NA	-20.3992197			I10017	I10130	Unrelated	Third Degree	11.281			0.964	0.036	0	9	6			I14158	I15618	Unrelated	Third Degree	16.381			1	0	0	0	1
	I10014	I5109	Unrelated	NA	-16.4679025598			I14157	I14165	Unrelated	NA	-17.12311983			I10008	I8794	Unrelated	NA	-19.58530716			I10017	I10131	Unrelated	Third Degree	11.66			0.982	0.018	0	4	3			I14158	I15619	Unrelated	Third Degree	16.368			1	0	0	0	1
	I10014	I5114	Unrelated	NA	-16.4145230544			I14157	I14166	Unrelated	NA	-15.72528187			I10008	I8795	Unrelated	NA	-21.5691024			I10017	I10132	Unrelated	Third Degree	14.273			1	0	0	0	1			I14158	I15620	Unrelated	Third Degree	17.954			1	0	0	0	1
	I10014	I5115	Unrelated	NA	-16.3177616884			I14157	I15616	Unrelated	NA	-15.45778826			I10008	I8796	Unrelated	NA	-19.91537388			I10017	I10133	Unrelated	Third Degree	13.766			1	0	0	0	1			I14158	I15621	Unrelated	Third Degree	16.061			1	0	0	0	1
	I10014	I7048	Unrelated	NA	-17.6576638681			I14157	I15617	Unrelated	NA	-18.50033843			I10008	I8797	Unrelated	NA	-20.84551472			I10017	I10134	Unrelated	Third Degree	12.291			1	0	0	0	1			I14158	I15622	Unrelated	Third Degree	19.38			1	0	0	0	1
	I10014	I7049	Unrelated	NA	-19.6652839196			I14157	I15618	Unrelated	NA	-16.63081653			I10008	I8798	Unrelated	NA	-20.36543107			I10017	I10149	Unrelated	Third Degree	19.739			1	0	0	0	1			I14158	I15623	Unrelated	Third Degree	18.839			1	0	0	0	1
	I10014	I7051	Unrelated	NA	-16.5018539707			I14157	I15619	Unrelated	NA	-17.88357391			I10008	I8799	Unrelated	NA	-14.33549604			I10017	I10357	Unrelated	Third Degree	13.529			0.986	0.014	0	5	4			I14158	I15705	Unrelated	Third Degree	16.933			1	0	0	0	1
	I10015	I10016	Unrelated	NA	-15.4675575716			I14157	I15620	Unrelated	NA	-17.38411419			I10009	I21848	Unrelated	NA	-17.4396578			I10017	I16518	Unrelated	Third Degree	13.751			1	0	0	0	1			I14158	I18113	Unrelated	Third Degree	18.203			1	0	0	0	1
	I10015	I10017	Unrelated	NA	-16.9314286723			I14157	I15621	Unrelated	NA	-16.1621852			I10009	I21849	Unrelated	NA	-9.811979727			I10017	I16530	Unrelated	Third Degree	18.365			1	0	0	0	1			I14158	I18114	Unrelated	Third Degree	19.135			1	0	0	0	1
	I10015	I10129	Unrelated	NA	-16.5640654326			I14157	I15622	Unrelated	NA	-18.06796522			I10010	I10009	Unrelated	NA	-4.456149518			I10017	I16541	Unrelated	Third Degree	18.333			1	0	0	0	1			I14158	I18115	Unrelated	Third Degree	19.54			1	0	0	0	1
	I10015	I10130	Unrelated	NA	-16.7449986428			I14157	I15623	Unrelated	NA	-19.57752786			I10010	I10011	Unrelated	NA	-18.98944226			I10017	I16542	Unrelated	Third Degree	15.891			1	0	0	0	1			I14158	I18116	Unrelated	Third Degree	14.045			1	0	0	0	1
	I10015	I10131	Unrelated	NA	-15.1506390743			I14157	I18113	Unrelated	NA	-15.94096881			I10010	I10012	Unrelated	NA	-18.64919294			I10017	I16543	Unrelated	Third Degree	14.791			1	0	0	0	1			I14158	I18117d	Unrelated	Third Degree	17.845			1	0	0	0	1
	I10015	I10132	Unrelated	NA	-19.3240262825			I14157	I18114	Unrelated	NA	-17.25663413			I10010	I10356	Unrelated	NA	-1.530985563			I10017	I16550	Unrelated	Third Degree	8.13			1	0	0	0	1			I14158	I18154	Unrelated	Third Degree	15.727			1	0	0	0	1
	I10015	I10133	Unrelated	NA	-15.732369898			I14157	I18115	Unrelated	NA	-17.60317345			I10010	I21848	Unrelated	NA	-17.30345148			I10017	I16559	Unrelated	Third Degree	16.398			1	0	0	0	1			I14158	I18154d	Unrelated	Third Degree	15.727			1	0	0	0	1
	I10015	I10134	Unrelated	NA	-16.1561541097			I14157	I18116	Unrelated	NA	-17.7148656			I10010	I21849	Unrelated	NA	-12.46439627			I10017	I18692	Unrelated	Third Degree	16.538			1	0	0	0	1			I14158	I20806	Unrelated	Third Degree	11.546			0.971	0.029	0	7	3
	I10015	I10149	Unrelated	NA	-17.4311714846			I14157	I18117_d	Unrelated	NA	-12.34272729			I10010	I21895	Unrelated	NA	-20.78538513			I10017	I18693	Unrelated	Third Degree	13.192			0.984	0.016	0	2	1			I14158	I20809	Unrelated	Third Degree	12.569			0.984	0.016	0	4	1
	I10015	I10357	Unrelated	NA	-16.0557426909			I14157	I18154	Unrelated	NA	-12.32501787			I10010	I21896	Unrelated	NA	-18.0453045			I10017	I18694	Unrelated	Third Degree	13.87			1	0	0	0	1			I14158	I20810	Unrelated	Third Degree	19.361			1	0	0	0	1
	I10015	I14147	Unrelated	NA	-17.2904775535			I14157	I20806	Unrelated	NA	-16.62235954			I10010	I21910	Unrelated	NA	-16.95661226			I10017	I29887	Unrelated	Third Degree	16.026			1	0	0	0	1			I14158	I20830d	Unrelated	Third Degree	16.225			1	0	0	0	1
	I10015	I14148	Unrelated	NA	-15.2556891159			I14157	I20809	Unrelated	NA	-17.54223802			I10010	I5099	Unrelated	NA	-17.95908149			I10017	I5109	Unrelated	Third Degree	13.652			1	0	0	0	1			I14158	I20831	Unrelated	Third Degree	19.757			1	0	0	0	1
	I10015	I14149	Unrelated	NA	-15.8502367846			I14157	I20810	Unrelated	NA	-16.80701998			I10010	I5100	Unrelated	NA	-18.87797518			I10017	I5110	Unrelated	Third Degree	12.178			0.975	0.025	0	3	2			I14158	I20832	Unrelated	Third Degree	18.339			1	0	0	0	1
	I10015	I14150	Unrelated	NA	-8.07835784367			I14157	I4088	Unrelated	NA	-18.43816569			I10010	I5101	Unrelated	NA	-18.63519088			I10017	I5114	Unrelated	Third Degree	14.849			1	0	0	0	1			I14158	I20834	Unrelated	Third Degree	14.123			1	0	0	0	1
	I10015	I14151	Unrelated	NA	-14.9139073987			I14157	I4089	Unrelated	NA	-17.27056797			I10010	I5102	Unrelated	NA	-15.69466798			I10017	I5115	Unrelated	Third Degree	16.699			1	0	0	0	1			I14158	I20835	Unrelated	Third Degree	18.271			1	0	0	0	1
	I10015	I14152	Unrelated	NA	-16.8142073439			I14157	I7127	Unrelated	NA	-16.38275187			I10010	I5104	Unrelated	NA	-19.33089941			I10129	I10130	Unrelated	Third Degree	15.965			1	0	0	0	1			I14158	I20836	Unrelated	Third Degree	15.263			1	0	0	0	1
	I10015	I14153	Unrelated	NA	-17.5641886849			I14157	I7128	Unrelated	NA	-17.26872671			I10010	I5105	Unrelated	NA	-18.06761003			I10129	I10131	Unrelated	Third Degree	11.839			0.979	0.021	0	2	2			I14158	I20837	Unrelated	Third Degree	16.756			1	0	0	0	1
	I10015	I14154	Unrelated	NA	-16.1879709665			I14157	I7129	Unrelated	NA	-16.86247871			I10010	I5106	Unrelated	NA	-3.81565678			I10129	I10132	Unrelated	Third Degree	12.907			0.985	0.015	0	1	1			I14158	I20838	Unrelated	Third Degree	17.525			1	0	0	0	1
	I10015	I14155	Unrelated	NA	-6.71943970148			I14157	I7130	Unrelated	NA	-17.54584526			I10010	I5107	Unrelated	NA	-17.1057135			I10129	I10133	Unrelated	Third Degree	13.494			1	0	0	0	1			I14158	I20868	Unrelated	Third Degree	18.135			1	0	0	0	1
	I10015	I14156	Unrelated	NA	-17.0486816388			I14157	I7131	Unrelated	NA	-16.5408489			I10010	I5108	Unrelated	NA	-18.82183869			I10129	I10134	Unrelated	Third Degree	14.753			1	0	0	0	1			I14158	I20869	Unrelated	Third Degree	17.176			1	0	0	0	1
	I10015	I16518	Unrelated	NA	-15.1772835712			I14157	I7132	Unrelated	NA	-17.24112332			I10010	I8793	Unrelated	NA	-17.92088933			I10129	I10149	Unrelated	Third Degree	11.517			0.973	0.027	0	6	4			I14158	I20871	Unrelated	Third Degree	16.79			1	0	0	0	1
	I10015	I16521	Unrelated	NA	-17.282078166			I14157	I7133	Unrelated	NA	-17.52584141			I10010	I8794	Unrelated	NA	-18.36529396			I10129	I10357	Unrelated	Third Degree	18.322			1	0	0	0	1			I14158	I21711	Unrelated	Third Degree	17.662			1	0	0	0	1
	I10015	I16522	Unrelated	NA	-13.4502366777			I14157	I7134	Unrelated	NA	-17.81448441			I10010	I8795	Unrelated	NA	-12.12028247			I10129	I16518	Unrelated	Third Degree	18.97			1	0	0	0	1			I14158	I21712	Unrelated	Third Degree	19.649			1	0	0	0	1
	I10015	I16523	Unrelated	NA	-15.6892430239			I14157	I7135	Unrelated	NA	-18.17457031			I10010	I8796	Unrelated	NA	-18.00996842			I10129	I16529	Unrelated	Third Degree	19.203			1	0	0	0	1			I14158	I21713	Unrelated	Third Degree	18.834			1	0	0	0	1
	I10015	I16524	Unrelated	NA	-17.2157063269			I14157	I7136	Unrelated	NA	-17.28755964			I10010	I8797	Unrelated	NA	-20.22035063			I10129	I16530	Unrelated	Third Degree	12.157			0.974	0.026	0	6	2			I14158	I21821	Unrelated	Third Degree	15.657			1	0	0	0	1
	I10015	I16525	Unrelated	NA	-17.0616310664			I14157	I7137	Unrelated	NA	-16.87959641			I10010	I8798	Unrelated	NA	-18.91139862			I10129	I16541	Unrelated	Third Degree	12.48			0.976	0.024	0	7	4			I14158	I21822	Unrelated	Third Degree	18.279			1	0	0	0	1
	I10015	I16529	Unrelated	NA	-17.2718367028			I14158	I14159	Unrelated	NA	-19.29850914			I10010	I8799	Unrelated	NA	-7.722496875			I10129	I16542	Unrelated	Third Degree	17.495			1	0	0	0	1			I14158	I21831	Unrelated	Third Degree	2.939			1	0	0	0	1
	I10015	I16530	Unrelated	NA	-15.7695768208			I14158	I14160	Unrelated	NA	-16.03664141			I10011	I10009	Unrelated	NA	-18.78728751			I10129	I16543	Unrelated	Third Degree	16.487			1	0	0	0	1			I14158	I21832	Unrelated	Third Degree	9.05			1	0	0	0	1
	I10015	I16532	Unrelated	NA	-17.6300275834			I14158	I14161	Unrelated	NA	-18.12536433			I10011	I10012	Unrelated	NA	-20.5806364			I10129	I16550	Unrelated	Third Degree	13.657			1	0	0	0	1			I14158	I21833	Unrelated	Third Degree	12.659			1	0	0	0	1
	I10015	I16533	Unrelated	NA	-16.0535987754			I14158	I14162	Unrelated	NA	-18.52989728			I10011	I10356	Unrelated	NA	-18.24917403			I10129	I16559	Unrelated	Third Degree	19.303			1	0	0	0	1			I14158	I21834	Unrelated	Third Degree	5.957			1	0	0	0	1
	I10015	I16534	Unrelated	NA	-14.3551137425			I14158	I14163	Unrelated	NA	-18.46721105			I10011	I21848	Unrelated	NA	-17.74784907			I10129	I18692	Unrelated	Third Degree	11.869			0.963	0.037	0	8	6			I14158	I22561	Unrelated	Third Degree	13.291			1	0	0	0	1
	I10015	I16535	Unrelated	NA	-13.0427060248			I14158	I14164	Unrelated	NA	-16.43720558			I10011	I21849	Unrelated	NA	-17.65657774			I10129	I18694	Unrelated	Third Degree	12.389			0.978	0.022	0	3	2			I14158	I23095	Unrelated	Third Degree	17.273			1	0	0	0	1
	I10015	I16541	Unrelated	NA	-16.4879494892			I14158	I14165	Unrelated	NA	-18.16695171			I10011	I21895	Unrelated	NA	-21.31123193			I10129	I29887	Unrelated	Third Degree	17.479			1	0	0	0	1			I14158	I23096	Unrelated	Third Degree	15.431			1	0	0	0	1
	I10015	I16542	Unrelated	NA	-16.994429715			I14158	I14166	Unrelated	NA	-18.47878427			I10011	I21896	Unrelated	NA	-19.09949885			I10129	I5109	Unrelated	Third Degree	12.318			0.968	0.032	0	9	6			I14158	I23118	Unrelated	Third Degree	17.995			1	0	0	0	1
	I10015	I16543	Unrelated	NA	-17.5921064035			I14158	I15616	Unrelated	NA	-19.20531175			I10011	I21910	Unrelated	NA	-19.88689049			I10129	I5110	Unrelated	Third Degree	15.555			1	0	0	0	1			I14158	I23119	Unrelated	Third Degree	12.555			0.98	0.02	0	1	1
	I10015	I16544	Unrelated	NA	-16.325939578			I14158	I15617	Unrelated	NA	-19.41754959			I10011	I5099	Unrelated	NA	-18.93138586			I10129	I5114	Unrelated	Third Degree	14.318			1	0	0	0	1			I14158	I23120	Unrelated	Third Degree	19.14			1	0	0	0	1
	I10015	I16545	Unrelated	NA	-17.5192706167			I14158	I15618	Unrelated	NA	-18.71039455			I10011	I5100	Unrelated	NA	-19.03157978			I10129	I5115	Unrelated	Third Degree	13.012			0.984	0.016	0	5	3			I14158	I23121	Unrelated	Third Degree	18.254			1	0	0	0	1
	I10015	I16550	Unrelated	NA	-16.4454884743			I14158	I15619	Unrelated	NA	-20.07584055			I10011	I5101	Unrelated	NA	-18.13040293			I10130	I10131	Unrelated	Third Degree	11.66			0.963	0.037	0	10	6			I14158	I23122	Unrelated	Third Degree	18.917			1	0	0	0	1
	I10015	I16551	Unrelated	NA	-17.7715602118			I14158	I15620	Unrelated	NA	-19.19094421			I10011	I5102	Unrelated	NA	-18.077826			I10130	I10132	Unrelated	Third Degree	11.816			0.975	0.025	0	4	3			I14158	I23123	Unrelated	Third Degree	18.16			1	0	0	0	1
	I10015	I16552	Unrelated	NA	-17.9188281848			I14158	I15621	Unrelated	NA	-17.25302421			I10011	I5104	Unrelated	NA	-19.95419824			I10130	I10133	Unrelated	Third Degree	16.752			1	0	0	0	1			I14158	I23126	Unrelated	Third Degree	16.845			1	0	0	0	1
	I10015	I16559	Unrelated	NA	-17.0005549967			I14158	I15622	Unrelated	NA	-18.19203085			I10011	I5105	Unrelated	NA	-18.97113358			I10130	I10134	Unrelated	Third Degree	11.457			0.974	0.026	0	4	2			I14158	I23348	Unrelated	Third Degree	15.528			1	0	0	0	1
	I10015	I16560	Unrelated	NA	-17.4388960034			I14158	I15623	Unrelated	NA	-20.12700804			I10011	I5106	Unrelated	NA	-18.42356839			I10130	I10149	Unrelated	Third Degree	16.409			1	0	0	0	1			I14158	I23349	Unrelated	Third Degree	19.676			1	0	0	0	1
	I10015	I18638	Unrelated	NA	-18.0315810587			I14158	I18113	Unrelated	NA	-16.47168222			I10011	I5107	Unrelated	NA	-18.75906925			I10130	I10357	Unrelated	Third Degree	16.326			1	0	0	0	1			I14158	I23350d	Unrelated	Third Degree	12.779			0.979	0.021	0	4	3
	I10015	I18692	Unrelated	NA	-15.9639698996			I14158	I18114	Unrelated	NA	-18.09830891			I10011	I5108	Unrelated	NA	-17.63472955			I10130	I16518	Unrelated	Third Degree	12.813			0.979	0.021	0	6	4			I14158	I23351	Unrelated	Third Degree	11.803			0.981	0.019	0	3	2
	I10015	I18694	Unrelated	NA	-16.6816353274			I14158	I18115	Unrelated	NA	-20.41266723			I10011	I8793	Unrelated	NA	-19.84993987			I10130	I16529	Unrelated	Third Degree	10.044			0.95	0.05	0	15	6			I14158	I23352	Unrelated	Third Degree	17.282			1	0	0	0	1
	I10015	I29887_d	Unrelated	NA	-10.2035181197			I14158	I18116	Unrelated	NA	-19.94979412			I10011	I8794	Unrelated	NA	-20.1558614			I10130	I16530	Unrelated	Third Degree	12.989			1	0	0	0	1			I14158	I4088	Unrelated	Third Degree	16.213			1	0	0	0	1
	I10015	I29888	Unrelated	NA	-18.0627933385			I14158	I18117_d	Unrelated	NA	-13.87059204			I10011	I8795	Unrelated	NA	-19.59979979			I10130	I16541	Unrelated	Third Degree	17.91			1	0	0	0	1			I14158	I4089	Unrelated	Third Degree	2.15			1	0	0	0	1
	I10015	I5109	Unrelated	NA	-16.2052812001			I14158	I18154	Unrelated	NA	-12.95383906			I10011	I8796	Unrelated	NA	-19.3261836			I10130	I16542	Unrelated	Third Degree	19.247			1	0	0	0	1			I14158	I7126	Unrelated	Third Degree	14.305			1	0	0	0	1
	I10015	I5114	Unrelated	NA	-16.5104882011			I14158	I20806	Unrelated	NA	-18.47612323			I10011	I8797	Unrelated	NA	-19.56676298			I10130	I16543	Unrelated	Third Degree	18.069			1	0	0	0	1			I14158	I7127	Unrelated	Third Degree	17.561			1	0	0	0	1
	I10015	I5115	Unrelated	NA	-17.7330540311			I14158	I20809	Unrelated	NA	-21.61512421			I10011	I8798	Unrelated	NA	-19.45587185			I10130	I16550	Unrelated	Third Degree	13.569			1	0	0	0	1			I14158	I7128	Unrelated	Third Degree	19.129			1	0	0	0	1
	I10015	I7048	Unrelated	NA	-18.5086054454			I14158	I20810	Unrelated	NA	-18.77749817			I10011	I8799	Unrelated	NA	-19.41688215			I10130	I16559	Unrelated	Third Degree	18.109			1	0	0	0	1			I14158	I7129	Unrelated	Third Degree	8.18			1	0	0	0	1
	I10015	I7049	Unrelated	NA	-16.9066219735			I14158	I4088	Unrelated	NA	-20.34675689			I10012	I21848	Unrelated	NA	-18.51767806			I10130	I18692	Unrelated	Third Degree	12.538			0.974	0.026	0	6	5			I14158	I7130	Unrelated	Third Degree	12.544			1	0	0	0	1
	I10015	I7051	Unrelated	NA	-15.6989188805			I14158	I4089	Unrelated	NA	-20.35760048			I10012	I21849	Unrelated	NA	-15.05888657			I10130	I18693	Unrelated	Third Degree	13.115			0.983	0.017	0	4	3			I14158	I7131	Unrelated	Third Degree	15.284			1	0	0	0	1
	I10016	I14147	Unrelated	NA	-18.2940881648			I14158	I7127	Unrelated	NA	-17.94078775			I10012	I21895	Unrelated	NA	-20.01113497			I10130	I18694	Unrelated	Third Degree	12.396			0.976	0.024	0	6	5			I14158	I7132	Unrelated	Third Degree	12.142			0.984	0.016	0	1	1
	I10016	I14148	Unrelated	NA	-16.007088578			I14158	I7128	Unrelated	NA	-19.99684438			I10012	I21896	Unrelated	NA	-18.79192517			I10130	I29887	Unrelated	Third Degree	13.892			1	0	0	0	1			I14158	I7133	Unrelated	Third Degree	19.004			1	0	0	0	1
	I10016	I14149	Unrelated	NA	-16.2078842072			I14158	I7129	Unrelated	NA	-18.26791643			I10012	I21910	Unrelated	NA	-20.60786622			I10130	I5109	Unrelated	Third Degree	15.006			1	0	0	0	1			I14158	I7134	Unrelated	Third Degree	13.312			1	0	0	0	1
	I10016	I14150	Unrelated	NA	-7.29877334199			I14158	I7130	Unrelated	NA	-19.71341529			I10012	I5099	Unrelated	NA	-21.47344279			I10130	I5110	Unrelated	Third Degree	16.244			1	0	0	0	1			I14158	I7135	Unrelated	Third Degree	18.365			1	0	0	0	1
	I10016	I14151	Unrelated	NA	-16.2547487212			I14158	I7131	Unrelated	NA	-18.1031537			I10012	I5100	Unrelated	NA	-19.31760854			I10130	I5114	Unrelated	Third Degree	16.107			1	0	0	0	1			I14158	I7136	Unrelated	Third Degree	7.15			1	0	0	0	1
	I10016	I14152	Unrelated	NA	-17.4617845462			I14158	I7132	Unrelated	NA	-19.86602884			I10012	I5101	Unrelated	NA	-20.210131			I10130	I5115	Unrelated	Third Degree	12.255			0.976	0.024	0	3	2			I14158	I7137	Unrelated	Third Degree	16.692			1	0	0	0	1
	I10016	I14153	Unrelated	NA	-15.763586948			I14158	I7133	Unrelated	NA	-18.76010175			I10012	I5102	Unrelated	NA	-19.30697598			I10131	I10132	Unrelated	Third Degree	14.036			1	0	0	0	1			I14159	I14160	Unrelated	Third Degree	17.117			1	0	0	0	1
	I10016	I14154	Unrelated	NA	-17.0052681056			I14158	I7134	Unrelated	NA	-20.77156421			I10012	I5104	Unrelated	NA	-20.36744799			I10131	I10133	Unrelated	Third Degree	12.04			0.977	0.023	0	3	3			I14159	I14161	Unrelated	Third Degree	13.677			1	0	0	0	1
	I10016	I14155	Unrelated	NA	-6.0140254588			I14158	I7135	Unrelated	NA	-19.29251695			I10012	I5105	Unrelated	NA	-20.79099566			I10131	I10134	Unrelated	Third Degree	18.901			1	0	0	0	1			I14159	I14162	Unrelated	Third Degree	12.732			0.979	0.021	0	5	3
	I10016	I14156	Unrelated	NA	-16.4251859017			I14158	I7136	Unrelated	NA	-18.86633985			I10012	I5106	Unrelated	NA	-17.13646844			I10131	I10149	Unrelated	Third Degree	18.083			1	0	0	0	1			I14159	I14163	Unrelated	Third Degree	17.263			1	0	0	0	1
	I10016	I16521	Unrelated	NA	-17.4650234892			I14158	I7137	Unrelated	NA	-19.29524869			I10012	I5107	Unrelated	NA	-7.382771346			I10131	I10357	Unrelated	Third Degree	18.959			1	0	0	0	1			I14159	I14164	Unrelated	Third Degree	18.347			1	0	0	0	1
	I10016	I16522	Unrelated	NA	-13.7968279621			I14159	I14160	Unrelated	NA	-17.78319874			I10012	I5108	Unrelated	NA	-18.51303736			I10131	I16518	Unrelated	Third Degree	10.94			0.977	0.023	0	5	4			I14159	I14165	Unrelated	Third Degree	14.253			1	0	0	0	1
	I10016	I16523	Unrelated	NA	-16.6761706968			I14159	I14161	Unrelated	NA	-17.93226343			I10012	I8793	Unrelated	NA	-19.81277926			I10131	I16529	Unrelated	Third Degree	12.335			0.983	0.017	0	3	2			I14159	I14166	Unrelated	Third Degree	17.811			1	0	0	0	1
	I10016	I16524	Unrelated	NA	-16.8208298319			I14159	I14162	Unrelated	NA	-17.23108946			I10012	I8794	Unrelated	NA	-19.0271912			I10131	I16530	Unrelated	Third Degree	16.933			1	0	0	0	1			I14159	I15616	Unrelated	Third Degree	19.306			1	0	0	0	1
	I10016	I16525	Unrelated	NA	-16.5042824048			I14159	I14163	Unrelated	NA	-16.48088772			I10012	I8795	Unrelated	NA	-21.50476277			I10131	I16541	Unrelated	Third Degree	16.165			1	0	0	0	1			I14159	I15617	Unrelated	Third Degree	16.513			1	0	0	0	1
	I10016	I16532	Unrelated	NA	-17.8525644881			I14159	I14164	Unrelated	NA	-15.57003812			I10012	I8796	Unrelated	NA	-19.39256562			I10131	I16542	Unrelated	Third Degree	18.086			1	0	0	0	1			I14159	I15618	Unrelated	Third Degree	16.765			1	0	0	0	1
	I10016	I16533	Unrelated	NA	-14.8875092664			I14159	I14165	Unrelated	NA	-18.36463872			I10012	I8797	Unrelated	NA	-21.52516683			I10131	I16543	Unrelated	Third Degree	10.804			0.97	0.03	0	6	4			I14159	I15619	Unrelated	Third Degree	14.158			1	0	0	0	1
	I10016	I16534	Unrelated	NA	-15.7420950677			I14159	I14166	Unrelated	NA	-14.96937709			I10012	I8798	Unrelated	NA	-18.19062998			I10131	I16550	Unrelated	Third Degree	11.522			0.975	0.025	0	4	3			I14159	I15620	Unrelated	Third Degree	11.239			0.971	0.029	0	5	3
	I10016	I16535	Unrelated	NA	-13.5955735395			I14159	I15616	Unrelated	NA	-18.42754825			I10012	I8799	Unrelated	NA	-16.91993877			I10131	I16559	Unrelated	Third Degree	14.545			1	0	0	0	1			I14159	I15621	Unrelated	Third Degree	19.225			1	0	0	0	1
	I10016	I16544	Unrelated	NA	-17.8295230529			I14159	I15617	Unrelated	NA	-18.24210493			I10356	I21848	Unrelated	NA	-16.46757222			I10131	I18692	Unrelated	Third Degree	12.406			0.978	0.022	0	3	3			I14159	I15622	Unrelated	Third Degree	13.935			1	0	0	0	1
	I10016	I16545	Unrelated	NA	-16.3772674714			I14159	I15618	Unrelated	NA	-17.62524015			I10356	I21849	Unrelated	NA	-11.85468999			I10131	I18693	Unrelated	Third Degree	12.633			0.98	0.02	0	3	3			I14159	I15623	Unrelated	Third Degree	16.332			1	0	0	0	1
	I10016	I16551	Unrelated	NA	-17.6827541555			I14159	I15619	Unrelated	NA	-17.90122565			I10356	I5099	Unrelated	NA	-18.09046258			I10131	I18694	Unrelated	Third Degree	13.671			1	0	0	0	1			I14159	I15705	Unrelated	Third Degree	16.995			1	0	0	0	1
	I10016	I16552	Unrelated	NA	-18.7099672711			I14159	I15620	Unrelated	NA	-18.68741779			I10356	I5101	Unrelated	NA	-18.4039194			I10131	I29887	Unrelated	Third Degree	15			1	0	0	0	1			I14159	I18113	Unrelated	Third Degree	14.54			1	0	0	0	1
	I10016	I18638	Unrelated	NA	-18.7186392359			I14159	I15621	Unrelated	NA	-16.45838093			I10356	I8796	Unrelated	NA	-19.01820558			I10131	I5109	Unrelated	Third Degree	12.857			0.984	0.016	0	1	1			I14159	I18114	Unrelated	Third Degree	15.811			1	0	0	0	1
	I10016	I29887_d	Unrelated	NA	-11.6158949497			I14159	I15622	Unrelated	NA	-18.60811663			I21848	I21849	Unrelated	NA	-16.96084884			I10131	I5110	Unrelated	Third Degree	12.328			1	0	0	0	1			I14159	I18115	Unrelated	Third Degree	19.259			1	0	0	0	1
	I10016	I29888	Unrelated	NA	-18.3497037745			I14159	I15623	Unrelated	NA	-18.99023499			I21895	I10009	Unrelated	NA	-21.61956162			I10131	I5114	Unrelated	Third Degree	14.996			1	0	0	0	1			I14159	I18116	Unrelated	Third Degree	12.129			0.969	0.031	0	9	5
	I10016	I7048	Unrelated	NA	-17.7825973266			I14159	I18113	Unrelated	NA	-14.86905428			I21895	I10356	Unrelated	NA	-20.24855101			I10131	I5115	Unrelated	Third Degree	17.638			1	0	0	0	1			I14159	I18117d	Unrelated	Third Degree	17.275			1	0	0	0	1
	I10016	I7049	Unrelated	NA	-16.1163536947			I14159	I18114	Unrelated	NA	-16.35798487			I21895	I21848	Unrelated	NA	-20.19925827			I10132	I10133	Unrelated	Third Degree	12.271			0.972	0.028	0	6	4			I14159	I18154	Unrelated	Third Degree	18.997			1	0	0	0	1
	I10016	I7051	Unrelated	NA	-17.7261679219			I14159	I18115	Unrelated	NA	-19.35296069			I21895	I21849	Unrelated	NA	-20.88680668			I10132	I10134	Unrelated	Third Degree	13.801			1	0	0	0	1			I14159	I18154d	Unrelated	Third Degree	18.997			1	0	0	0	1
	I10017	I10016	Unrelated	NA	-15.4255580285			I14159	I18116	Unrelated	NA	-17.59767573			I21895	I21896	Unrelated	NA	-21.54372911			I10132	I10149	Unrelated	Third Degree	16.569			1	0	0	0	1			I14159	I20806	Unrelated	Third Degree	11.965			0.969	0.031	0	9	5
	I10017	I10129	Unrelated	NA	-16.9588449462			I14159	I18117_d	Unrelated	NA	-12.10748617			I21895	I21910	Unrelated	NA	-21.13211976			I10132	I10357	Unrelated	Third Degree	15.965			1	0	0	0	1			I14159	I20809	Unrelated	Third Degree	15.72			1	0	0	0	1
	I10017	I10130	Unrelated	NA	-15.5553101976			I14159	I18154	Unrelated	NA	-14.04874584			I21895	I5099	Unrelated	NA	-21.53296291			I10132	I16518	Unrelated	Third Degree	18.531			1	0	0	0	1			I14159	I20810	Unrelated	Third Degree	16.666			1	0	0	0	1
	I10017	I10131	Unrelated	NA	-16.860277288			I14159	I20806	Unrelated	NA	-17.63964261			I21895	I5100	Unrelated	NA	-20.33592758			I10132	I16529	Unrelated	Third Degree	19.338			1	0	0	0	1			I14159	I20830d	Unrelated	Third Degree	14.213			1	0	0	0	1
	I10017	I10132	Unrelated	NA	-18.5977152754			I14159	I20809	Unrelated	NA	-17.16991872			I21895	I5101	Unrelated	NA	-19.10972711			I10132	I16530	Unrelated	Third Degree	16.87			1	0	0	0	1			I14159	I20831	Unrelated	Third Degree	14.947			1	0	0	0	1
	I10017	I10133	Unrelated	NA	-18.4792404917			I14159	I20810	Unrelated	NA	-17.98646801			I21895	I5102	Unrelated	NA	-19.03793718			I10132	I16541	Unrelated	Third Degree	16.512			1	0	0	0	1			I14159	I20832	Unrelated	Third Degree	11.773			1	0	0	0	1
	I10017	I10134	Unrelated	NA	-18.6056984928			I14159	I4088	Unrelated	NA	-18.2613529			I21895	I5104	Unrelated	NA	-20.85503818			I10132	I16542	Unrelated	Third Degree	16.328			1	0	0	0	1			I14159	I20834	Unrelated	Third Degree	14.679			1	0	0	0	1
	I10017	I10149	Unrelated	NA	-18.9907812637			I14159	I4089	Unrelated	NA	-18.18477209			I21895	I5105	Unrelated	NA	-20.81134755			I10132	I16543	Unrelated	Third Degree	12.587			1	0	0	0	1			I14159	I20835	Unrelated	Third Degree	17.966			1	0	0	0	1
	I10017	I10357	Unrelated	NA	-19.4161470006			I14159	I7127	Unrelated	NA	-17.75167817			I21895	I5106	Unrelated	NA	-19.58889905			I10132	I16550	Unrelated	Third Degree	16.809			1	0	0	0	1			I14159	I20836	Unrelated	Third Degree	14.372			1	0	0	0	1
	I10017	I14147	Unrelated	NA	-17.1150235525			I14159	I7128	Unrelated	NA	-16.73542041			I21895	I5107	Unrelated	NA	-18.5805883			I10132	I16559	Unrelated	Third Degree	15.465			1	0	0	0	1			I14159	I20837	Unrelated	Third Degree	12.787			0.982	0.018	0	5	2
	I10017	I14148	Unrelated	NA	-17.2429835671			I14159	I7129	Unrelated	NA	-17.26290109			I21895	I5108	Unrelated	NA	-20.20776434			I10132	I18692	Unrelated	Third Degree	14.936			1	0	0	0	1			I14159	I20838	Unrelated	Third Degree	16.057			1	0	0	0	1
	I10017	I14149	Unrelated	NA	-17.4468286491			I14159	I7130	Unrelated	NA	-19.34736126			I21895	I8793	Unrelated	NA	-20.94909495			I10132	I18693	Unrelated	Third Degree	15.503			1	0	0	0	1			I14159	I20868	Unrelated	Third Degree	11.787			0.969	0.031	0	7	3
	I10017	I14150	Unrelated	NA	-8.79125890071			I14159	I7131	Unrelated	NA	-17.24518221			I21895	I8794	Unrelated	NA	-20.55418548			I10132	I18694	Unrelated	Third Degree	12.365			0.978	0.022	0	4	3			I14159	I20869	Unrelated	Third Degree	12.323			0.977	0.023	0	3	2
	I10017	I14151	Unrelated	NA	-17.6143925518			I14159	I7132	Unrelated	NA	-17.54632047			I21895	I8795	Unrelated	NA	-20.22338346			I10132	I29887	Unrelated	Third Degree	17.242			1	0	0	0	1			I14159	I20871	Unrelated	Third Degree	15.917			1	0	0	0	1
	I10017	I14152	Unrelated	NA	-16.962646658			I14159	I7133	Unrelated	NA	-18.00075784			I21895	I8796	Unrelated	NA	-20.12401621			I10132	I5109	Unrelated	Third Degree	15.613			1	0	0	0	1			I14159	I21711	Unrelated	Third Degree	15.277			1	0	0	0	1
	I10017	I14153	Unrelated	NA	-16.703583917			I14159	I7134	Unrelated	NA	-17.05152257			I21895	I8797	Unrelated	NA	-21.8518349			I10132	I5110	Unrelated	Third Degree	18.26			1	0	0	0	1			I14159	I21712	Unrelated	Third Degree	15.693			1	0	0	0	1
	I10017	I14154	Unrelated	NA	-17.6321500413			I14159	I7135	Unrelated	NA	-18.45416226			I21895	I8798	Unrelated	NA	-17.80579361			I10132	I5114	Unrelated	Third Degree	12.257			0.971	0.029	0	7	4			I14159	I21713	Unrelated	Third Degree	15.206			1	0	0	0	1
	I10017	I14155	Unrelated	NA	-8.4395796482			I14159	I7136	Unrelated	NA	-17.35244616			I21895	I8799	Unrelated	NA	-21.90217184			I10132	I5115	Unrelated	Third Degree	17.786			1	0	0	0	1			I14159	I21821	Unrelated	Third Degree	11.065			0.969	0.031	0	2	1
	I10017	I14156	Unrelated	NA	-17.8198673596			I14159	I7137	Unrelated	NA	-18.0152141			I21896	I10009	Unrelated	NA	-17.42126018			I10133	I10134	Unrelated	Third Degree	15.237			1	0	0	0	1			I14159	I21822	Unrelated	Third Degree	13.218			1	0	0	0	1
	I10017	I16518	Unrelated	NA	-16.9609468885			I14160	I14161	Unrelated	NA	-18.09395856			I21896	I10356	Unrelated	NA	-17.08933409			I10133	I10149	Unrelated	Third Degree	16.782			1	0	0	0	1			I14159	I21831	Unrelated	Third Degree	4.996			1	0	0	0	1
	I10017	I16521	Unrelated	NA	-18.0661789843			I14160	I14162	Unrelated	NA	-16.68855217			I21896	I21848	Unrelated	NA	-19.49069355			I10133	I10357	Unrelated	Third Degree	17.248			1	0	0	0	1			I14159	I21832	Unrelated	Third Degree	5.747			1	0	0	0	1
	I10017	I16522	Unrelated	NA	-13.9055609326			I14160	I14163	Unrelated	NA	-17.08699591			I21896	I21849	Unrelated	NA	-19.42335509			I10133	I16518	Unrelated	Third Degree	16.709			1	0	0	0	1			I14159	I21833	Unrelated	Third Degree	12.914			1	0	0	0	1
	I10017	I16523	Unrelated	NA	-17.76527424			I14160	I14164	Unrelated	NA	-15.59976442			I21896	I21910	Unrelated	NA	-6.296258688			I10133	I16529	Unrelated	Third Degree	13.782			0.992	0.008	0	2	1			I14159	I21834	Unrelated	Third Degree	8.837			1	0	0	0	1
	I10017	I16524	Unrelated	NA	-16.2764127875			I14160	I14165	Unrelated	NA	-18.11969465			I21896	I5099	Unrelated	NA	-17.98569056			I10133	I16530	Unrelated	Third Degree	11.722			0.981	0.019	0	4	1			I14159	I22561	Unrelated	Third Degree	12.347			0.973	0.027	0	6	4
	I10017	I16525	Unrelated	NA	-18.3862586555			I14160	I14166	Unrelated	NA	-17.07085915			I21896	I5100	Unrelated	NA	-18.29558973			I10133	I16541	Unrelated	Third Degree	17.569			1	0	0	0	1			I14159	I23095	Unrelated	Third Degree	14.348			1	0	0	0	1
	I10017	I16530	Unrelated	NA	-18.4960703039			I14160	I15616	Unrelated	NA	-17.00857085			I21896	I5101	Unrelated	NA	-19.41291787			I10133	I16542	Unrelated	Third Degree	19.494			1	0	0	0	1			I14159	I23096	Unrelated	Third Degree	16.831			1	0	0	0	1
	I10017	I16532	Unrelated	NA	-18.3641704613			I14160	I15617	Unrelated	NA	-18.27506161			I21896	I5102	Unrelated	NA	-17.50859723			I10133	I16543	Unrelated	Third Degree	18.267			1	0	0	0	1			I14159	I23118	Unrelated	Third Degree	12.13			0.988	0.012	0	1	1
	I10017	I16533	Unrelated	NA	-15.4159288403			I14160	I15618	Unrelated	NA	-16.03436568			I21896	I5104	Unrelated	NA	-20.21208795			I10133	I16550	Unrelated	Third Degree	15.356			1	0	0	0	1			I14159	I23119	Unrelated	Third Degree	12.532			0.975	0.025	0	2	2
	I10017	I16534	Unrelated	NA	-16.7441539358			I14160	I15619	Unrelated	NA	-18.47179762			I21896	I5105	Unrelated	NA	-19.26232309			I10133	I16559	Unrelated	Third Degree	18.789			1	0	0	0	1			I14159	I23120	Unrelated	Third Degree	16.764			1	0	0	0	1
	I10017	I16535	Unrelated	NA	-13.9055943162			I14160	I15620	Unrelated	NA	-16.93026187			I21896	I5106	Unrelated	NA	-17.35843908			I10133	I18692	Unrelated	Third Degree	12.288			0.973	0.027	0	5	4			I14159	I23121	Unrelated	Third Degree	16.917			1	0	0	0	1
	I10017	I16541	Unrelated	NA	-19.7291334588			I14160	I15621	Unrelated	NA	-16.53751004			I21896	I5107	Unrelated	NA	-13.44269544			I10133	I18693	Unrelated	Third Degree	18.565			1	0	0	0	1			I14159	I23122	Unrelated	Third Degree	16.452			1	0	0	0	1
	I10017	I16542	Unrelated	NA	-17.8404455194			I14160	I15622	Unrelated	NA	-16.5214155			I21896	I5108	Unrelated	NA	-17.58785389			I10133	I18694	Unrelated	Third Degree	17.718			1	0	0	0	1			I14159	I23123	Unrelated	Third Degree	16.462			1	0	0	0	1
	I10017	I16543	Unrelated	NA	-17.619964142			I14160	I15623	Unrelated	NA	-19.40769998			I21896	I8793	Unrelated	NA	-17.1776073			I10133	I29887	Unrelated	Third Degree	12.838			0.979	0.021	0	6	4			I14159	I23126	Unrelated	Third Degree	17.628			1	0	0	0	1
	I10017	I16544	Unrelated	NA	-16.7695310733			I14160	I18113	Unrelated	NA	-16.82925347			I21896	I8794	Unrelated	NA	-17.51281136			I10133	I5109	Unrelated	Third Degree	13.304			1	0	0	0	1			I14159	I23348	Unrelated	Third Degree	14.079			1	0	0	0	1
	I10017	I16545	Unrelated	NA	-16.8765286501			I14160	I18114	Unrelated	NA	-17.21671518			I21896	I8795	Unrelated	NA	-19.43252131			I10133	I5110	Unrelated	Third Degree	15.451			1	0	0	0	1			I14159	I23349	Unrelated	Third Degree	12.815			1	0	0	0	1
	I10017	I16550	Unrelated	NA	-17.0089597127			I14160	I18115	Unrelated	NA	-18.97501031			I21896	I8796	Unrelated	NA	-19.43013959			I10133	I5114	Unrelated	Third Degree	11.409			0.971	0.029	0	6	4			I14159	I23350d	Unrelated	Third Degree	13.007			1	0	0	0	1
	I10017	I16551	Unrelated	NA	-18.9417026439			I14160	I18116	Unrelated	NA	-18.88325749			I21896	I8797	Unrelated	NA	-20.87140488			I10133	I5115	Unrelated	Third Degree	14.857			1	0	0	0	1			I14159	I23351	Unrelated	Third Degree	14.016			1	0	0	0	1
	I10017	I16552	Unrelated	NA	-16.8349027396			I14160	I18117_d	Unrelated	NA	-13.39460394			I21896	I8798	Unrelated	NA	-18.46234262			I10134	I10149	Unrelated	Third Degree	15.344			1	0	0	0	1			I14159	I23352	Unrelated	Third Degree	17.842			1	0	0	0	1
	I10017	I16559	Unrelated	NA	-18.2537882723			I14160	I18154	Unrelated	NA	-14.22283924			I21896	I8799	Unrelated	NA	-18.96933351			I10134	I10357	Unrelated	Third Degree	15.562			1	0	0	0	1			I14159	I4088	Unrelated	Third Degree	19.024			1	0	0	0	1
	I10017	I16560	Unrelated	NA	-16.4289320871			I14160	I20806	Unrelated	NA	-15.88393931			I21910	I10009	Unrelated	NA	-18.54671333			I10134	I16518	Unrelated	Third Degree	18.951			1	0	0	0	1			I14159	I4089	Unrelated	Third Degree	17.513			1	0	0	0	1
	I10017	I18638	Unrelated	NA	-18.3918669079			I14160	I20809	Unrelated	NA	-18.59312982			I21910	I10356	Unrelated	NA	-18.20964			I10134	I16529	Unrelated	Third Degree	18.009			1	0	0	0	1			I14159	I7126	Unrelated	Third Degree	14.388			1	0	0	0	1
	I10017	I18692	Unrelated	NA	-17.0513319432			I14160	I20810	Unrelated	NA	-18.50889434			I21910	I21848	Unrelated	NA	-18.73748653			I10134	I16530	Unrelated	Third Degree	17.405			1	0	0	0	1			I14159	I7127	Unrelated	Third Degree	19.537			1	0	0	0	1
	I10017	I18694	Unrelated	NA	-17.8571363977			I14160	I4088	Unrelated	NA	-19.86625843			I21910	I21849	Unrelated	NA	-17.16968898			I10134	I16541	Unrelated	Third Degree	18.611			1	0	0	0	1			I14159	I7128	Unrelated	Third Degree	16.82			1	0	0	0	1
	I10017	I29887_d	Unrelated	NA	-11.5003591682			I14160	I4089	Unrelated	NA	-18.25123701			I21910	I5099	Unrelated	NA	-10.07306478			I10134	I16542	Unrelated	Third Degree	12.074			1	0	0	0	1			I14159	I7129	Unrelated	Third Degree	17.656			1	0	0	0	1
	I10017	I29888	Unrelated	NA	-19.8864181797			I14160	I7127	Unrelated	NA	-17.74825194			I21910	I5100	Unrelated	NA	-19.36499415			I10134	I16543	Unrelated	Third Degree	19.234			1	0	0	0	1			I14159	I7130	Unrelated	Third Degree	17.183			1	0	0	0	1
	I10017	I5109	Unrelated	NA	-17.4310721712			I14160	I7128	Unrelated	NA	-19.4623334			I21910	I5101	Unrelated	NA	-18.67445092			I10134	I16550	Unrelated	Third Degree	13.025			0.976	0.024	0	8	7			I14159	I7131	Unrelated	Third Degree	12.698			0.979	0.021	0	2	2
	I10017	I5114	Unrelated	NA	-17.0598653661			I14160	I7129	Unrelated	NA	-17.50599776			I21910	I5102	Unrelated	NA	-18.34243754			I10134	I16559	Unrelated	Third Degree	12.723			0.979	0.021	0	6	3			I14159	I7132	Unrelated	Third Degree	12.427			0.978	0.022	0	2	1
	I10017	I5115	Unrelated	NA	-18.1574778741			I14160	I7130	Unrelated	NA	-17.53156224			I21910	I5104	Unrelated	NA	-18.86055042			I10134	I18692	Unrelated	Third Degree	13.79			1	0	0	0	1			I14159	I7133	Unrelated	Third Degree	19.052			1	0	0	0	1
	I10017	I7048	Unrelated	NA	-17.7963069077			I14160	I7131	Unrelated	NA	-17.0379566			I21910	I5105	Unrelated	NA	-19.20285751			I10134	I18693	Unrelated	Third Degree	16.774			1	0	0	0	1			I14159	I7134	Unrelated	Third Degree	12.178			0.977	0.023	0	3	2
	I10017	I7049	Unrelated	NA	-18.159928875			I14160	I7132	Unrelated	NA	-16.91466213			I21910	I5106	Unrelated	NA	-19.49255786			I10134	I18694	Unrelated	Third Degree	17.888			1	0	0	0	1			I14159	I7135	Unrelated	Third Degree	12.132			0.975	0.025	0	5	3
	I10017	I7051	Unrelated	NA	-19.2877814832			I14160	I7133	Unrelated	NA	-15.83328522			I21910	I5107	Unrelated	NA	-18.6719294			I10134	I29887	Unrelated	Third Degree	9.864			0.942	0.058	0	15	6			I14159	I7136	Unrelated	Third Degree	18.665			1	0	0	0	1
	I10129	I10016	Unrelated	NA	-17.4151321052			I14160	I7134	Unrelated	NA	-17.06916732			I21910	I5108	Unrelated	NA	-19.43285577			I10134	I5109	Unrelated	Third Degree	18.567			1	0	0	0	1			I14159	I7137	Unrelated	Third Degree	14.306			1	0	0	0	1
	I10129	I14147	Unrelated	NA	-16.9044361432			I14160	I7135	Unrelated	NA	-18.96219881			I21910	I8793	Unrelated	NA	-18.26506861			I10134	I5110	Unrelated	Third Degree	12.599			0.974	0.026	0	7	4			I14160	I14161	Unrelated	Third Degree	11.851			0.981	0.019	0	2	2
	I10129	I14148	Unrelated	NA	-15.5630418876			I14160	I7136	Unrelated	NA	-18.08725864			I21910	I8794	Unrelated	NA	-13.92505149			I10134	I5114	Unrelated	Third Degree	19.278			1	0	0	0	1			I14160	I14162	Unrelated	Third Degree	17.995			1	0	0	0	1
	I10129	I14149	Unrelated	NA	-15.3474358611			I14160	I7137	Unrelated	NA	-16.04700606			I21910	I8795	Unrelated	NA	-19.91545797			I10134	I5115	Unrelated	Third Degree	16.093			1	0	0	0	1			I14160	I14163	Unrelated	Third Degree	14.357			1	0	0	0	1
	I10129	I14150	Unrelated	NA	-7.53292803813			I14161	I14162	Unrelated	NA	-18.19398902			I21910	I8796	Unrelated	NA	-19.2160404			I10149	I10357	Unrelated	Third Degree	14.799			1	0	0	0	1			I14160	I14164	Unrelated	Third Degree	12.181			0.981	0.019	0	5	4
	I10129	I14151	Unrelated	NA	-15.0531847706			I14161	I14163	Unrelated	NA	-16.50678633			I21910	I8797	Unrelated	NA	-20.48066186			I10149	I16518	Unrelated	Third Degree	18.478			1	0	0	0	1			I14160	I14165	Unrelated	Third Degree	16.976			1	0	0	0	1
	I10129	I14152	Unrelated	NA	-17.4156361807			I14161	I14164	Unrelated	NA	-18.13048807			I21910	I8798	Unrelated	NA	-19.73872182			I10149	I16529	Unrelated	Third Degree	16.45			1	0	0	0	1			I14160	I14166	Unrelated	Third Degree	16.066			1	0	0	0	1
	I10129	I14153	Unrelated	NA	-16.904468037			I14161	I14165	Unrelated	NA	-17.93031			I21910	I8799	Unrelated	NA	-18.55352189			I10149	I16530	Unrelated	Third Degree	16.442			1	0	0	0	1			I14160	I15616	Unrelated	Third Degree	19.531			1	0	0	0	1
	I10129	I14154	Unrelated	NA	-15.7153383709			I14161	I14166	Unrelated	NA	-17.15336411			I5099	I10009	Unrelated	NA	-19.64197145			I10149	I16541	Unrelated	Third Degree	14.706			1	0	0	0	1			I14160	I15617	Unrelated	Third Degree	19.638			1	0	0	0	1
	I10129	I14155	Unrelated	NA	-6.01343473761			I14161	I15616	Unrelated	NA	-17.94906738			I5099	I21848	Unrelated	NA	-17.92695478			I10149	I16542	Unrelated	Third Degree	18.462			1	0	0	0	1			I14160	I15618	Unrelated	Third Degree	11.708			0.97	0.03	0	4	3
	I10129	I14156	Unrelated	NA	-16.8121856175			I14161	I15617	Unrelated	NA	-18.50305115			I5099	I21849	Unrelated	NA	-15.89873337			I10149	I16543	Unrelated	Third Degree	17.679			1	0	0	0	1			I14160	I15619	Unrelated	Third Degree	19.498			1	0	0	0	1
	I10129	I16521	Unrelated	NA	-16.3302296144			I14161	I15618	Unrelated	NA	-17.32291341			I5099	I5101	Unrelated	NA	-20.22605575			I10149	I16550	Unrelated	Third Degree	17.289			1	0	0	0	1			I14160	I15620	Unrelated	Third Degree	19.001			1	0	0	0	1
	I10129	I16522	Unrelated	NA	-13.0657965798			I14161	I15619	Unrelated	NA	-18.2057553			I5099	I8796	Unrelated	NA	-19.19810814			I10149	I16559	Unrelated	Third Degree	16.84			1	0	0	0	1			I14160	I15621	Unrelated	Third Degree	17.141			1	0	0	0	1
	I10129	I16523	Unrelated	NA	-16.0557444969			I14161	I15620	Unrelated	NA	-18.86145748			I5100	I10009	Unrelated	NA	-19.19222047			I10149	I18692	Unrelated	Third Degree	18.895			1	0	0	0	1			I14160	I15622	Unrelated	Third Degree	14.873			1	0	0	0	1
	I10129	I16524	Unrelated	NA	-15.304527892			I14161	I15621	Unrelated	NA	-16.16547093			I5100	I10356	Unrelated	NA	-17.9508875			I10149	I18693	Unrelated	Third Degree	11.335			0.974	0.026	0	5	4			I14160	I15623	Unrelated	Third Degree	18.371			1	0	0	0	1
	I10129	I16525	Unrelated	NA	-15.3040439607			I14161	I15622	Unrelated	NA	-18.68890794			I5100	I21848	Unrelated	NA	-18.48465807			I10149	I18694	Unrelated	Third Degree	17.642			1	0	0	0	1			I14160	I15705	Unrelated	Third Degree	16.554			1	0	0	0	1
	I10129	I16529	Unrelated	NA	-16.8453523672			I14161	I15623	Unrelated	NA	-19.01880469			I5100	I21849	Unrelated	NA	-18.92950993			I10149	I29887	Unrelated	Third Degree	16.831			1	0	0	0	1			I14160	I18113	Unrelated	Third Degree	13.089			0.981	0.019	0	5	3
	I10129	I16532	Unrelated	NA	-15.8374096945			I14161	I18113	Unrelated	NA	-14.19856847			I5100	I5099	Unrelated	NA	-18.26142608			I10149	I5109	Unrelated	Third Degree	10.33			0.948	0.052	0	14	6			I14160	I18114	Unrelated	Third Degree	15.338			1	0	0	0	1
	I10129	I16533	Unrelated	NA	-16.0979557706			I14161	I18114	Unrelated	NA	-18.0600193			I5100	I5101	Unrelated	NA	-17.64965379			I10149	I5110	Unrelated	Third Degree	14.788			1	0	0	0	1			I14160	I18115	Unrelated	Third Degree	19.218			1	0	0	0	1
	I10129	I16534	Unrelated	NA	-14.9692761687			I14161	I18115	Unrelated	NA	-19.91397753			I5100	I5102	Unrelated	NA	-16.83833177			I10149	I5114	Unrelated	Third Degree	15.573			1	0	0	0	1			I14160	I18116	Unrelated	Third Degree	14.168			1	0	0	0	1
	I10129	I16535	Unrelated	NA	-13.7201133166			I14161	I18116	Unrelated	NA	-18.83408972			I5100	I5104	Unrelated	NA	-17.92129379			I10149	I5115	Unrelated	Third Degree	13.839			1	0	0	0	1			I14160	I18117d	Unrelated	Third Degree	12.55			0.981	0.019	0	2	1
	I10129	I16544	Unrelated	NA	-16.2143652046			I14161	I18117_d	Unrelated	NA	-13.21254075			I5100	I5105	Unrelated	NA	-19.24044892			I10357	I16518	Unrelated	Third Degree	15.447			1	0	0	0	1			I14160	I18154	Unrelated	Third Degree	12.289			1	0	0	0	1
	I10129	I16545	Unrelated	NA	-16.2453328791			I14161	I18154	Unrelated	NA	-13.01753837			I5100	I5106	Unrelated	NA	-16.35440656			I10357	I16529	Unrelated	Third Degree	18.347			1	0	0	0	1			I14160	I18154d	Unrelated	Third Degree	12.289			1	0	0	0	1
	I10129	I16551	Unrelated	NA	-16.5427193471			I14161	I20806	Unrelated	NA	-19.09528481			I5100	I5107	Unrelated	NA	-18.982826			I10357	I16530	Unrelated	Third Degree	19.265			1	0	0	0	1			I14160	I20806	Unrelated	Third Degree	17.482			1	0	0	0	1
	I10129	I16552	Unrelated	NA	-16.7098309401			I14161	I20809	Unrelated	NA	-18.74710061			I5100	I5108	Unrelated	NA	-18.65013087			I10357	I16541	Unrelated	Third Degree	17.952			1	0	0	0	1			I14160	I20809	Unrelated	Third Degree	19.932			1	0	0	0	1
	I10129	I18638	Unrelated	NA	-18.8191128294			I14161	I20810	Unrelated	NA	-18.75977011			I5100	I8793	Unrelated	NA	-17.73122437			I10357	I16542	Unrelated	Third Degree	18.585			1	0	0	0	1			I14160	I20810	Unrelated	Third Degree	14.828			1	0	0	0	1
	I10129	I29887_d	Unrelated	NA	-11.6206982484			I14161	I4088	Unrelated	NA	-20.20384844			I5100	I8794	Unrelated	NA	-19.22303062			I10357	I16543	Unrelated	Third Degree	18.402			1	0	0	0	1			I14160	I20830d	Unrelated	Third Degree	13.241			0.983	0.017	0	4	3
	I10129	I29888	Unrelated	NA	-18.3263943809			I14161	I4089	Unrelated	NA	-19.55887367			I5100	I8795	Unrelated	NA	-18.73276858			I10357	I16550	Unrelated	Third Degree	12.331			0.978	0.022	0	2	2			I14160	I20831	Unrelated	Third Degree	16.346			1	0	0	0	1
	I10129	I7048	Unrelated	NA	-17.4121680599			I14161	I7127	Unrelated	NA	-18.04509261			I5100	I8796	Unrelated	NA	-19.99113731			I10357	I16559	Unrelated	Third Degree	16.865			1	0	0	0	1			I14160	I20832	Unrelated	Third Degree	12.269			0.976	0.024	0	4	3
	I10129	I7049	Unrelated	NA	-18.8793755374			I14161	I7128	Unrelated	NA	-17.17879777			I5100	I8797	Unrelated	NA	-17.67599282			I10357	I18692	Unrelated	Third Degree	13.351			0.985	0.015	0	4	2			I14160	I20834	Unrelated	Third Degree	17.299			1	0	0	0	1
	I10129	I7051	Unrelated	NA	-17.0273885614			I14161	I7129	Unrelated	NA	-18.39795729			I5100	I8798	Unrelated	NA	-16.7237105			I10357	I18693	Unrelated	Third Degree	16.779			1	0	0	0	1			I14160	I20835	Unrelated	Third Degree	19.046			1	0	0	0	1
	I10130	I10016	Unrelated	NA	-17.6569504068			I14161	I7130	Unrelated	NA	-17.99588581			I5100	I8799	Unrelated	NA	-18.85741857			I10357	I18694	Unrelated	Third Degree	15.518			1	0	0	0	1			I14160	I20836	Unrelated	Third Degree	13.293			0.981	0.019	0	6	5
	I10130	I10129	Unrelated	NA	-17.7800977793			I14161	I7131	Unrelated	NA	-17.4356278			I5101	I10009	Unrelated	NA	-19.22706185			I10357	I29887	Unrelated	Third Degree	18.344			1	0	0	0	1			I14160	I20837	Unrelated	Third Degree	18.026			1	0	0	0	1
	I10130	I10131	Unrelated	NA	-15.9238931459			I14161	I7132	Unrelated	NA	-18.30679847			I5101	I21848	Unrelated	NA	-18.18447967			I10357	I5109	Unrelated	Third Degree	12.485			0.979	0.021	0	3	2			I14160	I20838	Unrelated	Third Degree	08.14			1	0	0	0	1
	I10130	I10132	Unrelated	NA	-17.0489892509			I14161	I7133	Unrelated	NA	-18.26014761			I5101	I21849	Unrelated	NA	-17.3493887			I10357	I5110	Unrelated	Third Degree	12.679			0.981	0.019	0	3	2			I14160	I20868	Unrelated	Third Degree	16.545			1	0	0	0	1
	I10130	I10133	Unrelated	NA	-17.3705108791			I14161	I7134	Unrelated	NA	-19.74464513			I5101	I8796	Unrelated	NA	-18.20423555			I10357	I5114	Unrelated	Third Degree	16.796			1	0	0	0	1			I14160	I20869	Unrelated	Third Degree	13.158			1	0	0	0	1
	I10130	I10134	Unrelated	NA	-16.7875225998			I14161	I7135	Unrelated	NA	-17.42300053			I5102	I10009	Unrelated	NA	-18.14943029			I10357	I5115	Unrelated	Third Degree	12.111			0.974	0.026	0	6	4			I14160	I20871	Unrelated	Third Degree	18.602			1	0	0	0	1
	I10130	I10149	Unrelated	NA	-16.6941187382			I14161	I7136	Unrelated	NA	-18.70389567			I5102	I10356	Unrelated	NA	-16.86529775			I16518	I16529	Unrelated	Third Degree	12.637			0.974	0.026	0	6	3			I14160	I21711	Unrelated	Third Degree	17.808			1	0	0	0	1
	I10130	I10357	Unrelated	NA	-17.1325396318			I14161	I7137	Unrelated	NA	-16.03359478			I5102	I21848	Unrelated	NA	-16.04936802			I16518	I16530	Unrelated	Third Degree	18.629			1	0	0	0	1			I14160	I21712	Unrelated	Third Degree	16.639			1	0	0	0	1
	I10130	I14147	Unrelated	NA	-18.0479221075			I14162	I14163	Unrelated	NA	-15.33328926			I5102	I21849	Unrelated	NA	-16.0952034			I16518	I16541	Unrelated	Third Degree	14.313			1	0	0	0	1			I14160	I21713	Unrelated	Third Degree	12.895			0.976	0.024	0	7	6
	I10130	I14148	Unrelated	NA	-15.5486709032			I14162	I14164	Unrelated	NA	-16.14558263			I5102	I5099	Unrelated	NA	-17.92447241			I16518	I16542	Unrelated	Third Degree	18.287			1	0	0	0	1			I14160	I21821	Unrelated	Third Degree	11.068			0.969	0.031	0	5	2
	I10130	I14149	Unrelated	NA	-16.9548262747			I14162	I14165	Unrelated	NA	-17.39329933			I5102	I5101	Unrelated	NA	-17.30987158			I16518	I16543	Unrelated	Third Degree	15.776			1	0	0	0	1			I14160	I21822	Unrelated	Third Degree	12.715			0.986	0.014	0	1	1
	I10130	I14150	Unrelated	NA	-8.34194661063			I14162	I14166	Unrelated	NA	-16.42083848			I5102	I5104	Unrelated	NA	-19.21947763			I16518	I16550	Unrelated	Third Degree	13.72			1	0	0	0	1			I14160	I21831	Unrelated	Third Degree	1.043			0.874	0.126	0	0	1
	I10130	I14151	Unrelated	NA	-17.2838193897			I14162	I15616	Unrelated	NA	-17.00641711			I5102	I5105	Unrelated	NA	-18.97283573			I16518	I16559	Unrelated	Third Degree	16.714			1	0	0	0	1			I14160	I21832	Unrelated	Third Degree	8.027			1	0	0	0	1
	I10130	I14152	Unrelated	NA	-17.3306223628			I14162	I15617	Unrelated	NA	-18.02010281			I5102	I5106	Unrelated	NA	-11.53489477			I16518	I18692	Unrelated	Third Degree	12.847			1	0	0	0	1			I14160	I21833	Unrelated	Third Degree	14.854			1	0	0	0	1
	I10130	I14153	Unrelated	NA	-16.4633130511			I14162	I15618	Unrelated	NA	-16.52265999			I5102	I5107	Unrelated	NA	-16.91571594			I16518	I18693	Unrelated	Third Degree	16.35			1	0	0	0	1			I14160	I21834	Unrelated	Third Degree	8.492			1	0	0	0	1
	I10130	I14154	Unrelated	NA	-18.1091727069			I14162	I15619	Unrelated	NA	-18.93624391			I5102	I5108	Unrelated	NA	-16.43685919			I16518	I18694	Unrelated	Third Degree	17.404			1	0	0	0	1			I14160	I22561	Unrelated	Third Degree	18.329			1	0	0	0	1
	I10130	I14155	Unrelated	NA	-7.15120697441			I14162	I15620	Unrelated	NA	-16.53049525			I5102	I8793	Unrelated	NA	-18.96127849			I16518	I29887	Unrelated	Third Degree	12.744			1	0	0	0	1			I14160	I23095	Unrelated	Third Degree	15.149			1	0	0	0	1
	I10130	I14156	Unrelated	NA	-17.3139673673			I14162	I15621	Unrelated	NA	-17.61248329			I5102	I8794	Unrelated	NA	-19.6033255			I16518	I5109	Unrelated	Third Degree	13.035			0.985	0.015	0	1	1			I14160	I23096	Unrelated	Third Degree	1.16			1	0	0	0	1
	I10130	I16518	Unrelated	NA	-16.93184487			I14162	I15622	Unrelated	NA	-18.80487265			I5102	I8795	Unrelated	NA	-18.75644623			I16518	I5110	Unrelated	Third Degree	13.25			0.984	0.016	0	4	3			I14160	I23118	Unrelated	Third Degree	08.17			1	0	0	0	1
	I10130	I16521	Unrelated	NA	-16.5730879425			I14162	I15623	Unrelated	NA	-20.33419791			I5102	I8796	Unrelated	NA	-18.86276792			I16518	I5114	Unrelated	Third Degree	19.031			1	0	0	0	1			I14160	I23119	Unrelated	Third Degree	19.005			1	0	0	0	1
	I10130	I16522	Unrelated	NA	-14.0735197693			I14162	I18113	Unrelated	NA	-17.24498379			I5102	I8797	Unrelated	NA	-18.69091753			I16518	I5115	Unrelated	Third Degree	18.506			1	0	0	0	1			I14160	I23120	Unrelated	Third Degree	17.193			1	0	0	0	1
	I10130	I16523	Unrelated	NA	-17.5609335006			I14162	I18114	Unrelated	NA	-18.38352731			I5102	I8798	Unrelated	NA	-17.37508739			I16529	I16530	Unrelated	Third Degree	19.507			1	0	0	0	1			I14160	I23121	Unrelated	Third Degree	12.179			0.979	0.021	0	3	2
	I10130	I16524	Unrelated	NA	-17.5969070355			I14162	I18115	Unrelated	NA	-18.10431905			I5102	I8799	Unrelated	NA	-17.05959697			I16529	I16541	Unrelated	Third Degree	19.644			1	0	0	0	1			I14160	I23122	Unrelated	Third Degree	16.165			1	0	0	0	1
	I10130	I16525	Unrelated	NA	-16.4590402594			I14162	I18116	Unrelated	NA	-18.41311862			I5104	I10009	Unrelated	NA	-20.31524722			I16529	I16542	Unrelated	Third Degree	16.433			1	0	0	0	1			I14160	I23123	Unrelated	Third Degree	17.043			1	0	0	0	1
	I10130	I16529	Unrelated	NA	-15.9242216585			I14162	I18117_d	Unrelated	NA	-12.62405775			I5104	I10356	Unrelated	NA	-17.75138549			I16529	I16543	Unrelated	Third Degree	15.949			1	0	0	0	1			I14160	I23126	Unrelated	Third Degree	17.26			1	0	0	0	1
	I10130	I16530	Unrelated	NA	-17.734736091			I14162	I18154	Unrelated	NA	-13.62084761			I5104	I21848	Unrelated	NA	-18.25502159			I16529	I16550	Unrelated	Third Degree	12.349			0.978	0.022	0	5	3			I14160	I23348	Unrelated	Third Degree	12.229			0.973	0.027	0	7	4
	I10130	I16532	Unrelated	NA	-17.3527877938			I14162	I20806	Unrelated	NA	-16.76667458			I5104	I21849	Unrelated	NA	-17.89865258			I16529	I16559	Unrelated	Third Degree	18.414			1	0	0	0	1			I14160	I23349	Unrelated	Third Degree	19.107			1	0	0	0	1
	I10130	I16533	Unrelated	NA	-15.9610474772			I14162	I20809	Unrelated	NA	-18.94782116			I5104	I5099	Unrelated	NA	-19.74561037			I16529	I18692	Unrelated	Third Degree	19.308			1	0	0	0	1			I14160	I23350d	Unrelated	Third Degree	13.099			1	0	0	0	1
	I10130	I16534	Unrelated	NA	-16.0692837964			I14162	I20810	Unrelated	NA	-19.56907247			I5104	I5101	Unrelated	NA	-19.45915417			I16529	I18693	Unrelated	Third Degree	18.429			1	0	0	0	1			I14160	I23351	Unrelated	Third Degree	13.278			0.982	0.018	0	5	4
	I10130	I16535	Unrelated	NA	-13.1520422914			I14162	I4088	Unrelated	NA	-20.13814887			I5104	I5105	Unrelated	NA	-20.30953731			I16529	I18694	Unrelated	Third Degree	17.129			1	0	0	0	1			I14160	I23352	Unrelated	Third Degree	18.057			1	0	0	0	1
	I10130	I16541	Unrelated	NA	-18.5297786123			I14162	I4089	Unrelated	NA	-17.52407974			I5104	I5106	Unrelated	NA	-17.68220587			I16529	I29887	Unrelated	Third Degree	19.854			1	0	0	0	1			I14160	I4088	Unrelated	Third Degree	18.343			1	0	0	0	1
	I10130	I16542	Unrelated	NA	-15.1385777367			I14162	I7127	Unrelated	NA	-17.25091509			I5104	I5107	Unrelated	NA	-17.89620865			I16529	I5109	Unrelated	Third Degree	19.48			1	0	0	0	1			I14160	I4089	Unrelated	Third Degree	12.624			0.984	0.016	0	2	2
	I10130	I16543	Unrelated	NA	-17.8629095104			I14162	I7128	Unrelated	NA	-16.94484261			I5104	I5108	Unrelated	NA	-18.94854605			I16529	I5110	Unrelated	Third Degree	18.161			1	0	0	0	1			I14160	I7126	Unrelated	Third Degree	16.906			1	0	0	0	1
	I10130	I16544	Unrelated	NA	-16.8037114611			I14162	I7129	Unrelated	NA	-18.20818958			I5104	I8793	Unrelated	NA	-19.38438354			I16529	I5114	Unrelated	Third Degree	16.736			1	0	0	0	1			I14160	I7127	Unrelated	Third Degree	17.711			1	0	0	0	1
	I10130	I16545	Unrelated	NA	-16.1496428545			I14162	I7130	Unrelated	NA	-17.72603654			I5104	I8794	Unrelated	NA	-20.67085811			I16529	I5115	Unrelated	Third Degree	14.472			1	0	0	0	1			I14160	I7128	Unrelated	Third Degree	19.459			1	0	0	0	1
	I10130	I16550	Unrelated	NA	-17.5182107307			I14162	I7131	Unrelated	NA	-17.22490858			I5104	I8795	Unrelated	NA	-20.50904293			I16530	I16541	Unrelated	Third Degree	16.987			1	0	0	0	1			I14160	I7129	Unrelated	Third Degree	17.436			1	0	0	0	1
	I10130	I16551	Unrelated	NA	-18.0422128758			I14162	I7132	Unrelated	NA	-16.33935789			I5104	I8796	Unrelated	NA	-20.00886243			I16530	I16542	Unrelated	Third Degree	19.322			1	0	0	0	1			I14160	I7130	Unrelated	Third Degree	12.715			1	0	0	0	1
	I10130	I16552	Unrelated	NA	-16.4680214403			I14162	I7133	Unrelated	NA	-19.41508596			I5104	I8797	Unrelated	NA	-19.83807144			I16530	I16543	Unrelated	Third Degree	15.071			1	0	0	0	1			I14160	I7131	Unrelated	Third Degree	12.659			0.98	0.02	0	5	4
	I10130	I16559	Unrelated	NA	-19.8721950956			I14162	I7134	Unrelated	NA	-18.99159131			I5104	I8798	Unrelated	NA	-18.80939172			I16530	I16550	Unrelated	Third Degree	11.695			0.969	0.031	0	5	3			I14160	I7132	Unrelated	Third Degree	12.072			1	0	0	0	1
	I10130	I16560	Unrelated	NA	-17.8930657964			I14162	I7135	Unrelated	NA	-18.20666718			I5104	I8799	Unrelated	NA	-18.07360069			I16530	I16559	Unrelated	Third Degree	18.076			1	0	0	0	1			I14160	I7133	Unrelated	Third Degree	12.698			1	0	0	0	1
	I10130	I18638	Unrelated	NA	-18.5817489022			I14162	I7136	Unrelated	NA	-18.56731204			I5105	I10009	Unrelated	NA	-19.41267584			I16530	I18692	Unrelated	Third Degree	14.625			1	0	0	0	1			I14160	I7134	Unrelated	Third Degree	19.006			1	0	0	0	1
	I10130	I18692	Unrelated	NA	-15.8256768076			I14162	I7137	Unrelated	NA	-17.3863475			I5105	I10356	Unrelated	NA	-18.13222801			I16530	I18693	Unrelated	Third Degree	17.053			1	0	0	0	1			I14160	I7135	Unrelated	Third Degree	17.787			1	0	0	0	1
	I10130	I18694	Unrelated	NA	-15.9568551122			I14163	I14164	Unrelated	NA	-16.04168173			I5105	I21848	Unrelated	NA	-18.13096285			I16530	I18694	Unrelated	Third Degree	18.438			1	0	0	0	1			I14160	I7136	Unrelated	Third Degree	18.731			1	0	0	0	1
	I10130	I29887_d	Unrelated	NA	-9.72189191503			I14163	I14165	Unrelated	NA	-17.59667545			I5105	I21849	Unrelated	NA	-17.01214478			I16530	I29887	Unrelated	Third Degree	20.212			1	0	0	0	1			I14160	I7137	Unrelated	Third Degree	10.52			0.962	0.038	0	6	4
	I10130	I29888	Unrelated	NA	-19.1050108835			I14163	I14166	Unrelated	NA	-15.88982934			I5105	I5099	Unrelated	NA	-19.0698682			I16530	I5109	Unrelated	Third Degree	14.991			1	0	0	0	1			I14161	I14162	Unrelated	Third Degree	18.342			1	0	0	0	1
	I10130	I5109	Unrelated	NA	-17.4084225801			I14163	I15616	Unrelated	NA	-18.18806687			I5105	I5101	Unrelated	NA	-17.5495448			I16530	I5110	Unrelated	Third Degree	15.939			1	0	0	0	1			I14161	I14163	Unrelated	Third Degree	14.897			1	0	0	0	1
	I10130	I5114	Unrelated	NA	-17.2870358924			I14163	I15617	Unrelated	NA	-18.12782988			I5105	I5106	Unrelated	NA	-16.98847044			I16530	I5114	Unrelated	Third Degree	12.859			0.975	0.025	0	6	4			I14161	I14164	Unrelated	Third Degree	13.641			1	0	0	0	1
	I10130	I5115	Unrelated	NA	-16.8666556433			I14163	I15618	Unrelated	NA	-16.83411708			I5105	I5107	Unrelated	NA	-19.97034783			I16530	I5115	Unrelated	Third Degree	13.314			1	0	0	0	1			I14161	I14165	Unrelated	Third Degree	12.823			0.982	0.018	0	5	5
	I10130	I7048	Unrelated	NA	-18.1996885005			I14163	I15619	Unrelated	NA	-17.81258557			I5105	I5108	Unrelated	NA	-17.64929412			I16541	I16542	Unrelated	Third Degree	17.196			1	0	0	0	1			I14161	I14166	Unrelated	Third Degree	15.053			1	0	0	0	1
	I10130	I7049	Unrelated	NA	-18.5438422722			I14163	I15620	Unrelated	NA	-18.69148623			I5105	I8793	Unrelated	NA	-18.53100528			I16541	I16543	Unrelated	Third Degree	16.099			1	0	0	0	1			I14161	I15616	Unrelated	Third Degree	16.37			1	0	0	0	1
	I10130	I7051	Unrelated	NA	-18.5560463165			I14163	I15621	Unrelated	NA	-15.6857566			I5105	I8794	Unrelated	NA	-19.07955637			I16541	I16550	Unrelated	Third Degree	18.273			1	0	0	0	1			I14161	I15617	Unrelated	Third Degree	13.855			1	0	0	0	1
	I10131	I10129	Unrelated	NA	-16.5249218888			I14163	I15622	Unrelated	NA	-17.89554153			I5105	I8795	Unrelated	NA	-19.69488283			I16541	I16559	Unrelated	Third Degree	17.477			1	0	0	0	1			I14161	I15618	Unrelated	Third Degree	11.879			1	0	0	0	1
	I10131	I14147	Unrelated	NA	-17.0112927486			I14163	I15623	Unrelated	NA	-21.25773109			I5105	I8796	Unrelated	NA	-20.18709802			I16541	I18692	Unrelated	Third Degree	11.814			0.971	0.029	0	6	4			I14161	I15619	Unrelated	Third Degree	15.042			1	0	0	0	1
	I10131	I14148	Unrelated	NA	-15.9009261654			I14163	I18113	Unrelated	NA	-15.26816258			I5105	I8797	Unrelated	NA	-18.83847472			I16541	I18693	Unrelated	Third Degree	12.575			1	0	0	0	1			I14161	I15620	Unrelated	Third Degree	18.164			1	0	0	0	1
	I10131	I14149	Unrelated	NA	-15.9611509801			I14163	I18114	Unrelated	NA	-16.46484275			I5105	I8798	Unrelated	NA	-18.8655097			I16541	I18694	Unrelated	Third Degree	15.283			1	0	0	0	1			I14161	I15621	Unrelated	Third Degree	12.501			0.974	0.026	0	6	3
	I10131	I14150	Unrelated	NA	-8.4728019583			I14163	I18115	Unrelated	NA	-17.49267798			I5105	I8799	Unrelated	NA	-17.60728157			I16541	I29887	Unrelated	Third Degree	15.083			1	0	0	0	1			I14161	I15622	Unrelated	Third Degree	16.318			1	0	0	0	1
	I10131	I14151	Unrelated	NA	-15.8069446076			I14163	I18116	Unrelated	NA	-18.34253744			I5106	I10009	Unrelated	NA	-7.680653641			I16541	I5109	Unrelated	Third Degree	18.322			1	0	0	0	1			I14161	I15623	Unrelated	Third Degree	17.873			1	0	0	0	1
	I10131	I14152	Unrelated	NA	-17.7364080109			I14163	I18117_d	Unrelated	NA	-12.69112684			I5106	I10356	Unrelated	NA	-1.630529334			I16541	I5110	Unrelated	Third Degree	14.42			1	0	0	0	1			I14161	I15705	Unrelated	Third Degree	17.191			1	0	0	0	1
	I10131	I14153	Unrelated	NA	-15.6082844579			I14163	I18154	Unrelated	NA	-12.86161563			I5106	I21848	Unrelated	NA	-16.58201362			I16541	I5114	Unrelated	Third Degree	14.638			1	0	0	0	1			I14161	I18113	Unrelated	Third Degree	17.48			1	0	0	0	1
	I10131	I14154	Unrelated	NA	-17.0067284778			I14163	I20806	Unrelated	NA	-17.07243575			I5106	I21849	Unrelated	NA	-12.10963206			I16541	I5115	Unrelated	Third Degree	14.857			1	0	0	0	1			I14161	I18114	Unrelated	Third Degree	16.045			1	0	0	0	1
	I10131	I14155	Unrelated	NA	-5.6569752183			I14163	I20809	Unrelated	NA	-16.62959608			I5106	I5099	Unrelated	NA	-16.44023481			I16542	I16550	Unrelated	Third Degree	18.952			1	0	0	0	1			I14161	I18115	Unrelated	Third Degree	19.587			1	0	0	0	1
	I10131	I14156	Unrelated	NA	-18.514279242			I14163	I20810	Unrelated	NA	-16.69670285			I5106	I5101	Unrelated	NA	-17.86984748			I16542	I16559	Unrelated	Third Degree	18.821			1	0	0	0	1			I14161	I18116	Unrelated	Third Degree	14.294			1	0	0	0	1
	I10131	I16521	Unrelated	NA	-17.4565505132			I14163	I4088	Unrelated	NA	-19.39225036			I5106	I5107	Unrelated	NA	-17.15310197			I16542	I18692	Unrelated	Third Degree	16.902			1	0	0	0	1			I14161	I18117d	Unrelated	Third Degree	18.413			1	0	0	0	1
	I10131	I16522	Unrelated	NA	-13.557002649			I14163	I4089	Unrelated	NA	-17.53396789			I5106	I5108	Unrelated	NA	-17.34005818			I16542	I18693	Unrelated	Third Degree	17.414			1	0	0	0	1			I14161	I18154	Unrelated	Third Degree	17.572			1	0	0	0	1
	I10131	I16523	Unrelated	NA	-17.0802037826			I14163	I7127	Unrelated	NA	-16.6087312			I5106	I8793	Unrelated	NA	-16.83819122			I16542	I18694	Unrelated	Third Degree	14.897			1	0	0	0	1			I14161	I18154d	Unrelated	Third Degree	17.572			1	0	0	0	1
	I10131	I16524	Unrelated	NA	-16.5767899336			I14163	I7128	Unrelated	NA	-17.01775889			I5106	I8794	Unrelated	NA	-17.58052394			I16542	I29887	Unrelated	Third Degree	15.817			1	0	0	0	1			I14161	I20806	Unrelated	Third Degree	14.572			1	0	0	0	1
	I10131	I16525	Unrelated	NA	-17.1730442535			I14163	I7129	Unrelated	NA	-16.12198714			I5106	I8795	Unrelated	NA	-15.96226055			I16542	I5109	Unrelated	Third Degree	17.689			1	0	0	0	1			I14161	I20809	Unrelated	Third Degree	17.799			1	0	0	0	1
	I10131	I16529	Unrelated	NA	-16.5488378811			I14163	I7130	Unrelated	NA	-17.35306354			I5106	I8796	Unrelated	NA	-18.21605999			I16542	I5110	Unrelated	Third Degree	16.212			1	0	0	0	1			I14161	I20810	Unrelated	Third Degree	12.209			0.977	0.023	0	6	5
	I10131	I16532	Unrelated	NA	-16.877839192			I14163	I7131	Unrelated	NA	-15.62299848			I5106	I8797	Unrelated	NA	-18.55481044			I16542	I5114	Unrelated	Third Degree	19.065			1	0	0	0	1			I14161	I20830d	Unrelated	Third Degree	15.384			1	0	0	0	1
	I10131	I16533	Unrelated	NA	-14.8690865579			I14163	I7132	Unrelated	NA	-16.91508123			I5106	I8798	Unrelated	NA	-17.39847943			I16542	I5115	Unrelated	Third Degree	18.166			1	0	0	0	1			I14161	I20831	Unrelated	Third Degree	13.274			0.98	0.02	0	5	5
	I10131	I16534	Unrelated	NA	-16.3384202779			I14163	I7133	Unrelated	NA	-17.06247868			I5106	I8799	Unrelated	NA	-9.111759195			I16543	I16550	Unrelated	Third Degree	14.537			1	0	0	0	1			I14161	I20832	Unrelated	Third Degree	16.381			1	0	0	0	1
	I10131	I16535	Unrelated	NA	-13.702815369			I14163	I7134	Unrelated	NA	-18.01095181			I5107	I10009	Unrelated	NA	-10.7587959			I16543	I16559	Unrelated	Third Degree	19.537			1	0	0	0	1			I14161	I20834	Unrelated	Third Degree	18.783			1	0	0	0	1
	I10131	I16544	Unrelated	NA	-17.8904132998			I14163	I7135	Unrelated	NA	-18.47687255			I5107	I10356	Unrelated	NA	-12.25131664			I16543	I18692	Unrelated	Third Degree	12.413			0.975	0.025	0	3	2			I14161	I20835	Unrelated	Third Degree	13.814			1	0	0	0	1
	I10131	I16545	Unrelated	NA	-17.0771668781			I14163	I7136	Unrelated	NA	-18.49974498			I5107	I21848	Unrelated	NA	-18.9475269			I16543	I18693	Unrelated	Third Degree	18.238			1	0	0	0	1			I14161	I20836	Unrelated	Third Degree	15.889			1	0	0	0	1
	I10131	I16551	Unrelated	NA	-17.7315558597			I14163	I7137	Unrelated	NA	-15.90759238			I5107	I21849	Unrelated	NA	-15.97793953			I16543	I18694	Unrelated	Third Degree	16.593			1	0	0	0	1			I14161	I20837	Unrelated	Third Degree	14.558			1	0	0	0	1
	I10131	I16552	Unrelated	NA	-18.0236318902			I14164	I14165	Unrelated	NA	-15.25805983			I5107	I5099	Unrelated	NA	-18.63494609			I16543	I29887	Unrelated	Third Degree	18.611			1	0	0	0	1			I14161	I20838	Unrelated	Third Degree	14.269			1	0	0	0	1
	I10131	I18638	Unrelated	NA	-18.3260595251			I14164	I14166	Unrelated	NA	-17.19266947			I5107	I5101	Unrelated	NA	-17.93512232			I16543	I5109	Unrelated	Third Degree	18.818			1	0	0	0	1			I14161	I20868	Unrelated	Third Degree	12.208			0.978	0.022	0	3	2
	I10131	I29887_d	Unrelated	NA	-11.3978991644			I14164	I15616	Unrelated	NA	-18.77890695			I5107	I5108	Unrelated	NA	-18.27167087			I16543	I5110	Unrelated	Third Degree	14.376			1	0	0	0	1			I14161	I20869	Unrelated	Third Degree	13.838			1	0	0	0	1
	I10131	I29888	Unrelated	NA	-20.1076104352			I14164	I15617	Unrelated	NA	-16.8655063			I5107	I8793	Unrelated	NA	-18.80138914			I16543	I5114	Unrelated	Third Degree	16.882			1	0	0	0	1			I14161	I20871	Unrelated	Third Degree	17.955			1	0	0	0	1
	I10131	I7048	Unrelated	NA	-19.1411444773			I14164	I15618	Unrelated	NA	-17.0244214			I5107	I8794	Unrelated	NA	-18.34800844			I16543	I5115	Unrelated	Third Degree	16.924			1	0	0	0	1			I14161	I21711	Unrelated	Third Degree	18.212			1	0	0	0	1
	I10131	I7049	Unrelated	NA	-17.589888799			I14164	I15619	Unrelated	NA	-18.35414068			I5107	I8795	Unrelated	NA	-18.71967527			I16550	I16559	Unrelated	Third Degree	14.25			1	0	0	0	1			I14161	I21712	Unrelated	Third Degree	14.871			1	0	0	0	1
	I10131	I7051	Unrelated	NA	-18.0926649662			I14164	I15620	Unrelated	NA	-17.68717441			I5107	I8796	Unrelated	NA	-18.84352082			I16550	I18692	Unrelated	Third Degree	16.755			1	0	0	0	1			I14161	I21713	Unrelated	Third Degree	18.312			1	0	0	0	1
	I10132	I10016	Unrelated	NA	-17.8474945349			I14164	I15621	Unrelated	NA	-17.53975515			I5107	I8797	Unrelated	NA	-18.42327679			I16550	I18693	Unrelated	Third Degree	6.147			0.912	0.088	0	23	6			I14161	I21821	Unrelated	Third Degree	16.991			1	0	0	0	1
	I10132	I10129	Unrelated	NA	-16.5246284762			I14164	I15622	Unrelated	NA	-18.08479132			I5107	I8798	Unrelated	NA	-19.10550831			I16550	I18694	Unrelated	Third Degree	14.992			1	0	0	0	1			I14161	I21822	Unrelated	Third Degree	17.384			1	0	0	0	1
	I10132	I10131	Unrelated	NA	-17.064601351			I14164	I15623	Unrelated	NA	-19.55028483			I5107	I8799	Unrelated	NA	-18.14526702			I16550	I29887	Unrelated	Third Degree	11.585			0.974	0.026	0	3	2			I14161	I21831	Unrelated	Third Degree	3.948			1	0	0	0	1
	I10132	I10133	Unrelated	NA	-16.3808034739			I14164	I18113	Unrelated	NA	-16.56314477			I5108	I10009	Unrelated	NA	-17.39909993			I16550	I5109	Unrelated	Third Degree	12.317			0.976	0.024	0	6	3			I14161	I21832	Unrelated	Third Degree	6.615			1	0	0	0	1
	I10132	I10134	Unrelated	NA	-17.977000549			I14164	I18114	Unrelated	NA	-17.31012909			I5108	I10356	Unrelated	NA	-16.57903068			I16550	I5110	Unrelated	Third Degree	12.281			0.972	0.028	0	8	5			I14161	I21833	Unrelated	Third Degree	12.475			1	0	0	0	1
	I10132	I10149	Unrelated	NA	-18.247862491			I14164	I18115	Unrelated	NA	-18.47177173			I5108	I21848	Unrelated	NA	-17.07087699			I16550	I5114	Unrelated	Third Degree	14.272			1	0	0	0	1			I14161	I21834	Unrelated	Third Degree	7.446			1	0	0	0	1
	I10132	I10357	Unrelated	NA	-17.6664301432			I14164	I18116	Unrelated	NA	-18.30441872			I5108	I21849	Unrelated	NA	-18.26820564			I16550	I5115	Unrelated	Third Degree	16.981			1	0	0	0	1			I14161	I22561	Unrelated	Third Degree	17.14			1	0	0	0	1
	I10132	I14147	Unrelated	NA	-18.4011891595			I14164	I18117_d	Unrelated	NA	-13.09298018			I5108	I5099	Unrelated	NA	-19.06339671			I16559	I18692	Unrelated	Third Degree	15.704			1	0	0	0	1			I14161	I23095	Unrelated	Third Degree	19.528			1	0	0	0	1
	I10132	I14148	Unrelated	NA	-15.8020816652			I14164	I18154	Unrelated	NA	-13.87422645			I5108	I5101	Unrelated	NA	-15.44246575			I16559	I18693	Unrelated	Third Degree	17.594			1	0	0	0	1			I14161	I23096	Unrelated	Third Degree	17.444			1	0	0	0	1
	I10132	I14149	Unrelated	NA	-17.7830157522			I14164	I20806	Unrelated	NA	-16.94037504			I5108	I8793	Unrelated	NA	-17.3980621			I16559	I18694	Unrelated	Third Degree	17.045			1	0	0	0	1			I14161	I23118	Unrelated	Third Degree	18.519			1	0	0	0	1
	I10132	I14150	Unrelated	NA	-9.11215532153			I14164	I20809	Unrelated	NA	-18.41755114			I5108	I8794	Unrelated	NA	-17.62909586			I16559	I29887	Unrelated	Third Degree	16.211			1	0	0	0	1			I14161	I23119	Unrelated	Third Degree	16.047			1	0	0	0	1
	I10132	I14151	Unrelated	NA	-17.3569279592			I14164	I20810	Unrelated	NA	-17.88748519			I5108	I8795	Unrelated	NA	-19.18611723			I16559	I5109	Unrelated	Third Degree	18.18			1	0	0	0	1			I14161	I23120	Unrelated	Third Degree	16.372			1	0	0	0	1
	I10132	I14152	Unrelated	NA	-18.2276911146			I14164	I4088	Unrelated	NA	-18.61723099			I5108	I8796	Unrelated	NA	-18.46901656			I16559	I5110	Unrelated	Third Degree	12.886			0.982	0.018	0	5	3			I14161	I23121	Unrelated	Third Degree	14.142			1	0	0	0	1
	I10132	I14153	Unrelated	NA	-16.8892863102			I14164	I4089	Unrelated	NA	-16.83425529			I5108	I8797	Unrelated	NA	-18.36953917			I16559	I5114	Unrelated	Third Degree	10.869			0.971	0.029	0	6	2			I14161	I23122	Unrelated	Third Degree	17.369			1	0	0	0	1
	I10132	I14154	Unrelated	NA	-16.3099692268			I14164	I7127	Unrelated	NA	-16.85652995			I5108	I8798	Unrelated	NA	-17.12830551			I16559	I5115	Unrelated	Third Degree	12.544			0.985	0.015	0	2	1			I14161	I23123	Unrelated	Third Degree	14.735			1	0	0	0	1
	I10132	I14155	Unrelated	NA	-5.74291249072			I14164	I7128	Unrelated	NA	-16.45935872			I5108	I8799	Unrelated	NA	-18.99297821			I18692	I18693	Unrelated	Third Degree	14.367			1	0	0	0	1			I14161	I23126	Unrelated	Third Degree	18.615			1	0	0	0	1
	I10132	I14156	Unrelated	NA	-17.6760334574			I14164	I7129	Unrelated	NA	-16.84674585			I8793	I10009	Unrelated	NA	-19.58798973			I18692	I18694	Unrelated	Third Degree	11.471			0.963	0.037	0	5	3			I14161	I23348	Unrelated	Third Degree	18.765			1	0	0	0	1
	I10132	I16518	Unrelated	NA	-16.6863742851			I14164	I7130	Unrelated	NA	-18.48179966			I8793	I10356	Unrelated	NA	-19.34554617			I18692	I29887	Unrelated	Third Degree	12.802			0.979	0.021	0	6	5			I14161	I23349	Unrelated	Third Degree	19.372			1	0	0	0	1
	I10132	I16521	Unrelated	NA	-16.4163138917			I14164	I7131	Unrelated	NA	-17.56025732			I8793	I21848	Unrelated	NA	-16.48746316			I18692	I5109	Unrelated	Third Degree	12.927			0.985	0.015	0	3	1			I14161	I23350d	Unrelated	Third Degree	11.91			0.976	0.024	0	5	2
	I10132	I16522	Unrelated	NA	-14.0911866895			I14164	I7132	Unrelated	NA	-16.628723			I8793	I21849	Unrelated	NA	-18.0134534			I18692	I5110	Unrelated	Third Degree	12.036			0.97	0.03	0	5	4			I14161	I23351	Unrelated	Third Degree	12.397			1	0	0	0	1
	I10132	I16523	Unrelated	NA	-17.1304822769			I14164	I7133	Unrelated	NA	-17.48903846			I8793	I5101	Unrelated	NA	-21.06397704			I18692	I5114	Unrelated	Third Degree	14.611			1	0	0	0	1			I14161	I23352	Unrelated	Third Degree	15.911			1	0	0	0	1
	I10132	I16524	Unrelated	NA	-16.1125483349			I14164	I7134	Unrelated	NA	-18.78242666			I8793	I8795	Unrelated	NA	-2.990189145			I18692	I5115	Unrelated	Third Degree	13.329			0.987	0.013	0	2	1			I14161	I4088	Unrelated	Third Degree	14.811			1	0	0	0	1
	I10132	I16525	Unrelated	NA	-17.8535368954			I14164	I7135	Unrelated	NA	-18.04533159			I8793	I8796	Unrelated	NA	-14.33179356			I18693	I18694	Unrelated	Third Degree	16.454			1	0	0	0	1			I14161	I4089	Unrelated	Third Degree	16.262			1	0	0	0	1
	I10132	I16529	Unrelated	NA	-17.5124262754			I14164	I7136	Unrelated	NA	-17.25824272			I8793	I8797	Unrelated	NA	-19.6733624			I18693	I29887	Unrelated	Third Degree	18.241			1	0	0	0	1			I14161	I7126	Unrelated	Third Degree	17.119			1	0	0	0	1
	I10132	I16530	Unrelated	NA	-17.0017906184			I14164	I7137	Unrelated	NA	-17.14679397			I8793	I8798	Unrelated	NA	-17.87555141			I18693	I5109	Unrelated	Third Degree	14.734			1	0	0	0	1			I14161	I7127	Unrelated	Third Degree	13.361			0.985	0.015	0	3	2
	I10132	I16532	Unrelated	NA	-16.4082131866			I14165	I14166	Unrelated	NA	-16.05249881			I8793	I8799	Unrelated	NA	-20.67453585			I18693	I5110	Unrelated	Third Degree	15.687			1	0	0	0	1			I14161	I7128	Unrelated	Third Degree	18.883			1	0	0	0	1
	I10132	I16533	Unrelated	NA	-14.7918518571			I14165	I15616	Unrelated	NA	-16.31369566			I8794	I10009	Unrelated	NA	-17.1195841			I18693	I5114	Unrelated	Third Degree	17.823			1	0	0	0	1			I14161	I7129	Unrelated	Third Degree	11.821			1	0	0	0	1
	I10132	I16534	Unrelated	NA	-15.2913759962			I14165	I15617	Unrelated	NA	-17.88001758			I8794	I10356	Unrelated	NA	-17.46234775			I18693	I5115	Unrelated	Third Degree	12.365			0.974	0.026	0	6	4			I14161	I7130	Unrelated	Third Degree	12.38			0.981	0.019	0	4	4
	I10132	I16535	Unrelated	NA	-12.9143597414			I14165	I15618	Unrelated	NA	-15.808083			I8794	I21848	Unrelated	NA	-16.29297651			I18694	I29887	Unrelated	Third Degree	16.267			1	0	0	0	1			I14161	I7131	Unrelated	Third Degree	14.776			1	0	0	0	1
	I10132	I16541	Unrelated	NA	-16.9418737949			I14165	I15619	Unrelated	NA	-18.09982557			I8794	I21849	Unrelated	NA	-16.53615488			I18694	I5109	Unrelated	Third Degree	11.526			0.972	0.028	0	7	3			I14161	I7132	Unrelated	Third Degree	18.991			1	0	0	0	1
	I10132	I16542	Unrelated	NA	-17.4862558456			I14165	I15620	Unrelated	NA	-17.87993049			I8794	I5101	Unrelated	NA	-19.01023207			I18694	I5110	Unrelated	Third Degree	12.36			0.972	0.028	0	8	5			I14161	I7133	Unrelated	Third Degree	14.983			1	0	0	0	1
	I10132	I16543	Unrelated	NA	-17.3555182439			I14165	I15621	Unrelated	NA	-17.19455592			I8794	I8796	Unrelated	NA	-13.20744181			I18694	I5114	Unrelated	Third Degree	16.912			1	0	0	0	1			I14161	I7134	Unrelated	Third Degree	18.577			1	0	0	0	1
	I10132	I16544	Unrelated	NA	-16.180790636			I14165	I15622	Unrelated	NA	-18.46130615			I8795	I10009	Unrelated	NA	-21.02681846			I18694	I5115	Unrelated	Third Degree	14.384			1	0	0	0	1			I14161	I7135	Unrelated	Third Degree	12.463			0.974	0.026	0	8	7
	I10132	I16545	Unrelated	NA	-15.8747695396			I14165	I15623	Unrelated	NA	-17.85348452			I8795	I10356	Unrelated	NA	-19.46553931			I29887	I5109	Unrelated	Third Degree	10.953			0.986	0.014	0	3	2			I14161	I7136	Unrelated	Third Degree	13.506			1	0	0	0	1
	I10132	I16550	Unrelated	NA	-18.6856352663			I14165	I18113	Unrelated	NA	-17.62605836			I8795	I21848	Unrelated	NA	-17.67325278			I29887	I5110	Unrelated	Third Degree	14.069			1	0	0	0	1			I14161	I7137	Unrelated	Third Degree	12.275			0.979	0.021	0	3	2
	I10132	I16551	Unrelated	NA	-18.1260752525			I14165	I18114	Unrelated	NA	-17.19284863			I8795	I21849	Unrelated	NA	-19.61793785			I29887	I5114	Unrelated	Third Degree	17.586			1	0	0	0	1			I14162	I14163	Unrelated	Third Degree	10.959			0.975	0.025	0	5	5
	I10132	I16552	Unrelated	NA	-15.3986243198			I14165	I18115	Unrelated	NA	-17.98485985			I8795	I5099	Unrelated	NA	-10.21653665			I29887	I5115	Unrelated	Third Degree	17.286			1	0	0	0	1			I14162	I14164	Unrelated	Third Degree	18.972			1	0	0	0	1
	I10132	I16559	Unrelated	NA	-18.7059507166			I14165	I18116	Unrelated	NA	-19.83704705			I8795	I5101	Unrelated	NA	-17.96168481			I5109	I5110	Unrelated	Third Degree	8.15			1	0	0	0	1			I14162	I14165	Unrelated	Third Degree	15.127			1	0	0	0	1
	I10132	I16560	Unrelated	NA	-17.3911169673			I14165	I18117_d	Unrelated	NA	-15.23408762			I8795	I8794	Unrelated	NA	-3.230897182			I5109	I5114	Unrelated	Third Degree	18.386			1	0	0	0	1			I14162	I14166	Unrelated	Third Degree	12.776			0.978	0.022	0	5	3
	I10132	I18638	Unrelated	NA	-19.375378122			I14165	I18154	Unrelated	NA	-15.38334941			I8795	I8796	Unrelated	NA	-16.69653024			I5109	I5115	Unrelated	Third Degree	18.121			1	0	0	0	1			I14162	I15616	Unrelated	Third Degree	18.079			1	0	0	0	1
	I10132	I18692	Unrelated	NA	-15.922516157			I14165	I20806	Unrelated	NA	-16.60922039			I8795	I8797	Unrelated	NA	-20.40691332			I5110	I5114	Unrelated	Third Degree	18.906			1	0	0	0	1			I14162	I15617	Unrelated	Third Degree	12.26			0.98	0.02	0	2	2
	I10132	I18694	Unrelated	NA	-17.638035588			I14165	I20809	Unrelated	NA	-17.15453616			I8795	I8798	Unrelated	NA	-18.08733991			I5110	I5115	Unrelated	Third Degree	7.612			0.916	0.084	0	21	7			I14162	I15618	Unrelated	Third Degree	13.194			0.983	0.017	0	5	4
	I10132	I29887_d	Unrelated	NA	-12.2543463346			I14165	I20810	Unrelated	NA	-18.58041541			I8795	I8799	Unrelated	NA	-19.38579562			I5114	I5115	Unrelated	Third Degree	18.365			1	0	0	0	1			I14162	I15619	Unrelated	Third Degree	17.147			1	0	0	0	1
	I10132	I29888	Unrelated	NA	-19.2839537259			I14165	I4088	Unrelated	NA	-18.78812861			I8796	I10009	Unrelated	NA	-19.24175821																	I14162	I15620	Unrelated	Third Degree	19.52			1	0	0	0	1
	I10132	I5109	Unrelated	NA	-17.0539622081			I14165	I4089	Unrelated	NA	-18.54387781			I8796	I21848	Unrelated	NA	-18.83441094																	I14162	I15621	Unrelated	Third Degree	12.196			0.984	0.016	0	2	2
	I10132	I5114	Unrelated	NA	-15.7669866799			I14165	I7127	Unrelated	NA	-17.96919869			I8796	I21849	Unrelated	NA	-19.03674224																	I14162	I15622	Unrelated	Third Degree	13.748			1	0	0	0	1
	I10132	I5115	Unrelated	NA	-17.6520321699			I14165	I7128	Unrelated	NA	-16.61603422			I8797	I10009	Unrelated	NA	-20.34429931																	I14162	I15623	Unrelated	Third Degree	19.807			1	0	0	0	1
	I10132	I7048	Unrelated	NA	-18.1795947515			I14165	I7129	Unrelated	NA	-17.98650205			I8797	I10356	Unrelated	NA	-19.58652492																	I14162	I15705	Unrelated	Third Degree	16.594			1	0	0	0	1
	I10132	I7049	Unrelated	NA	-19.0010595168			I14165	I7130	Unrelated	NA	-17.54796924			I8797	I21848	Unrelated	NA	-20.2951357																	I14162	I18113	Unrelated	Third Degree	18.98			1	0	0	0	1
	I10132	I7051	Unrelated	NA	-17.7690266718			I14165	I7131	Unrelated	NA	-18.08873661			I8797	I21849	Unrelated	NA	-19.23602259																	I14162	I18114	Unrelated	Third Degree	17.405			1	0	0	0	1
	I10133	I10016	Unrelated	NA	-16.5119058141			I14165	I7132	Unrelated	NA	-17.49584516			I8797	I5099	Unrelated	NA	-19.92358181																	I14162	I18115	Unrelated	Third Degree	20.018			1	0	0	0	1
	I10133	I10129	Unrelated	NA	-16.0567184168			I14165	I7133	Unrelated	NA	-19.11780391			I8797	I5101	Unrelated	NA	-20.49019568																	I14162	I18116	Unrelated	Third Degree	19.507			1	0	0	0	1
	I10133	I10131	Unrelated	NA	-17.596689641			I14165	I7134	Unrelated	NA	-17.96547093			I8797	I8794	Unrelated	NA	-19.6537523																	I14162	I18117d	Unrelated	Third Degree	13.121			0.989	0.011	0	3	3
	I10133	I10134	Unrelated	NA	-16.8476333885			I14165	I7135	Unrelated	NA	-18.46960386			I8797	I8796	Unrelated	NA	-19.38933052																	I14162	I18154	Unrelated	Third Degree	18.368			1	0	0	0	1
	I10133	I10149	Unrelated	NA	-17.0453042604			I14165	I7136	Unrelated	NA	-18.88133127			I8797	I8798	Unrelated	NA	-19.77673377																	I14162	I18154d	Unrelated	Third Degree	18.368			1	0	0	0	1
	I10133	I10357	Unrelated	NA	-17.5546203439			I14165	I7137	Unrelated	NA	-18.77229416			I8797	I8799	Unrelated	NA	-19.08361705																	I14162	I20806	Unrelated	Third Degree	12.608			0.982	0.018	0	4	3
	I10133	I14147	Unrelated	NA	-18.0586445469			I14166	I15616	Unrelated	NA	-18.02328824			I8798	I10009	Unrelated	NA	-18.23531739																	I14162	I20809	Unrelated	Third Degree	19.254			1	0	0	0	1
	I10133	I14148	Unrelated	NA	-16.7213555503			I14166	I15617	Unrelated	NA	-17.24951557			I8798	I10356	Unrelated	NA	-17.66413506																	I14162	I20810	Unrelated	Third Degree	13.334			0.984	0.016	0	4	2
	I10133	I14149	Unrelated	NA	-16.6988931665			I14166	I15618	Unrelated	NA	-16.1613439			I8798	I21848	Unrelated	NA	-18.69988675																	I14162	I20830d	Unrelated	Third Degree	12.024			0.979	0.021	0	4	3
	I10133	I14150	Unrelated	NA	-7.79315398851			I14166	I15619	Unrelated	NA	-18.19268962			I8798	I21849	Unrelated	NA	-16.63166345																	I14162	I20831	Unrelated	Third Degree	20.026			1	0	0	0	1
	I10133	I14151	Unrelated	NA	-17.2929039415			I14166	I15620	Unrelated	NA	-17.29847822			I8798	I5099	Unrelated	NA	-18.79939328																	I14162	I20832	Unrelated	Third Degree	11.966			0.976	0.024	0	5	4
	I10133	I14152	Unrelated	NA	-18.1727195944			I14166	I15621	Unrelated	NA	-15.98626591			I8798	I5101	Unrelated	NA	-18.36879878																	I14162	I20834	Unrelated	Third Degree	16.691			1	0	0	0	1
	I10133	I14153	Unrelated	NA	-16.0899576065			I14166	I15622	Unrelated	NA	-18.60871799			I8798	I8794	Unrelated	NA	-18.83316325																	I14162	I20835	Unrelated	Third Degree	14.655			1	0	0	0	1
	I10133	I14154	Unrelated	NA	-17.60825113			I14166	I15623	Unrelated	NA	-18.80892806			I8798	I8796	Unrelated	NA	-18.78777087																	I14162	I20836	Unrelated	Third Degree	12.885			0.985	0.015	0	2	2
	I10133	I14155	Unrelated	NA	-7.32413026778			I14166	I18113	Unrelated	NA	-16.70840762			I8798	I8799	Unrelated	NA	-17.84645657																	I14162	I20837	Unrelated	Third Degree	15.353			1	0	0	0	1
	I10133	I14156	Unrelated	NA	-17.3696519366			I14166	I18114	Unrelated	NA	-16.08780373			I8799	I10356	Unrelated	NA	-4.567849266																	I14162	I20838	Unrelated	Third Degree	17.514			1	0	0	0	1
	I10133	I16518	Unrelated	NA	-16.2215294083			I14166	I18115	Unrelated	NA	-18.68809498			I8799	I21848	Unrelated	NA	-17.83062792																	I14162	I20868	Unrelated	Third Degree	12.389			0.977	0.023	0	3	3
	I10133	I16521	Unrelated	NA	-16.4433483054			I14166	I18116	Unrelated	NA	-17.10344107			I8799	I21849	Unrelated	NA	-11.69860821																	I14162	I20869	Unrelated	Third Degree	12.35			0.978	0.022	0	5	3
	I10133	I16522	Unrelated	NA	-13.5865776303			I14166	I18117_d	Unrelated	NA	-13.69677957			I8799	I5099	Unrelated	NA	-20.1732732																	I14162	I20871	Unrelated	Third Degree	18.441			1	0	0	0	1
	I10133	I16523	Unrelated	NA	-16.0005163169			I14166	I18154	Unrelated	NA	-13.41011455			I8799	I5101	Unrelated	NA	-19.49896594																	I14162	I21711	Unrelated	Third Degree	19.737			1	0	0	0	1
	I10133	I16524	Unrelated	NA	-16.1551210399			I14166	I20806	Unrelated	NA	-17.45314906			I8799	I8794	Unrelated	NA	-19.6873072																	I14162	I21712	Unrelated	Third Degree	16.245			1	0	0	0	1
	I10133	I16525	Unrelated	NA	-16.0153363024			I14166	I20809	Unrelated	NA	-18.00972754			I8799	I8796	Unrelated	NA	-19.07466221																	I14162	I21713	Unrelated	Third Degree	12.556			0.978	0.022	0	4	2
	I10133	I16529	Unrelated	NA	-17.6710007107			I14166	I20810	Unrelated	NA	-18.76284931																								I14162	I21821	Unrelated	Third Degree	10.105			0.956	0.044	0	6	3
	I10133	I16530	Unrelated	NA	-16.6621936871			I14166	I4088	Unrelated	NA	-18.8784635																								I14162	I21822	Unrelated	Third Degree	14.912			1	0	0	0	1
	I10133	I16532	Unrelated	NA	-15.560547899			I14166	I4089	Unrelated	NA	-17.95895819																								I14162	I21831	Unrelated	Third Degree	2.482			1	0	0	0	1
	I10133	I16533	Unrelated	NA	-15.3600316543			I14166	I7127	Unrelated	NA	-17.25403514																								I14162	I21832	Unrelated	Third Degree	6.92			1	0	0	0	1
	I10133	I16534	Unrelated	NA	-15.2140205152			I14166	I7128	Unrelated	NA	-16.55120707																								I14162	I21833	Unrelated	Third Degree	13.346			1	0	0	0	1
	I10133	I16535	Unrelated	NA	-14.1880110367			I14166	I7129	Unrelated	NA	-17.60824985																								I14162	I21834	Unrelated	Third Degree	3.841			0.936	0.064	0	0	1
	I10133	I16541	Unrelated	NA	-16.1744804051			I14166	I7130	Unrelated	NA	-19.12841376																								I14162	I22561	Unrelated	Third Degree	12.863			0.984	0.016	0	2	1
	I10133	I16542	Unrelated	NA	-16.3778523404			I14166	I7131	Unrelated	NA	-17.20699568																								I14162	I23095	Unrelated	Third Degree	13.515			0.986	0.014	0	4	3
	I10133	I16543	Unrelated	NA	-17.7551454601			I14166	I7132	Unrelated	NA	-18.45181597																								I14162	I23096	Unrelated	Third Degree	12.384			0.985	0.015	0	2	1
	I10133	I16544	Unrelated	NA	-16.7124259609			I14166	I7133	Unrelated	NA	-19.57840232																								I14162	I23118	Unrelated	Third Degree	16.992			1	0	0	0	1
	I10133	I16545	Unrelated	NA	-15.3037703189			I14166	I7134	Unrelated	NA	-18.39999469																								I14162	I23119	Unrelated	Third Degree	11.893			0.978	0.022	0	2	2
	I10133	I16550	Unrelated	NA	-16.0239834696			I14166	I7135	Unrelated	NA	-17.29300745																								I14162	I23120	Unrelated	Third Degree	18.425			1	0	0	0	1
	I10133	I16551	Unrelated	NA	-17.8831245013			I14166	I7136	Unrelated	NA	-17.27409889																								I14162	I23121	Unrelated	Third Degree	18.416			1	0	0	0	1
	I10133	I16552	Unrelated	NA	-16.7678660375			I14166	I7137	Unrelated	NA	-16.88550516																								I14162	I23122	Unrelated	Third Degree	13.586			0.986	0.014	0	3	3
	I10133	I16559	Unrelated	NA	-18.1480546594			I15616	I15617	Unrelated	NA	-19.10050076																								I14162	I23123	Unrelated	Third Degree	18.15			1	0	0	0	1
	I10133	I16560	Unrelated	NA	-16.6479563817			I15616	I15618	Unrelated	NA	-17.13092804																								I14162	I23126	Unrelated	Third Degree	17.682			1	0	0	0	1
	I10133	I18638	Unrelated	NA	-16.3554883348			I15616	I15619	Unrelated	NA	-19.22591455																								I14162	I23348	Unrelated	Third Degree	12.493			0.977	0.023	0	3	2
	I10133	I18692	Unrelated	NA	-16.8486430661			I15616	I15620	Unrelated	NA	-17.06416544																								I14162	I23349	Unrelated	Third Degree	17.346			1	0	0	0	1
	I10133	I18694	Unrelated	NA	-17.2334679985			I15616	I15621	Unrelated	NA	-16.74051533																								I14162	I23350d	Unrelated	Third Degree	13.72			0.985	0.015	0	4	4
	I10133	I29887_d	Unrelated	NA	-11.2028438756			I15616	I15622	Unrelated	NA	-18.97743099																								I14162	I23351	Unrelated	Third Degree	12.719			0.982	0.018	0	2	2
	I10133	I29888	Unrelated	NA	-19.3987269223			I15616	I15623	Unrelated	NA	-19.1980068																								I14162	I23352	Unrelated	Third Degree	18.517			1	0	0	0	1
	I10133	I5109	Unrelated	NA	-16.647845966			I15616	I18113	Unrelated	NA	-16.27310278																								I14162	I4088	Unrelated	Third Degree	13.108			1	0	0	0	1
	I10133	I5114	Unrelated	NA	-15.6896048475			I15616	I18114	Unrelated	NA	-18.50749152																								I14162	I4089	Unrelated	Third Degree	19.072			1	0	0	0	1
	I10133	I5115	Unrelated	NA	-17.2461289123			I15616	I18115	Unrelated	NA	-18.2425666																								I14162	I7126	Unrelated	Third Degree	14.18			1	0	0	0	1
	I10133	I7048	Unrelated	NA	-17.9793886795			I15616	I18116	Unrelated	NA	-17.85277905																								I14162	I7127	Unrelated	Third Degree	18.655			1	0	0	0	1
	I10133	I7049	Unrelated	NA	-18.4377981462			I15616	I18117_d	Unrelated	NA	-13.85222167																								I14162	I7128	Unrelated	Third Degree	12.884			1	0	0	0	1
	I10133	I7051	Unrelated	NA	-16.1507583328			I15616	I18154	Unrelated	NA	-14.6936352																								I14162	I7129	Unrelated	Third Degree	14.659			1	0	0	0	1
	I10134	I10016	Unrelated	NA	-18.5144458149			I15616	I20806	Unrelated	NA	-17.94112942																								I14162	I7130	Unrelated	Third Degree	18.837			1	0	0	0	1
	I10134	I10129	Unrelated	NA	-16.506965212			I15616	I20809	Unrelated	NA	-17.84668915																								I14162	I7131	Unrelated	Third Degree	18.95			1	0	0	0	1
	I10134	I10131	Unrelated	NA	-17.7576528776			I15616	I20810	Unrelated	NA	-18.0260391																								I14162	I7132	Unrelated	Third Degree	12.181			0.982	0.018	0	2	2
	I10134	I10149	Unrelated	NA	-17.001150382			I15616	I4088	Unrelated	NA	-19.7174522																								I14162	I7133	Unrelated	Third Degree	18.187			1	0	0	0	1
	I10134	I10357	Unrelated	NA	-17.3100107385			I15616	I4089	Unrelated	NA	-17.39784382																								I14162	I7134	Unrelated	Third Degree	12.98			0.986	0.014	0	2	1
	I10134	I14147	Unrelated	NA	-15.9505872852			I15616	I7127	Unrelated	NA	-18.19060193																								I14162	I7135	Unrelated	Third Degree	14.782			1	0	0	0	1
	I10134	I14148	Unrelated	NA	-15.8633475173			I15616	I7128	Unrelated	NA	-19.42927581																								I14162	I7136	Unrelated	Third Degree	18.774			1	0	0	0	1
	I10134	I14149	Unrelated	NA	-17.0282719484			I15616	I7129	Unrelated	NA	-16.23355618																								I14162	I7137	Unrelated	Third Degree	12.825			0.984	0.016	0	2	2
	I10134	I14150	Unrelated	NA	-8.86279749191			I15616	I7130	Unrelated	NA	-18.55790809																								I14163	I14164	Unrelated	Third Degree	17.465			1	0	0	0	1
	I10134	I14151	Unrelated	NA	-16.4340497534			I15616	I7131	Unrelated	NA	-17.41641024																								I14163	I14165	Unrelated	Third Degree	12.915			0.984	0.016	0	5	5
	I10134	I14152	Unrelated	NA	-18.2230905807			I15616	I7132	Unrelated	NA	-18.26563496																								I14163	I14166	Unrelated	Third Degree	12.089			0.98	0.02	0	1	1
	I10134	I14153	Unrelated	NA	-19.2952049812			I15616	I7133	Unrelated	NA	-18.52806164																								I14163	I15616	Unrelated	Third Degree	18.716			1	0	0	0	1
	I10134	I14154	Unrelated	NA	-17.7985483962			I15616	I7134	Unrelated	NA	-18.24783828																								I14163	I15617	Unrelated	Third Degree	14.914			1	0	0	0	1
	I10134	I14155	Unrelated	NA	-7.83350765149			I15616	I7135	Unrelated	NA	-20.353987																								I14163	I15618	Unrelated	Third Degree	16.657			1	0	0	0	1
	I10134	I14156	Unrelated	NA	-17.6422601937			I15616	I7136	Unrelated	NA	-18.55446227																								I14163	I15619	Unrelated	Third Degree	19.176			1	0	0	0	1
	I10134	I16518	Unrelated	NA	-17.2748386746			I15616	I7137	Unrelated	NA	-18.92555942																								I14163	I15620	Unrelated	Third Degree	19.252			1	0	0	0	1
	I10134	I16521	Unrelated	NA	-15.9549274047			I15617	I15622	Unrelated	NA	-17.94502198																								I14163	I15621	Unrelated	Third Degree	12.539			0.976	0.024	0	5	4
	I10134	I16522	Unrelated	NA	-14.5222443225			I15617	I15623	Unrelated	NA	-20.31806661																								I14163	I15622	Unrelated	Third Degree	18.443			1	0	0	0	1
	I10134	I16523	Unrelated	NA	-16.0292825619			I15617	I18117_d	Unrelated	NA	-13.30287329																								I14163	I15623	Unrelated	Third Degree	16.56			1	0	0	0	1
	I10134	I16524	Unrelated	NA	-17.4809796866			I15617	I18154	Unrelated	NA	-14.14296078																								I14163	I15705	Unrelated	Third Degree	11.908			0.969	0.031	0	4	3
	I10134	I16525	Unrelated	NA	-16.580965202			I15618	I15617	Unrelated	NA	-19.28563485																								I14163	I18113	Unrelated	Third Degree	14.003			1	0	0	0	1
	I10134	I16529	Unrelated	NA	-17.1368800132			I15618	I15619	Unrelated	NA	-16.74464996																								I14163	I18114	Unrelated	Third Degree	13.152			1	0	0	0	1
	I10134	I16530	Unrelated	NA	-17.9410231304			I15618	I15620	Unrelated	NA	-17.17192536																								I14163	I18115	Unrelated	Third Degree	12.087			0.974	0.026	0	6	3
	I10134	I16532	Unrelated	NA	-16.6310660807			I15618	I15621	Unrelated	NA	-17.53613906																								I14163	I18116	Unrelated	Third Degree	18.443			1	0	0	0	1
	I10134	I16533	Unrelated	NA	-16.8130153849			I15618	I15622	Unrelated	NA	-16.85638498																								I14163	I18117d	Unrelated	Third Degree	15.528			1	0	0	0	1
	I10134	I16534	Unrelated	NA	-15.6391555998			I15618	I15623	Unrelated	NA	-21.12132303																								I14163	I18154	Unrelated	Third Degree	17.806			1	0	0	0	1
	I10134	I16535	Unrelated	NA	-12.4713763059			I15618	I18113	Unrelated	NA	-16.32922434																								I14163	I18154d	Unrelated	Third Degree	17.806			1	0	0	0	1
	I10134	I16541	Unrelated	NA	-18.9427311795			I15618	I18114	Unrelated	NA	-18.64172944																								I14163	I20806	Unrelated	Third Degree	12.243			0.972	0.028	0	5	3
	I10134	I16542	Unrelated	NA	-16.1134454293			I15618	I18115	Unrelated	NA	-20.74531613																								I14163	I20809	Unrelated	Third Degree	15.493			1	0	0	0	1
	I10134	I16543	Unrelated	NA	-18.7955450227			I15618	I18116	Unrelated	NA	-17.55070481																								I14163	I20810	Unrelated	Third Degree	13.332			1	0	0	0	1
	I10134	I16544	Unrelated	NA	-17.5721101693			I15618	I18117_d	Unrelated	NA	-12.7697019																								I14163	I20830d	Unrelated	Third Degree	12.5			1	0	0	0	1
	I10134	I16545	Unrelated	NA	-16.0553882623			I15618	I18154	Unrelated	NA	-12.90244488																								I14163	I20831	Unrelated	Third Degree	19.683			1	0	0	0	1
	I10134	I16550	Unrelated	NA	-16.315191072			I15618	I20806	Unrelated	NA	-18.91143229																								I14163	I20832	Unrelated	Third Degree	16.606			1	0	0	0	1
	I10134	I16551	Unrelated	NA	-17.0915698925			I15618	I20809	Unrelated	NA	-18.23530851																								I14163	I20834	Unrelated	Third Degree	11.71			0.973	0.027	0	4	3
	I10134	I16552	Unrelated	NA	-17.1261386917			I15618	I20810	Unrelated	NA	-16.82970319																								I14163	I20835	Unrelated	Third Degree	17.415			1	0	0	0	1
	I10134	I16559	Unrelated	NA	-17.3131280456			I15618	I4088	Unrelated	NA	-18.33736933																								I14163	I20836	Unrelated	Third Degree	12.175			0.972	0.028	0	7	5
	I10134	I16560	Unrelated	NA	-17.714068019			I15618	I4089	Unrelated	NA	-17.76974366																								I14163	I20837	Unrelated	Third Degree	11.695			0.968	0.032	0	8	4
	I10134	I18638	Unrelated	NA	-17.3155716654			I15618	I7127	Unrelated	NA	-17.27119954																								I14163	I20838	Unrelated	Third Degree	11.274			0.967	0.033	0	7	1
	I10134	I18692	Unrelated	NA	-18.0828301092			I15618	I7128	Unrelated	NA	-17.46081837																								I14163	I20868	Unrelated	Third Degree	12.974			0.983	0.017	0	5	5
	I10134	I18694	Unrelated	NA	-17.3525670707			I15618	I7129	Unrelated	NA	-17.90106884																								I14163	I20869	Unrelated	Third Degree	12.753			0.977	0.023	0	7	4
	I10134	I29887_d	Unrelated	NA	-8.30936299682			I15618	I7130	Unrelated	NA	-18.49829827																								I14163	I20871	Unrelated	Third Degree	19.353			1	0	0	0	1
	I10134	I29888	Unrelated	NA	-18.8360778086			I15618	I7131	Unrelated	NA	-17.5147931																								I14163	I21711	Unrelated	Third Degree	18.314			1	0	0	0	1
	I10134	I5109	Unrelated	NA	-17.4904907984			I15618	I7132	Unrelated	NA	-17.47107287																								I14163	I21712	Unrelated	Third Degree	16.552			1	0	0	0	1
	I10134	I5114	Unrelated	NA	-15.7151520324			I15618	I7133	Unrelated	NA	-18.3038817																								I14163	I21713	Unrelated	Third Degree	17.916			1	0	0	0	1
	I10134	I5115	Unrelated	NA	-16.2916638218			I15618	I7134	Unrelated	NA	-19.26126468																								I14163	I21821	Unrelated	Third Degree	14.579			1	0	0	0	1
	I10134	I7048	Unrelated	NA	-18.3024715709			I15618	I7135	Unrelated	NA	-18.98248688																								I14163	I21822	Unrelated	Third Degree	12.848			0.981	0.019	0	5	3
	I10134	I7049	Unrelated	NA	-18.5250823069			I15618	I7136	Unrelated	NA	-17.2453154																								I14163	I21831	Unrelated	Third Degree	5.549			1	0	0	0	1
	I10134	I7051	Unrelated	NA	-17.6525674784			I15618	I7137	Unrelated	NA	-17.02150446																								I14163	I21832	Unrelated	Third Degree	6.409			1	0	0	0	1
	I10149	I10016	Unrelated	NA	-17.1481032566			I15619	I15617	Unrelated	NA	-18.96732843																								I14163	I21833	Unrelated	Third Degree	14.547			1	0	0	0	1
	I10149	I10129	Unrelated	NA	-16.3773051876			I15619	I15620	Unrelated	NA	-18.27608859																								I14163	I21834	Unrelated	Third Degree	7.41			1	0	0	0	1
	I10149	I10131	Unrelated	NA	-17.9440144799			I15619	I15621	Unrelated	NA	-18.12396509																								I14163	I22561	Unrelated	Third Degree	12.449			1	0	0	0	1
	I10149	I10357	Unrelated	NA	-16.6764158301			I15619	I15622	Unrelated	NA	-19.93210819																								I14163	I23095	Unrelated	Third Degree	15.905			1	0	0	0	1
	I10149	I14147	Unrelated	NA	-18.2835635651			I15619	I15623	Unrelated	NA	-21.52179511																								I14163	I23096	Unrelated	Third Degree	16.538			1	0	0	0	1
	I10149	I14148	Unrelated	NA	-16.6394021166			I15619	I18113	Unrelated	NA	-18.11996138																								I14163	I23118	Unrelated	Third Degree	16.976			1	0	0	0	1
	I10149	I14149	Unrelated	NA	-16.939988303			I15619	I18114	Unrelated	NA	-18.97062842																								I14163	I23119	Unrelated	Third Degree	12.617			0.979	0.021	0	3	2
	I10149	I14150	Unrelated	NA	-9.14150940138			I15619	I18115	Unrelated	NA	-19.58371623																								I14163	I23120	Unrelated	Third Degree	17.279			1	0	0	0	1
	I10149	I14151	Unrelated	NA	-15.7138580728			I15619	I18116	Unrelated	NA	-18.25609729																								I14163	I23121	Unrelated	Third Degree	15.737			1	0	0	0	1
	I10149	I14152	Unrelated	NA	-15.725026135			I15619	I18117_d	Unrelated	NA	-14.65064031																								I14163	I23122	Unrelated	Third Degree	13.892			1	0	0	0	1
	I10149	I14153	Unrelated	NA	-17.0243242328			I15619	I18154	Unrelated	NA	-14.57841109																								I14163	I23123	Unrelated	Third Degree	16.693			1	0	0	0	1
	I10149	I14154	Unrelated	NA	-16.1589283487			I15619	I20806	Unrelated	NA	-18.12401001																								I14163	I23126	Unrelated	Third Degree	17.498			1	0	0	0	1
	I10149	I14155	Unrelated	NA	-7.78200735236			I15619	I20809	Unrelated	NA	-19.05086949																								I14163	I23348	Unrelated	Third Degree	11.14			1	0	0	0	1
	I10149	I14156	Unrelated	NA	-17.3466544663			I15619	I20810	Unrelated	NA	-19.72437043																								I14163	I23349	Unrelated	Third Degree	13.627			0.984	0.016	0	5	4
	I10149	I16518	Unrelated	NA	-18.1038478383			I15619	I4088	Unrelated	NA	-19.57150652																								I14163	I23350d	Unrelated	Third Degree	16.687			1	0	0	0	1
	I10149	I16521	Unrelated	NA	-16.6135670969			I15619	I4089	Unrelated	NA	-20.44972925																								I14163	I23351	Unrelated	Third Degree	12.184			0.969	0.031	0	8	4
	I10149	I16522	Unrelated	NA	-13.3992767774			I15619	I7127	Unrelated	NA	-20.06348688																								I14163	I23352	Unrelated	Third Degree	18.957			1	0	0	0	1
	I10149	I16523	Unrelated	NA	-14.85677448			I15619	I7128	Unrelated	NA	-20.11461048																								I14163	I4088	Unrelated	Third Degree	16.616			1	0	0	0	1
	I10149	I16524	Unrelated	NA	-16.3940193509			I15619	I7129	Unrelated	NA	-18.28984105																								I14163	I4089	Unrelated	Third Degree	18.837			1	0	0	0	1
	I10149	I16525	Unrelated	NA	-16.1627709175			I15619	I7130	Unrelated	NA	-18.938401																								I14163	I7126	Unrelated	Third Degree	13.704			1	0	0	0	1
	I10149	I16529	Unrelated	NA	-18.2852331392			I15619	I7131	Unrelated	NA	-18.36985947																								I14163	I7127	Unrelated	Third Degree	18.577			1	0	0	0	1
	I10149	I16530	Unrelated	NA	-17.450208359			I15619	I7132	Unrelated	NA	-18.98580565																								I14163	I7128	Unrelated	Third Degree	16.148			1	0	0	0	1
	I10149	I16532	Unrelated	NA	-16.8064704688			I15619	I7133	Unrelated	NA	-19.02119006																								I14163	I7129	Unrelated	Third Degree	15.748			1	0	0	0	1
	I10149	I16533	Unrelated	NA	-15.918856157			I15619	I7134	Unrelated	NA	-20.72498704																								I14163	I7130	Unrelated	Third Degree	19.782			1	0	0	0	1
	I10149	I16534	Unrelated	NA	-14.5447744454			I15619	I7135	Unrelated	NA	-19.17665858																								I14163	I7131	Unrelated	Third Degree	18.835			1	0	0	0	1
	I10149	I16535	Unrelated	NA	-13.7120781898			I15619	I7136	Unrelated	NA	-18.44038496																								I14163	I7132	Unrelated	Third Degree	12.491			0.979	0.021	0	5	3
	I10149	I16541	Unrelated	NA	-16.6817435101			I15619	I7137	Unrelated	NA	-18.88659351																								I14163	I7133	Unrelated	Third Degree	16.963			1	0	0	0	1
	I10149	I16542	Unrelated	NA	-16.5581248681			I15620	I15617	Unrelated	NA	-17.7919305																								I14163	I7134	Unrelated	Third Degree	13.822			1	0	0	0	1
	I10149	I16543	Unrelated	NA	-17.964093006			I15620	I15621	Unrelated	NA	-16.66484389																								I14163	I7135	Unrelated	Third Degree	15.774			1	0	0	0	1
	I10149	I16544	Unrelated	NA	-16.0832609522			I15620	I15622	Unrelated	NA	-18.839838																								I14163	I7136	Unrelated	Third Degree	19.193			1	0	0	0	1
	I10149	I16545	Unrelated	NA	-15.0963158355			I15620	I15623	Unrelated	NA	-21.06362171																								I14163	I7137	Unrelated	Third Degree	12.403			0.979	0.021	0	1	1
	I10149	I16550	Unrelated	NA	-17.9347381844			I15620	I18113	Unrelated	NA	-17.62592062																								I14164	I14165	Unrelated	Third Degree	16.131			1	0	0	0	1
	I10149	I16551	Unrelated	NA	-17.8163721262			I15620	I18114	Unrelated	NA	-18.49108521																								I14164	I14166	Unrelated	Third Degree	18.652			1	0	0	0	1
	I10149	I16552	Unrelated	NA	-16.7424363364			I15620	I18115	Unrelated	NA	-20.34237332																								I14164	I15616	Unrelated	Third Degree	15.972			1	0	0	0	1
	I10149	I16559	Unrelated	NA	-17.750465506			I15620	I18116	Unrelated	NA	-18.65848757																								I14164	I15617	Unrelated	Third Degree	16.586			1	0	0	0	1
	I10149	I16560	Unrelated	NA	-17.6287829319			I15620	I18117_d	Unrelated	NA	-14.00054102																								I14164	I15618	Unrelated	Third Degree	16.758			1	0	0	0	1
	I10149	I18638	Unrelated	NA	-16.8657983501			I15620	I18154	Unrelated	NA	-15.13905223																								I14164	I15619	Unrelated	Third Degree	17.083			1	0	0	0	1
	I10149	I18692	Unrelated	NA	-16.6260408147			I15620	I20806	Unrelated	NA	-17.45591223																								I14164	I15620	Unrelated	Third Degree	19.346			1	0	0	0	1
	I10149	I18694	Unrelated	NA	-17.204158061			I15620	I20809	Unrelated	NA	-18.96476742																								I14164	I15621	Unrelated	Third Degree	18.445			1	0	0	0	1
	I10149	I29887_d	Unrelated	NA	-12.2669985478			I15620	I20810	Unrelated	NA	-18.1514821																								I14164	I15622	Unrelated	Third Degree	18.218			1	0	0	0	1
	I10149	I29888	Unrelated	NA	-19.8921991746			I15620	I4088	Unrelated	NA	-19.88622014																								I14164	I15623	Unrelated	Third Degree	16.139			1	0	0	0	1
	I10149	I5109	Unrelated	NA	-14.7513668502			I15620	I4089	Unrelated	NA	-19.0475417																								I14164	I15705	Unrelated	Third Degree	17.488			1	0	0	0	1
	I10149	I5114	Unrelated	NA	-15.3691538996			I15620	I7127	Unrelated	NA	-16.3010819																								I14164	I18113	Unrelated	Third Degree	09.18			1	0	0	0	1
	I10149	I5115	Unrelated	NA	-17.9352782013			I15620	I7128	Unrelated	NA	-17.59399073																								I14164	I18114	Unrelated	Third Degree	18.517			1	0	0	0	1
	I10149	I7048	Unrelated	NA	-17.7375239534			I15620	I7129	Unrelated	NA	-18.33715685																								I14164	I18115	Unrelated	Third Degree	19.044			1	0	0	0	1
	I10149	I7049	Unrelated	NA	-17.0583193638			I15620	I7130	Unrelated	NA	-18.90289449																								I14164	I18116	Unrelated	Third Degree	17.974			1	0	0	0	1
	I10149	I7051	Unrelated	NA	-16.5822203849			I15620	I7131	Unrelated	NA	-19.23551475																								I14164	I18117d	Unrelated	Third Degree	14.005			1	0	0	0	1
	I10357	I10016	Unrelated	NA	-17.0885887123			I15620	I7132	Unrelated	NA	-18.9923166																								I14164	I18154	Unrelated	Third Degree	16.698			1	0	0	0	1
	I10357	I10129	Unrelated	NA	-18.652061906			I15620	I7133	Unrelated	NA	-19.05661109																								I14164	I18154d	Unrelated	Third Degree	16.698			1	0	0	0	1
	I10357	I10131	Unrelated	NA	-17.9481085527			I15620	I7134	Unrelated	NA	-20.95123632																								I14164	I20806	Unrelated	Third Degree	17.094			1	0	0	0	1
	I10357	I14147	Unrelated	NA	-18.1496806263			I15620	I7135	Unrelated	NA	-19.08261918																								I14164	I20809	Unrelated	Third Degree	13.621			1	0	0	0	1
	I10357	I14148	Unrelated	NA	-17.1844732312			I15620	I7136	Unrelated	NA	-17.60984522																								I14164	I20810	Unrelated	Third Degree	16.294			1	0	0	0	1
	I10357	I14149	Unrelated	NA	-15.9212366058			I15620	I7137	Unrelated	NA	-18.21126116																								I14164	I20830d	Unrelated	Third Degree	11.715			0.974	0.026	0	4	2
	I10357	I14150	Unrelated	NA	-9.14197544094			I15621	I15617	Unrelated	NA	-17.79236792																								I14164	I20831	Unrelated	Third Degree	16.074			1	0	0	0	1
	I10357	I14151	Unrelated	NA	-16.4152118516			I15621	I15622	Unrelated	NA	-18.69164572																								I14164	I20832	Unrelated	Third Degree	11.599			0.977	0.023	0	3	2
	I10357	I14152	Unrelated	NA	-17.9607770361			I15621	I15623	Unrelated	NA	-18.40494549																								I14164	I20834	Unrelated	Third Degree	15.208			1	0	0	0	1
	I10357	I14153	Unrelated	NA	-17.0541586589			I15621	I18113	Unrelated	NA	-15.80272988																								I14164	I20835	Unrelated	Third Degree	11.909			0.974	0.026	0	3	2
	I10357	I14154	Unrelated	NA	-17.2423932743			I15621	I18114	Unrelated	NA	-17.91211916																								I14164	I20836	Unrelated	Third Degree	15.195			1	0	0	0	1
	I10357	I14155	Unrelated	NA	-6.4405780333			I15621	I18115	Unrelated	NA	-19.66708146																								I14164	I20837	Unrelated	Third Degree	15.371			1	0	0	0	1
	I10357	I14156	Unrelated	NA	-17.6331982818			I15621	I18116	Unrelated	NA	-17.86426027																								I14164	I20838	Unrelated	Third Degree	16.833			1	0	0	0	1
	I10357	I16518	Unrelated	NA	-16.3061289625			I15621	I18117_d	Unrelated	NA	-11.82786802																								I14164	I20868	Unrelated	Third Degree	12.759			0.976	0.024	0	6	4
	I10357	I16521	Unrelated	NA	-15.8172088129			I15621	I18154	Unrelated	NA	-13.5502364																								I14164	I20869	Unrelated	Third Degree	12.299			1	0	0	0	1
	I10357	I16522	Unrelated	NA	-12.221675519			I15621	I20806	Unrelated	NA	-16.82096809																								I14164	I20871	Unrelated	Third Degree	19.38			1	0	0	0	1
	I10357	I16523	Unrelated	NA	-15.9113132798			I15621	I20809	Unrelated	NA	-19.22678369																								I14164	I21711	Unrelated	Third Degree	17.691			1	0	0	0	1
	I10357	I16524	Unrelated	NA	-16.9224382216			I15621	I20810	Unrelated	NA	-18.31700337																								I14164	I21712	Unrelated	Third Degree	12.18			0.973	0.027	0	6	4
	I10357	I16525	Unrelated	NA	-16.3194396312			I15621	I4088	Unrelated	NA	-18.59197403																								I14164	I21713	Unrelated	Third Degree	18.887			1	0	0	0	1
	I10357	I16529	Unrelated	NA	-17.8044040655			I15621	I4089	Unrelated	NA	-17.90802809																								I14164	I21821	Unrelated	Third Degree	16.269			1	0	0	0	1
	I10357	I16530	Unrelated	NA	-17.9522130266			I15621	I7127	Unrelated	NA	-18.01774167																								I14164	I21822	Unrelated	Third Degree	18.298			1	0	0	0	1
	I10357	I16532	Unrelated	NA	-17.122485713			I15621	I7128	Unrelated	NA	-18.23859753																								I14164	I21831	Unrelated	Third Degree	03.11			1	0	0	0	1
	I10357	I16533	Unrelated	NA	-16.0686235678			I15621	I7129	Unrelated	NA	-17.3414041																								I14164	I21832	Unrelated	Third Degree	10.28			1	0	0	0	1
	I10357	I16534	Unrelated	NA	-16.049566449			I15621	I7130	Unrelated	NA	-17.74601132																								I14164	I21833	Unrelated	Third Degree	12.804			1	0	0	0	1
	I10357	I16535	Unrelated	NA	-13.6855897054			I15621	I7131	Unrelated	NA	-17.59624647																								I14164	I21834	Unrelated	Third Degree	8.776			1	0	0	0	1
	I10357	I16541	Unrelated	NA	-16.7859932599			I15621	I7132	Unrelated	NA	-19.22538285																								I14164	I22561	Unrelated	Third Degree	13.762			1	0	0	0	1
	I10357	I16542	Unrelated	NA	-16.8514809295			I15621	I7133	Unrelated	NA	-18.75765324																								I14164	I23095	Unrelated	Third Degree	19.421			1	0	0	0	1
	I10357	I16543	Unrelated	NA	-17.6259323552			I15621	I7134	Unrelated	NA	-17.9013216																								I14164	I23096	Unrelated	Third Degree	17.736			1	0	0	0	1
	I10357	I16544	Unrelated	NA	-17.5230749424			I15621	I7135	Unrelated	NA	-18.10556776																								I14164	I23118	Unrelated	Third Degree	17.931			1	0	0	0	1
	I10357	I16545	Unrelated	NA	-16.4147563878			I15621	I7136	Unrelated	NA	-16.88102862																								I14164	I23119	Unrelated	Third Degree	17.592			1	0	0	0	1
	I10357	I16550	Unrelated	NA	-17.4806375649			I15621	I7137	Unrelated	NA	-18.70308215																								I14164	I23120	Unrelated	Third Degree	17.218			1	0	0	0	1
	I10357	I16551	Unrelated	NA	-18.4727155381			I15623	I15622	Unrelated	NA	-19.61136781																								I14164	I23121	Unrelated	Third Degree	14.479			1	0	0	0	1
	I10357	I16552	Unrelated	NA	-16.9947837408			I15623	I18117_d	Unrelated	NA	-15.06902381																								I14164	I23122	Unrelated	Third Degree	17.511			1	0	0	0	1
	I10357	I16559	Unrelated	NA	-17.2855329948			I15623	I18154	Unrelated	NA	-14.13235027																								I14164	I23123	Unrelated	Third Degree	14.344			1	0	0	0	1
	I10357	I16560	Unrelated	NA	-18.7374066402			I18113	I15617	Unrelated	NA	-16.70255916																								I14164	I23126	Unrelated	Third Degree	15.257			1	0	0	0	1
	I10357	I18638	Unrelated	NA	-18.5726469921			I18113	I15622	Unrelated	NA	-18.00138873																								I14164	I23348	Unrelated	Third Degree	18.862			1	0	0	0	1
	I10357	I18692	Unrelated	NA	-16.4753265399			I18113	I15623	Unrelated	NA	-18.25380388																								I14164	I23349	Unrelated	Third Degree	16.921			1	0	0	0	1
	I10357	I18694	Unrelated	NA	-15.2257360903			I18113	I18114	Unrelated	NA	-16.49371219																								I14164	I23350d	Unrelated	Third Degree	11.99			0.979	0.021	0	2	2
	I10357	I29887_d	Unrelated	NA	-12.568420311			I18113	I18115	Unrelated	NA	-18.76466319																								I14164	I23351	Unrelated	Third Degree	11.654			0.97	0.03	0	9	5
	I10357	I29888	Unrelated	NA	-20.3215807796			I18113	I18116	Unrelated	NA	-16.91855394																								I14164	I23352	Unrelated	Third Degree	15.025			1	0	0	0	1
	I10357	I5109	Unrelated	NA	-17.578503295			I18113	I18117_d	Unrelated	NA	-11.13202148																								I14164	I4088	Unrelated	Third Degree	11.821			0.975	0.025	0	4	2
	I10357	I5114	Unrelated	NA	-15.5140158886			I18113	I18154	Unrelated	NA	-9.872888161																								I14164	I4089	Unrelated	Third Degree	14.473			1	0	0	0	1
	I10357	I5115	Unrelated	NA	-17.1194418704			I18113	I20806	Unrelated	NA	-17.1807186																								I14164	I7126	Unrelated	Third Degree	16.085			1	0	0	0	1
	I10357	I7048	Unrelated	NA	-17.2018060499			I18113	I20809	Unrelated	NA	-16.90643449																								I14164	I7127	Unrelated	Third Degree	11.748			0.983	0.017	0	2	2
	I10357	I7049	Unrelated	NA	-20.3145257761			I18113	I20810	Unrelated	NA	-17.0062813																								I14164	I7128	Unrelated	Third Degree	17.23			1	0	0	0	1
	I10357	I7051	Unrelated	NA	-16.4446593224			I18113	I4088	Unrelated	NA	-17.68142759																								I14164	I7129	Unrelated	Third Degree	17.872			1	0	0	0	1
	I14147	I14148	Unrelated	NA	-16.2517734553			I18113	I4089	Unrelated	NA	-17.8852078																								I14164	I7130	Unrelated	Third Degree	12.852			0.983	0.017	0	5	3
	I14147	I14149	Unrelated	NA	-16.8724517726			I18113	I7127	Unrelated	NA	-16.39599465																								I14164	I7131	Unrelated	Third Degree	15.009			1	0	0	0	1
	I14147	I14150	Unrelated	NA	-7.84621135268			I18113	I7128	Unrelated	NA	-16.01050617																								I14164	I7132	Unrelated	Third Degree	12.57			1	0	0	0	1
	I14147	I14151	Unrelated	NA	-15.3890892968			I18113	I7129	Unrelated	NA	-15.45267494																								I14164	I7133	Unrelated	Third Degree	15.137			1	0	0	0	1
	I14147	I14152	Unrelated	NA	-17.7089846475			I18113	I7130	Unrelated	NA	-17.97913751																								I14164	I7134	Unrelated	Third Degree	17.827			1	0	0	0	1
	I14147	I14153	Unrelated	NA	-15.8311041585			I18113	I7131	Unrelated	NA	-14.57088625																								I14164	I7135	Unrelated	Third Degree	15.962			1	0	0	0	1
	I14147	I14154	Unrelated	NA	-17.0289954204			I18113	I7132	Unrelated	NA	-17.13393054																								I14164	I7136	Unrelated	Third Degree	18.704			1	0	0	0	1
	I14147	I14155	Unrelated	NA	-7.38389390732			I18113	I7133	Unrelated	NA	-16.24486014																								I14164	I7137	Unrelated	Third Degree	10.153			0.973	0.027	0	5	3
	I14147	I14156	Unrelated	NA	-16.7159068151			I18113	I7134	Unrelated	NA	-17.16892836																								I14165	I14166	Unrelated	Third Degree	11.558			1	0	0	0	1
	I14147	I16521	Unrelated	NA	-16.8707600233			I18113	I7135	Unrelated	NA	-17.15761863																								I14165	I15616	Unrelated	Third Degree	12.164			0.977	0.023	0	4	4
	I14147	I16523	Unrelated	NA	-16.4820605294			I18113	I7136	Unrelated	NA	-16.19770948																								I14165	I15617	Unrelated	Third Degree	15.487			1	0	0	0	1
	I14147	I16524	Unrelated	NA	-17.161392383			I18113	I7137	Unrelated	NA	-17.26618085																								I14165	I15618	Unrelated	Third Degree	13.054			0.978	0.022	0	7	6
	I14147	I16525	Unrelated	NA	-17.1147087636			I18114	I15622	Unrelated	NA	-18.98532932																								I14165	I15619	Unrelated	Third Degree	12.786			0.984	0.016	0	3	1
	I14147	I16532	Unrelated	NA	-16.2278734893			I18114	I15623	Unrelated	NA	-20.78603403																								I14165	I15620	Unrelated	Third Degree	17.819			1	0	0	0	1
	I14147	I16533	Unrelated	NA	-16.0112323844			I18114	I18117_d	Unrelated	NA	-12.93502835																								I14165	I15621	Unrelated	Third Degree	18.637			1	0	0	0	1
	I14147	I16534	Unrelated	NA	-15.6169666486			I18114	I18154	Unrelated	NA	-12.69618781																								I14165	I15622	Unrelated	Third Degree	18.35			1	0	0	0	1
	I14147	I16535	Unrelated	NA	-14.4645639044			I18115	I15617	Unrelated	NA	-20.56372862																								I14165	I15623	Unrelated	Third Degree	17.544			1	0	0	0	1
	I14147	I16544	Unrelated	NA	-16.8419265446			I18115	I15622	Unrelated	NA	-19.14870738																								I14165	I15705	Unrelated	Third Degree	15.606			1	0	0	0	1
	I14147	I16545	Unrelated	NA	-16.9318686077			I18115	I15623	Unrelated	NA	-21.49860657																								I14165	I18113	Unrelated	Third Degree	19.115			1	0	0	0	1
	I14147	I16551	Unrelated	NA	-17.6018627346			I18115	I18114	Unrelated	NA	-20.4135717																								I14165	I18114	Unrelated	Third Degree	17.403			1	0	0	0	1
	I14147	I16552	Unrelated	NA	-17.325442007			I18115	I18116	Unrelated	NA	-20.35171648																								I14165	I18115	Unrelated	Third Degree	12.804			0.989	0.011	0	1	1
	I14147	I29888	Unrelated	NA	-17.0634210684			I18115	I18117_d	Unrelated	NA	-14.2536112																								I14165	I18116	Unrelated	Third Degree	15.684			1	0	0	0	1
	I14148	I14149	Unrelated	NA	-14.5962026853			I18115	I18154	Unrelated	NA	-15.26061136																								I14165	I18117d	Unrelated	Third Degree	18.045			1	0	0	0	1
	I14148	I14150	Unrelated	NA	-7.22234688872			I18115	I20806	Unrelated	NA	-19.85649643																								I14165	I18154	Unrelated	Third Degree	17.989			1	0	0	0	1
	I14148	I14151	Unrelated	NA	-15.8031724391			I18115	I20809	Unrelated	NA	-19.36665016																								I14165	I18154d	Unrelated	Third Degree	17.989			1	0	0	0	1
	I14148	I14152	Unrelated	NA	-15.5588270157			I18115	I20810	Unrelated	NA	-20.0418391																								I14165	I20806	Unrelated	Third Degree	11.024			0.972	0.028	0	3	2
	I14148	I14153	Unrelated	NA	-16.1772736778			I18115	I4088	Unrelated	NA	-20.86484002																								I14165	I20809	Unrelated	Third Degree	16.914			1	0	0	0	1
	I14148	I14154	Unrelated	NA	-16.2397191136			I18115	I4089	Unrelated	NA	-21.28695687																								I14165	I20810	Unrelated	Third Degree	14.606			1	0	0	0	1
	I14148	I14155	Unrelated	NA	-4.07558265212			I18115	I7127	Unrelated	NA	-20.5838504																								I14165	I20830d	Unrelated	Third Degree	13.246			1	0	0	0	1
	I14148	I14156	Unrelated	NA	-16.5790754623			I18115	I7128	Unrelated	NA	-19.2851509																								I14165	I20831	Unrelated	Third Degree	14.313			1	0	0	0	1
	I14148	I16521	Unrelated	NA	-15.8011445402			I18115	I7129	Unrelated	NA	-19.48585245																								I14165	I20832	Unrelated	Third Degree	8.515			0.973	0.027	0	6	2
	I14148	I16522	Unrelated	NA	-10.5263849506			I18115	I7130	Unrelated	NA	-19.71084011																								I14165	I20834	Unrelated	Third Degree	17.442			1	0	0	0	1
	I14148	I16523	Unrelated	NA	-14.4306120956			I18115	I7131	Unrelated	NA	-18.41158065																								I14165	I20835	Unrelated	Third Degree	11.928			0.98	0.02	0	1	1
	I14148	I16524	Unrelated	NA	-15.0067718021			I18115	I7132	Unrelated	NA	-20.04155962																								I14165	I20836	Unrelated	Third Degree	14.101			1	0	0	0	1
	I14148	I16525	Unrelated	NA	-16.4350032914			I18115	I7133	Unrelated	NA	-19.93681498																								I14165	I20837	Unrelated	Third Degree	13.465			1	0	0	0	1
	I14148	I16532	Unrelated	NA	-15.7493668151			I18115	I7134	Unrelated	NA	-20.6967451																								I14165	I20838	Unrelated	Third Degree	13.961			1	0	0	0	1
	I14148	I16533	Unrelated	NA	-13.6065126224			I18115	I7135	Unrelated	NA	-20.58521713																								I14165	I20868	Unrelated	Third Degree	17.717			1	0	0	0	1
	I14148	I16534	Unrelated	NA	-15.3230194959			I18115	I7136	Unrelated	NA	-20.81832974																								I14165	I20869	Unrelated	Third Degree	12.092			0.974	0.026	0	4	3
	I14148	I16535	Unrelated	NA	-11.5229761684			I18115	I7137	Unrelated	NA	-19.69483455																								I14165	I20871	Unrelated	Third Degree	12.548			1	0	0	0	1
	I14148	I16544	Unrelated	NA	-14.1959076032			I18116	I15617	Unrelated	NA	-20.17932376																								I14165	I21711	Unrelated	Third Degree	12.138			0.981	0.019	0	2	2
	I14148	I16545	Unrelated	NA	-12.8020046862			I18116	I15622	Unrelated	NA	-20.69009032																								I14165	I21712	Unrelated	Third Degree	15.051			1	0	0	0	1
	I14148	I16551	Unrelated	NA	-15.9159165727			I18116	I15623	Unrelated	NA	-20.78760613																								I14165	I21713	Unrelated	Third Degree	16.148			1	0	0	0	1
	I14148	I16552	Unrelated	NA	-15.4602121218			I18116	I18114	Unrelated	NA	-19.1218563																								I14165	I21821	Unrelated	Third Degree	13.872			1	0	0	0	1
	I14148	I29888	Unrelated	NA	-17.3919500476			I18116	I18117_d	Unrelated	NA	-12.98314796																								I14165	I21822	Unrelated	Third Degree	18.458			1	0	0	0	1
	I14149	I14150	Unrelated	NA	-7.27063922176			I18116	I18154	Unrelated	NA	-15.51698368																								I14165	I21831	Unrelated	Third Degree	5.662			1	0	0	0	1
	I14149	I14151	Unrelated	NA	-16.7535453413			I18116	I20806	Unrelated	NA	-18.22597566																								I14165	I21832	Unrelated	Third Degree	5.073			1	0	0	0	1
	I14149	I14152	Unrelated	NA	-15.9537774112			I18116	I20809	Unrelated	NA	-18.88626544																								I14165	I21833	Unrelated	Third Degree	14.75			1	0	0	0	1
	I14149	I14153	Unrelated	NA	-16.7078956525			I18116	I20810	Unrelated	NA	-19.02251069																								I14165	I21834	Unrelated	Third Degree	8.678			1	0	0	0	1
	I14149	I14154	Unrelated	NA	-17.2910607971			I18116	I4088	Unrelated	NA	-20.43984103																								I14165	I22561	Unrelated	Third Degree	12.97			1	0	0	0	1
	I14149	I14155	Unrelated	NA	-6.45352228744			I18116	I4089	Unrelated	NA	-19.1573716																								I14165	I23095	Unrelated	Third Degree	13.328			1	0	0	0	1
	I14149	I14156	Unrelated	NA	-15.9480423286			I18116	I7127	Unrelated	NA	-18.92787419																								I14165	I23096	Unrelated	Third Degree	16.749			1	0	0	0	1
	I14149	I16521	Unrelated	NA	-16.6481352143			I18116	I7128	Unrelated	NA	-17.52434999																								I14165	I23118	Unrelated	Third Degree	18.689			1	0	0	0	1
	I14149	I16522	Unrelated	NA	-12.7084693693			I18116	I7129	Unrelated	NA	-17.39235416																								I14165	I23119	Unrelated	Third Degree	17.311			1	0	0	0	1
	I14149	I16523	Unrelated	NA	-15.955711295			I18116	I7130	Unrelated	NA	-19.45264774																								I14165	I23120	Unrelated	Third Degree	10.984			0.978	0.022	0	4	4
	I14149	I16524	Unrelated	NA	-16.5084711678			I18116	I7131	Unrelated	NA	-17.09438091																								I14165	I23121	Unrelated	Third Degree	18.094			1	0	0	0	1
	I14149	I16525	Unrelated	NA	-16.4644717695			I18116	I7132	Unrelated	NA	-19.80262235																								I14165	I23122	Unrelated	Third Degree	16.712			1	0	0	0	1
	I14149	I16532	Unrelated	NA	-17.7160670922			I18116	I7133	Unrelated	NA	-18.66330856																								I14165	I23123	Unrelated	Third Degree	18.117			1	0	0	0	1
	I14149	I16533	Unrelated	NA	-13.5174700625			I18116	I7134	Unrelated	NA	-19.61197318																								I14165	I23126	Unrelated	Third Degree	19.437			1	0	0	0	1
	I14149	I16534	Unrelated	NA	-16.2949424444			I18116	I7135	Unrelated	NA	-19.31267832																								I14165	I23348	Unrelated	Third Degree	12.677			0.981	0.019	0	3	2
	I14149	I16535	Unrelated	NA	-13.0657140754			I18116	I7136	Unrelated	NA	-18.55797594																								I14165	I23349	Unrelated	Third Degree	14.436			1	0	0	0	1
	I14149	I16544	Unrelated	NA	-15.2802650026			I18116	I7137	Unrelated	NA	-17.72490493																								I14165	I23350d	Unrelated	Third Degree	16.579			1	0	0	0	1
	I14149	I16545	Unrelated	NA	-16.8870225038			I18117_d	I15622	Unrelated	NA	-13.70198784																								I14165	I23351	Unrelated	Third Degree	18.429			1	0	0	0	1
	I14149	I16551	Unrelated	NA	-16.7567819913			I18154_d	I11902	Unrelated	NA	-2.669709227																								I14165	I23352	Unrelated	Third Degree	12.018			0.983	0.017	0	2	2
	I14149	I16552	Unrelated	NA	-15.3887876246			I18154_d	I11906	Unrelated	NA	-3.439851416																								I14165	I4088	Unrelated	Third Degree	11.678			0.971	0.029	0	6	3
	I14149	I29888	Unrelated	NA	-17.7502250194			I18154_d	I14157	Unrelated	NA	-0.921537964																								I14165	I4089	Unrelated	Third Degree	12.87			0.983	0.017	0	2	2
	I14150	I14151	Unrelated	NA	-8.49687395421			I18154_d	I14158	Unrelated	NA	-3.165178005																								I14165	I7126	Unrelated	Third Degree	17.88			1	0	0	0	1
	I14150	I14152	Unrelated	NA	-7.89912208463			I18154_d	I14159	Unrelated	NA	-2.368574407																								I14165	I7127	Unrelated	Third Degree	14.634			1	0	0	0	1
	I14150	I14153	Unrelated	NA	-7.61915951447			I18154_d	I14160	Unrelated	NA	-3.376907483																								I14165	I7128	Unrelated	Third Degree	17.122			1	0	0	0	1
	I14150	I14154	Unrelated	NA	-7.77687607571			I18154_d	I14161	Unrelated	NA	-2.918712377																								I14165	I7129	Unrelated	Third Degree	18.71			1	0	0	0	1
	I14150	I14155	Unrelated	NA	-2.40770140716			I18154_d	I14162	Unrelated	NA	-3.824577007																								I14165	I7130	Unrelated	Third Degree	11.461			0.973	0.027	0	7	6
	I14150	I14156	Unrelated	NA	-9.73718298167			I18154_d	I14163	Unrelated	NA	-1.765720832																								I14165	I7131	Unrelated	Third Degree	13.032			0.987	0.013	0	1	1
	I14150	I16521	Unrelated	NA	-7.44215843248			I18154_d	I14164	Unrelated	NA	-0.983889327																								I14165	I7132	Unrelated	Third Degree	11.284			0.966	0.034	0	8	3
	I14150	I16522	Unrelated	NA	-3.41051084078			I18154_d	I14165	Unrelated	NA	-2.848424647																								I14165	I7133	Unrelated	Third Degree	14.65			1	0	0	0	1
	I14150	I16523	Unrelated	NA	-6.89994655631			I18154_d	I14166	Unrelated	NA	-3.11291381																								I14165	I7134	Unrelated	Third Degree	17.302			1	0	0	0	1
	I14150	I16524	Unrelated	NA	-7.04341372711			I18154_d	I15616	Unrelated	NA	-5.058781159																								I14165	I7135	Unrelated	Third Degree	11.427			0.974	0.026	0	4	2
	I14150	I16525	Unrelated	NA	-7.66982509241			I18154_d	I15617	Unrelated	NA	-2.795451761																								I14165	I7136	Unrelated	Third Degree	13.534			1	0	0	0	1
	I14150	I16532	Unrelated	NA	-5.24223103303			I18154_d	I15618	Unrelated	NA	-2.800276787																								I14165	I7137	Unrelated	Third Degree	12.573			0.983	0.017	0	5	4
	I14150	I16533	Unrelated	NA	-5.12534707114			I18154_d	I15619	Unrelated	NA	-3.094640145																								I14166	I15616	Unrelated	Third Degree	19.379			1	0	0	0	1
	I14150	I16534	Unrelated	NA	-7.66769520073			I18154_d	I15620	Unrelated	NA	-3.464886497																								I14166	I15617	Unrelated	Third Degree	12.232			0.977	0.023	0	4	3
	I14150	I16535	Unrelated	NA	-3.53885955			I18154_d	I15621	Unrelated	NA	-2.981288312																								I14166	I15618	Unrelated	Third Degree	12.412			0.976	0.024	0	6	2
	I14150	I16544	Unrelated	NA	-8.03181954072			I18154_d	I15622	Unrelated	NA	-3.239521371																								I14166	I15619	Unrelated	Third Degree	18			1	0	0	0	1
	I14150	I16545	Unrelated	NA	-5.11733050992			I18154_d	I15623	Unrelated	NA	-3.881884439																								I14166	I15620	Unrelated	Third Degree	15.164			1	0	0	0	1
	I14150	I16551	Unrelated	NA	-8.75137558531			I18154_d	I18113	Unrelated	NA	-1.65804138																								I14166	I15621	Unrelated	Third Degree	12.285			0.97	0.03	0	8	5
	I14150	I16552	Unrelated	NA	-6.25571747558			I18154_d	I18114	Unrelated	NA	-2.382952627																								I14166	I15622	Unrelated	Third Degree	15.958			1	0	0	0	1
	I14150	I29888	Unrelated	NA	-8.73723171237			I18154_d	I18115	Unrelated	NA	-4.641427832																								I14166	I15623	Unrelated	Third Degree	19.603			1	0	0	0	1
	I14151	I14152	Unrelated	NA	-15.0522742656			I18154_d	I18116	Unrelated	NA	-3.979432906																								I14166	I15705	Unrelated	Third Degree	19.076			1	0	0	0	1
	I14151	I14153	Unrelated	NA	-14.571863319			I18154_d	I20806	Unrelated	NA	-2.695593287																								I14166	I18113	Unrelated	Third Degree	14.063			1	0	0	0	1
	I14151	I14155	Unrelated	NA	-6.39968425683			I18154_d	I20809	Unrelated	NA	-3.127433571																								I14166	I18114	Unrelated	Third Degree	14.138			1	0	0	0	1
	I14151	I14156	Unrelated	NA	-15.9809555837			I18154_d	I20810	Unrelated	NA	-3.843075993																								I14166	I18115	Unrelated	Third Degree	18.719			1	0	0	0	1
	I14151	I16521	Unrelated	NA	-17.3386051923			I18154_d	I22564	Unrelated	NA	-4.123781972																								I14166	I18116	Unrelated	Third Degree	19.094			1	0	0	0	1
	I14151	I16522	Unrelated	NA	-13.0811002359			I18154_d	I23119	Unrelated	NA	-3.437766297																								I14166	I18117d	Unrelated	Third Degree	15.769			1	0	0	0	1
	I14151	I16523	Unrelated	NA	-13.5097554182			I18154_d	I4088	Unrelated	NA	-3.070347899																								I14166	I18154	Unrelated	Third Degree	18.358			1	0	0	0	1
	I14151	I16524	Unrelated	NA	-16.749784432			I18154_d	I4089	Unrelated	NA	-3.486047907																								I14166	I18154d	Unrelated	Third Degree	18.358			1	0	0	0	1
	I14151	I16525	Unrelated	NA	-18.1129916622			I18154_d	I7127	Unrelated	NA	-3.261906991																								I14166	I20806	Unrelated	Third Degree	11.133			0.97	0.03	0	2	2
	I14151	I16532	Unrelated	NA	-16.0077012836			I18154_d	I7128	Unrelated	NA	-2.989032411																								I14166	I20809	Unrelated	Third Degree	15.69			1	0	0	0	1
	I14151	I16533	Unrelated	NA	-14.779095128			I18154_d	I7129	Unrelated	NA	-2.265417378																								I14166	I20810	Unrelated	Third Degree	14.519			1	0	0	0	1
	I14151	I16534	Unrelated	NA	-13.6076960396			I18154_d	I7130	Unrelated	NA	-3.520820337																								I14166	I20830d	Unrelated	Third Degree	18.733			1	0	0	0	1
	I14151	I16535	Unrelated	NA	-14.185091101			I18154_d	I7131	Unrelated	NA	-3.675727793																								I14166	I20831	Unrelated	Third Degree	15.725			1	0	0	0	1
	I14151	I16544	Unrelated	NA	-15.8650788802			I18154_d	I7132	Unrelated	NA	-3.927567806																								I14166	I20832	Unrelated	Third Degree	11.973			0.979	0.021	0	3	1
	I14151	I16545	Unrelated	NA	-14.7234776745			I18154_d	I7133	Unrelated	NA	-3.616588318																								I14166	I20834	Unrelated	Third Degree	15.733			1	0	0	0	1
	I14151	I16551	Unrelated	NA	-17.5119206458			I18154_d	I7134	Unrelated	NA	-4.548408361																								I14166	I20835	Unrelated	Third Degree	12.442			0.974	0.026	0	8	6
	I14151	I16552	Unrelated	NA	-15.9268699963			I18154_d	I7135	Unrelated	NA	-3.422294298																								I14166	I20836	Unrelated	Third Degree	17.186			1	0	0	0	1
	I14151	I29888	Unrelated	NA	-18.715900431			I18154_d	I7136	Unrelated	NA	-3.080105066																								I14166	I20837	Unrelated	Third Degree	14.495			1	0	0	0	1
	I14152	I14153	Unrelated	NA	-15.8496252349			I18154	I15622	Unrelated	NA	-13.37946885																								I14166	I20838	Unrelated	Third Degree	12.897			0.982	0.018	0	4	3
	I14152	I14154	Unrelated	NA	-15.6419742161			I20806	I15617	Unrelated	NA	-19.04562309																								I14166	I20868	Unrelated	Third Degree	13.348			1	0	0	0	1
	I14152	I14155	Unrelated	NA	-6.15915000272			I20806	I15622	Unrelated	NA	-18.85562682																								I14166	I20869	Unrelated	Third Degree	12.11			0.976	0.024	0	2	2
	I14152	I14156	Unrelated	NA	-18.8112758333			I20806	I15623	Unrelated	NA	-19.69228425																								I14166	I20871	Unrelated	Third Degree	18.573			1	0	0	0	1
	I14152	I16521	Unrelated	NA	-17.1958476943			I20806	I18114	Unrelated	NA	-18.06602441																								I14166	I21711	Unrelated	Third Degree	15.034			1	0	0	0	1
	I14152	I16522	Unrelated	NA	-14.0351902973			I20806	I18117_d	Unrelated	NA	-13.75355694																								I14166	I21712	Unrelated	Third Degree	16.695			1	0	0	0	1
	I14152	I16523	Unrelated	NA	-17.1940112686			I20806	I18154	Unrelated	NA	-14.68740703																								I14166	I21713	Unrelated	Third Degree	18.875			1	0	0	0	1
	I14152	I16524	Unrelated	NA	-17.3380842177			I20806	I20809	Unrelated	NA	-19.48633573																								I14166	I21821	Unrelated	Third Degree	13.077			1	0	0	0	1
	I14152	I16525	Unrelated	NA	-16.7732549874			I20806	I20810	Unrelated	NA	-18.26707803																								I14166	I21822	Unrelated	Third Degree	17.525			1	0	0	0	1
	I14152	I16532	Unrelated	NA	-15.9050694334			I20806	I4088	Unrelated	NA	-17.86876163																								I14166	I21831	Unrelated	Third Degree	3.056			1	0	0	0	1
	I14152	I16533	Unrelated	NA	-15.4441514804			I20806	I4089	Unrelated	NA	-19.44223795																								I14166	I21832	Unrelated	Third Degree	6.375			1	0	0	0	1
	I14152	I16534	Unrelated	NA	-8.45290987317			I20806	I7127	Unrelated	NA	-17.71781948																								I14166	I21833	Unrelated	Third Degree	11.195			1	0	0	0	1
	I14152	I16535	Unrelated	NA	-13.9686392706			I20806	I7128	Unrelated	NA	-18.60201451																								I14166	I21834	Unrelated	Third Degree	9.436			1	0	0	0	1
	I14152	I16544	Unrelated	NA	-17.2914602587			I20806	I7129	Unrelated	NA	-18.23217228																								I14166	I22561	Unrelated	Third Degree	12.856			1	0	0	0	1
	I14152	I16545	Unrelated	NA	-16.9892094913			I20806	I7130	Unrelated	NA	-17.92337644																								I14166	I23095	Unrelated	Third Degree	15.529			1	0	0	0	1
	I14152	I16551	Unrelated	NA	-18.221527383			I20806	I7131	Unrelated	NA	-18.29135095																								I14166	I23096	Unrelated	Third Degree	16.614			1	0	0	0	1
	I14152	I16552	Unrelated	NA	-17.7465199796			I20806	I7132	Unrelated	NA	-18.32528381																								I14166	I23118	Unrelated	Third Degree	12.536			1	0	0	0	1
	I14152	I29888	Unrelated	NA	-19.4920033566			I20806	I7133	Unrelated	NA	-18.56733482																								I14166	I23119	Unrelated	Third Degree	10.52			0.949	0.051	0	13	5
	I14153	I14154	Unrelated	NA	-16.543489438			I20806	I7134	Unrelated	NA	-17.45097421																								I14166	I23120	Unrelated	Third Degree	16.178			1	0	0	0	1
	I14153	I14155	Unrelated	NA	-5.43589013489			I20806	I7135	Unrelated	NA	-18.43933603																								I14166	I23121	Unrelated	Third Degree	17.396			1	0	0	0	1
	I14153	I14156	Unrelated	NA	-17.6547357132			I20806	I7136	Unrelated	NA	-20.10177114																								I14166	I23122	Unrelated	Third Degree	13.359			1	0	0	0	1
	I14153	I16521	Unrelated	NA	-16.8017624838			I20806	I7137	Unrelated	NA	-18.04831449																								I14166	I23123	Unrelated	Third Degree	02.13			1	0	0	0	1
	I14153	I16522	Unrelated	NA	-12.6137619112			I20809	I15617	Unrelated	NA	-18.67822571																								I14166	I23126	Unrelated	Third Degree	17.719			1	0	0	0	1
	I14153	I16523	Unrelated	NA	-14.6674524893			I20809	I15622	Unrelated	NA	-19.97912373																								I14166	I23348	Unrelated	Third Degree	17.806			1	0	0	0	1
	I14153	I16524	Unrelated	NA	-15.8707595151			I20809	I15623	Unrelated	NA	-20.21759488																								I14166	I23349	Unrelated	Third Degree	16.47			1	0	0	0	1
	I14153	I16525	Unrelated	NA	-16.2294039513			I20809	I18114	Unrelated	NA	-18.09667238																								I14166	I23350d	Unrelated	Third Degree	16.344			1	0	0	0	1
	I14153	I16532	Unrelated	NA	-14.0899605068			I20809	I18117_d	Unrelated	NA	-13.14853601																								I14166	I23351	Unrelated	Third Degree	12.762			0.981	0.019	0	2	2
	I14153	I16533	Unrelated	NA	-14.7332525203			I20809	I18154	Unrelated	NA	-13.33701224																								I14166	I23352	Unrelated	Third Degree	18.867			1	0	0	0	1
	I14153	I16534	Unrelated	NA	-15.153316455			I20809	I20810	Unrelated	NA	-18.79363389																								I14166	I4088	Unrelated	Third Degree	18.183			1	0	0	0	1
	I14153	I16535	Unrelated	NA	-12.2825678588			I20809	I4088	Unrelated	NA	-20.47385076																								I14166	I4089	Unrelated	Third Degree	18.601			1	0	0	0	1
	I14153	I16544	Unrelated	NA	-15.4473469898			I20809	I4089	Unrelated	NA	-19.15406783																								I14166	I7126	Unrelated	Third Degree	16.526			1	0	0	0	1
	I14153	I16545	Unrelated	NA	-16.2480052112			I20809	I7127	Unrelated	NA	-19.07587315																								I14166	I7127	Unrelated	Third Degree	15.327			1	0	0	0	1
	I14153	I16551	Unrelated	NA	-16.6051208671			I20809	I7128	Unrelated	NA	-18.44332987																								I14166	I7128	Unrelated	Third Degree	12.799			1	0	0	0	1
	I14153	I16552	Unrelated	NA	-16.7194841359			I20809	I7129	Unrelated	NA	-17.68239957																								I14166	I7129	Unrelated	Third Degree	18.682			1	0	0	0	1
	I14153	I29888	Unrelated	NA	-16.9525264057			I20809	I7130	Unrelated	NA	-19.1364983																								I14166	I7130	Unrelated	Third Degree	11.647			1	0	0	0	1
	I14154	I14155	Unrelated	NA	-6.49518949531			I20809	I7131	Unrelated	NA	-17.49670551																								I14166	I7131	Unrelated	Third Degree	12.908			1	0	0	0	1
	I14154	I14156	Unrelated	NA	-17.5971743789			I20809	I7132	Unrelated	NA	-18.42428024																								I14166	I7132	Unrelated	Third Degree	14.566			1	0	0	0	1
	I14154	I16521	Unrelated	NA	-16.4741041367			I20809	I7133	Unrelated	NA	-18.75852516																								I14166	I7133	Unrelated	Third Degree	17.904			1	0	0	0	1
	I14154	I16522	Unrelated	NA	-13.2711774214			I20809	I7134	Unrelated	NA	-20.03680276																								I14166	I7134	Unrelated	Third Degree	11.761			0.978	0.022	0	3	2
	I14154	I16523	Unrelated	NA	-17.1314309793			I20809	I7135	Unrelated	NA	-19.22609773																								I14166	I7135	Unrelated	Third Degree	14.973			1	0	0	0	1
	I14154	I16524	Unrelated	NA	-16.0319210347			I20809	I7136	Unrelated	NA	-18.88962465																								I14166	I7136	Unrelated	Third Degree	12.397			1	0	0	0	1
	I14154	I16525	Unrelated	NA	-16.1100538558			I20809	I7137	Unrelated	NA	-17.76251813																								I14166	I7137	Unrelated	Third Degree	17.534			1	0	0	0	1
	I14154	I16532	Unrelated	NA	-14.3156254323			I20810	I15617	Unrelated	NA	-19.11573289																								I15616	I15617	Unrelated	Third Degree	15.552			1	0	0	0	1
	I14154	I16533	Unrelated	NA	-15.313132921			I20810	I15622	Unrelated	NA	-6.317741095																								I15616	I15618	Unrelated	Third Degree	16.355			1	0	0	0	1
	I14154	I16534	Unrelated	NA	-14.7801237974			I20810	I15623	Unrelated	NA	-20.67032912																								I15616	I15619	Unrelated	Third Degree	19.049			1	0	0	0	1
	I14154	I16535	Unrelated	NA	-12.6965792265			I20810	I18114	Unrelated	NA	-19.58102725																								I15616	I15620	Unrelated	Third Degree	13.882			1	0	0	0	1
	I14154	I16544	Unrelated	NA	-16.5828609354			I20810	I18117_d	Unrelated	NA	-13.26060769																								I15616	I15621	Unrelated	Third Degree	12.273			0.971	0.029	0	9	5
	I14154	I16545	Unrelated	NA	-15.7322613924			I20810	I18154	Unrelated	NA	-14.71701714																								I15616	I15622	Unrelated	Third Degree	13.76			1	0	0	0	1
	I14154	I16551	Unrelated	NA	-17.2097892416			I20810	I4088	Unrelated	NA	-20.52378657																								I15616	I15623	Unrelated	Third Degree	17.327			1	0	0	0	1
	I14154	I16552	Unrelated	NA	-16.6391540462			I20810	I4089	Unrelated	NA	-18.64225412																								I15616	I15705	Unrelated	Third Degree	17.485			1	0	0	0	1
	I14154	I29888	Unrelated	NA	-17.757972649			I20810	I7127	Unrelated	NA	-18.0718385																								I15616	I18113	Unrelated	Third Degree	17.323			1	0	0	0	1
	I14155	I14156	Unrelated	NA	-7.09598454515			I20810	I7128	Unrelated	NA	-17.49247108																								I15616	I18114	Unrelated	Third Degree	17.232			1	0	0	0	1
	I14155	I16521	Unrelated	NA	-4.04950185924			I20810	I7129	Unrelated	NA	-18.62807894																								I15616	I18115	Unrelated	Third Degree	19.585			1	0	0	0	1
	I14155	I16522	Unrelated	NA	-3.11617607302			I20810	I7130	Unrelated	NA	-18.88582748																								I15616	I18116	Unrelated	Third Degree	15.218			1	0	0	0	1
	I14155	I16523	Unrelated	NA	-6.12019868385			I20810	I7131	Unrelated	NA	-18.87879957																								I15616	I18117d	Unrelated	Third Degree	16.966			1	0	0	0	1
	I14155	I16524	Unrelated	NA	-4.35387127288			I20810	I7132	Unrelated	NA	-18.99447491																								I15616	I18154	Unrelated	Third Degree	17.523			1	0	0	0	1
	I14155	I16525	Unrelated	NA	-6.56194026229			I20810	I7133	Unrelated	NA	-7.727451098																								I15616	I18154d	Unrelated	Third Degree	17.523			1	0	0	0	1
	I14155	I16532	Unrelated	NA	-6.21430467825			I20810	I7134	Unrelated	NA	-20.685308																								I15616	I20806	Unrelated	Third Degree	18.517			1	0	0	0	1
	I14155	I16533	Unrelated	NA	-4.32638219083			I20810	I7135	Unrelated	NA	-19.68085699																								I15616	I20809	Unrelated	Third Degree	18.445			1	0	0	0	1
	I14155	I16534	Unrelated	NA	-5.88592214121			I20810	I7136	Unrelated	NA	-18.77353973																								I15616	I20810	Unrelated	Third Degree	12.436			0.978	0.022	0	6	4
	I14155	I16535	Unrelated	NA	-2.21490144611			I20810	I7137	Unrelated	NA	-19.14060864																								I15616	I20830d	Unrelated	Third Degree	13.651			1	0	0	0	1
	I14155	I16544	Unrelated	NA	-6.23669404385			I20830_d	I11902	Unrelated	NA	-13.71469197																								I15616	I20831	Unrelated	Third Degree	18.129			1	0	0	0	1
	I14155	I16545	Unrelated	NA	-3.48114223554			I20830_d	I11906	Unrelated	NA	-13.32409567																								I15616	I20832	Unrelated	Third Degree	12.61			0.982	0.018	0	2	2
	I14155	I16551	Unrelated	NA	-6.52401702104			I20830_d	I14157	Unrelated	NA	-13.19989651																								I15616	I20834	Unrelated	Third Degree	16.982			1	0	0	0	1
	I14155	I16552	Unrelated	NA	-6.69665251001			I20830_d	I14158	Unrelated	NA	-12.44294943																								I15616	I20835	Unrelated	Third Degree	18.675			1	0	0	0	1
	I14155	I29888	Unrelated	NA	-8.61997329942			I20830_d	I14159	Unrelated	NA	-12.25994075																								I15616	I20836	Unrelated	Third Degree	14.788			1	0	0	0	1
	I14156	I16521	Unrelated	NA	-16.2411561021			I20830_d	I14160	Unrelated	NA	-11.97452058																								I15616	I20837	Unrelated	Third Degree	19.23			1	0	0	0	1
	I14156	I16522	Unrelated	NA	-13.5896358573			I20830_d	I14161	Unrelated	NA	-12.84527483																								I15616	I20838	Unrelated	Third Degree	17.908			1	0	0	0	1
	I14156	I16523	Unrelated	NA	-15.6629915547			I20830_d	I14162	Unrelated	NA	-11.92992585																								I15616	I20868	Unrelated	Third Degree	16.599			1	0	0	0	1
	I14156	I16524	Unrelated	NA	-16.30935482			I20830_d	I14163	Unrelated	NA	-10.4999921																								I15616	I20869	Unrelated	Third Degree	12.763			1	0	0	0	1
	I14156	I16525	Unrelated	NA	-17.361535018			I20830_d	I14164	Unrelated	NA	-12.11702467																								I15616	I20871	Unrelated	Third Degree	19.241			1	0	0	0	1
	I14156	I16532	Unrelated	NA	-17.1867219175			I20830_d	I14165	Unrelated	NA	-12.21886245																								I15616	I21711	Unrelated	Third Degree	19.214			1	0	0	0	1
	I14156	I16533	Unrelated	NA	-15.6079245761			I20830_d	I14166	Unrelated	NA	-13.63303565																								I15616	I21712	Unrelated	Third Degree	16.741			1	0	0	0	1
	I14156	I16534	Unrelated	NA	-15.153283707			I20830_d	I15616	Unrelated	NA	-12.58799842																								I15616	I21713	Unrelated	Third Degree	19.735			1	0	0	0	1
	I14156	I16535	Unrelated	NA	-12.214665646			I20830_d	I15617	Unrelated	NA	-13.65033326																								I15616	I21821	Unrelated	Third Degree	14.861			1	0	0	0	1
	I14156	I16544	Unrelated	NA	-15.7411471278			I20830_d	I15618	Unrelated	NA	-13.28705774																								I15616	I21822	Unrelated	Third Degree	16.583			1	0	0	0	1
	I14156	I16545	Unrelated	NA	-15.6112756939			I20830_d	I15619	Unrelated	NA	-13.23171953																								I15616	I21831	Unrelated	Third Degree	2.383			0.938	0.062	0	0	1
	I14156	I16551	Unrelated	NA	-16.464214789			I20830_d	I15620	Unrelated	NA	-13.25924768																								I15616	I21832	Unrelated	Third Degree	9.667			1	0	0	0	1
	I14156	I16552	Unrelated	NA	-16.2110267775			I20830_d	I15621	Unrelated	NA	-11.89005671																								I15616	I21833	Unrelated	Third Degree	15.486			1	0	0	0	1
	I14156	I29888	Unrelated	NA	-17.0802387889			I20830_d	I15622	Unrelated	NA	-13.19901643																								I15616	I21834	Unrelated	Third Degree	6.05			1	0	0	0	1
	I16518	I10016	Unrelated	NA	-14.9120222476			I20830_d	I15623	Unrelated	NA	-13.48634176																								I15616	I22561	Unrelated	Third Degree	12.909			0.987	0.013	0	3	2
	I16518	I10129	Unrelated	NA	-16.2284700936			I20830_d	I18113	Unrelated	NA	-9.23625084																								I15616	I23095	Unrelated	Third Degree	20.199			1	0	0	0	1
	I16518	I10131	Unrelated	NA	-16.7496946582			I20830_d	I18114	Unrelated	NA	-13.38331494																								I15616	I23096	Unrelated	Third Degree	12.681			0.981	0.019	0	5	4
	I16518	I14147	Unrelated	NA	-17.9272399894			I20830_d	I18115	Unrelated	NA	-14.31998581																								I15616	I23118	Unrelated	Third Degree	14.71			1	0	0	0	1
	I16518	I14148	Unrelated	NA	-15.2554027771			I20830_d	I18116	Unrelated	NA	-10.85282487																								I15616	I23119	Unrelated	Third Degree	17.155			1	0	0	0	1
	I16518	I14149	Unrelated	NA	-16.9278613537			I20830_d	I18117_d	Unrelated	NA	-8.598657752																								I15616	I23120	Unrelated	Third Degree	18.472			1	0	0	0	1
	I16518	I14150	Unrelated	NA	-6.14104022237			I20830_d	I18154	Unrelated	NA	-6.085447464																								I15616	I23121	Unrelated	Third Degree	19.447			1	0	0	0	1
	I16518	I14151	Unrelated	NA	-17.5313970572			I20830_d	I18154_d	Unrelated	NA	-1.915958224																								I15616	I23122	Unrelated	Third Degree	16.858			1	0	0	0	1
	I16518	I14152	Unrelated	NA	-17.1009690063			I20830_d	I20806	Unrelated	NA	-12.68573427																								I15616	I23123	Unrelated	Third Degree	16.052			1	0	0	0	1
	I16518	I14153	Unrelated	NA	-16.8871692024			I20830_d	I20809	Unrelated	NA	-12.20716122																								I15616	I23126	Unrelated	Third Degree	15.74			1	0	0	0	1
	I16518	I14154	Unrelated	NA	-16.0487152644			I20830_d	I20810	Unrelated	NA	-12.82833236																								I15616	I23348	Unrelated	Third Degree	19.83			1	0	0	0	1
	I16518	I14155	Unrelated	NA	-5.41424968597			I20830_d	I20831	Unrelated	NA	-11.15895844																								I15616	I23349	Unrelated	Third Degree	17.634			1	0	0	0	1
	I16518	I14156	Unrelated	NA	-16.4536980818			I20830_d	I20832	Unrelated	NA	-12.41702381																								I15616	I23350d	Unrelated	Third Degree	16.49			1	0	0	0	1
	I16518	I16521	Unrelated	NA	-15.2814835431			I20830_d	I20834	Unrelated	NA	-12.59965228																								I15616	I23351	Unrelated	Third Degree	15.247			1	0	0	0	1
	I16518	I16522	Unrelated	NA	-10.8147331071			I20830_d	I20835	Unrelated	NA	-12.26737531																								I15616	I23352	Unrelated	Third Degree	14.403			1	0	0	0	1
	I16518	I16523	Unrelated	NA	-14.3255829168			I20830_d	I20836	Unrelated	NA	-12.12308155																								I15616	I4088	Unrelated	Third Degree	17.161			1	0	0	0	1
	I16518	I16524	Unrelated	NA	-14.2759463914			I20830_d	I20837	Unrelated	NA	-11.20347043																								I15616	I4089	Unrelated	Third Degree	13.471			1	0	0	0	1
	I16518	I16525	Unrelated	NA	-15.8519599249			I20830_d	I20838	Unrelated	NA	-13.0158071																								I15616	I7126	Unrelated	Third Degree	11.839			0.977	0.023	0	4	3
	I16518	I16529	Unrelated	NA	-15.9220331181			I20830_d	I20868	Unrelated	NA	-12.54649366																								I15616	I7127	Unrelated	Third Degree	16.722			1	0	0	0	1
	I16518	I16530	Unrelated	NA	-15.0750305663			I20830_d	I20869	Unrelated	NA	-12.44452426																								I15616	I7128	Unrelated	Third Degree	12.153			0.978	0.022	0	2	1
	I16518	I16532	Unrelated	NA	-14.3387093361			I20830_d	I20871	Unrelated	NA	-5.142532																								I15616	I7129	Unrelated	Third Degree	13.931			1	0	0	0	1
	I16518	I16533	Unrelated	NA	-12.657444065			I20830_d	I21711	Unrelated	NA	-10.88538107																								I15616	I7130	Unrelated	Third Degree	13.169			1	0	0	0	1
	I16518	I16534	Unrelated	NA	-14.8273992827			I20830_d	I21712	Unrelated	NA	-11.110716																								I15616	I7131	Unrelated	Third Degree	16.026			1	0	0	0	1
	I16518	I16535	Unrelated	NA	-11.7713593168			I20830_d	I21713	Unrelated	NA	-12.277529																								I15616	I7132	Unrelated	Third Degree	12.15			1	0	0	0	1
	I16518	I16541	Unrelated	NA	-15.2687618574			I20830_d	I21821	Unrelated	NA	-5.613897503																								I15616	I7133	Unrelated	Third Degree	14.122			1	0	0	0	1
	I16518	I16542	Unrelated	NA	-14.0865504579			I20830_d	I21822	Unrelated	NA	-10.68966596																								I15616	I7134	Unrelated	Third Degree	16.203			1	0	0	0	1
	I16518	I16543	Unrelated	NA	-16.0866145624			I20830_d	I21823	Unrelated	NA	-11.32536615																								I15616	I7135	Unrelated	Third Degree	18.381			1	0	0	0	1
	I16518	I16544	Unrelated	NA	-15.1776744058			I20830_d	I21831	Unrelated	NA	-1.713680274																								I15616	I7136	Unrelated	Third Degree	19.084			1	0	0	0	1
	I16518	I16545	Unrelated	NA	-14.2694093391			I20830_d	I21832	Unrelated	NA	-2.709842302																								I15616	I7137	Unrelated	Third Degree	14.992			1	0	0	0	1
	I16518	I16550	Unrelated	NA	-15.2626922653			I20830_d	I21833	Unrelated	NA	-3.125042888																								I15617	I15618	Unrelated	Third Degree	14.567			1	0	0	0	1
	I16518	I16551	Unrelated	NA	-15.827714895			I20830_d	I21834	Unrelated	NA	-3.690955509																								I15617	I15619	Unrelated	Third Degree	16.783			1	0	0	0	1
	I16518	I16552	Unrelated	NA	-12.9897629022			I20830_d	I22561	Unrelated	NA	-12.04770851																								I15617	I15620	Unrelated	Third Degree	16.866			1	0	0	0	1
	I16518	I16559	Unrelated	NA	-15.3330890664			I20830_d	I22564	Unrelated	NA	-16.04982154																								I15617	I15621	Unrelated	Third Degree	17.209			1	0	0	0	1
	I16518	I16560	Unrelated	NA	-15.3448217219			I20830_d	I23118	Unrelated	NA	-13.4489324																								I15617	I15622	Unrelated	Third Degree	17.541			1	0	0	0	1
	I16518	I18638	Unrelated	NA	-16.0208764968			I20830_d	I23119	Unrelated	NA	-12.97773179																								I15617	I15623	Unrelated	Third Degree	15.072			1	0	0	0	1
	I16518	I18692	Unrelated	NA	-15.0533179546			I20830_d	I23120	Unrelated	NA	-12.90911033																								I15617	I15705	Unrelated	Third Degree	16.061			1	0	0	0	1
	I16518	I18694	Unrelated	NA	-16.7151830416			I20830_d	I23121	Unrelated	NA	-11.05258863																								I15617	I18113	Unrelated	Third Degree	19.23			1	0	0	0	1
	I16518	I29887_d	Unrelated	NA	-11.6106474161			I20830_d	I23122	Unrelated	NA	-11.7735334																								I15617	I18115	Unrelated	Third Degree	19.887			1	0	0	0	1
	I16518	I29888	Unrelated	NA	-17.5622361785			I20830_d	I23123	Unrelated	NA	-13.33498623																								I15617	I18116	Unrelated	Third Degree	15.51			1	0	0	0	1
	I16518	I5109	Unrelated	NA	-17.0178309462			I20830_d	I23126	Unrelated	NA	-9.648380973																								I15617	I18117d	Unrelated	Third Degree	4.13			1	0	0	0	1
	I16518	I5114	Unrelated	NA	-15.5678573233			I20830_d	I23348	Unrelated	NA	-11.78772155																								I15617	I18154	Unrelated	Third Degree	17.519			1	0	0	0	1
	I16518	I5115	Unrelated	NA	-17.3660023016			I20830_d	I23349	Unrelated	NA	-11.54304212																								I15617	I18154d	Unrelated	Third Degree	17.519			1	0	0	0	1
	I16518	I7048	Unrelated	NA	-18.9979585862			I20830_d	I23351	Unrelated	NA	-12.54864362																								I15617	I20806	Unrelated	Third Degree	14.78			1	0	0	0	1
	I16518	I7049	Unrelated	NA	-18.4877527056			I20830_d	I23352	Unrelated	NA	-12.59046219																								I15617	I20809	Unrelated	Third Degree	18.662			1	0	0	0	1
	I16518	I7051	Unrelated	NA	-16.6065027201			I20830_d	I4088	Unrelated	NA	-13.53129032																								I15617	I20810	Unrelated	Third Degree	16.208			1	0	0	0	1
	I16521	I16522	Unrelated	NA	-11.5825948629			I20830_d	I4089	Unrelated	NA	-14.10016428																								I15617	I20830d	Unrelated	Third Degree	18.356			1	0	0	0	1
	I16521	I16523	Unrelated	NA	-12.6959356322			I20830_d	I7127	Unrelated	NA	-12.30349965																								I15617	I20831	Unrelated	Third Degree	19.094			1	0	0	0	1
	I16521	I16524	Unrelated	NA	-15.5644967974			I20830_d	I7128	Unrelated	NA	-12.64804962																								I15617	I20832	Unrelated	Third Degree	15.719			1	0	0	0	1
	I16521	I16525	Unrelated	NA	-14.0339354376			I20830_d	I7129	Unrelated	NA	-12.64758807																								I15617	I20834	Unrelated	Third Degree	17.817			1	0	0	0	1
	I16521	I16532	Unrelated	NA	-15.0558621463			I20830_d	I7130	Unrelated	NA	-13.33997953																								I15617	I20835	Unrelated	Third Degree	16.602			1	0	0	0	1
	I16521	I16533	Unrelated	NA	-14.4670427741			I20830_d	I7131	Unrelated	NA	-12.67160118																								I15617	I20836	Unrelated	Third Degree	16.482			1	0	0	0	1
	I16521	I16534	Unrelated	NA	-13.9238620808			I20830_d	I7132	Unrelated	NA	-13.49998119																								I15617	I20837	Unrelated	Third Degree	11.926			1	0	0	0	1
	I16521	I16535	Unrelated	NA	-11.8143240255			I20830_d	I7133	Unrelated	NA	-13.20012115																								I15617	I20838	Unrelated	Third Degree	19.213			1	0	0	0	1
	I16521	I16544	Unrelated	NA	-15.4496958715			I20830_d	I7134	Unrelated	NA	-13.18033824																								I15617	I20868	Unrelated	Third Degree	12.698			0.982	0.018	0	3	3
	I16521	I16545	Unrelated	NA	-15.857964932			I20830_d	I7135	Unrelated	NA	-14.57848507																								I15617	I20869	Unrelated	Third Degree	12.438			1	0	0	0	1
	I16521	I16551	Unrelated	NA	-17.9349433637			I20830_d	I7136	Unrelated	NA	-13.0141923																								I15617	I20871	Unrelated	Third Degree	19.317			1	0	0	0	1
	I16521	I16552	Unrelated	NA	-15.4243463426			I20830_d	I7137	Unrelated	NA	-13.2536034																								I15617	I21711	Unrelated	Third Degree	16.472			1	0	0	0	1
	I16521	I29888	Unrelated	NA	-17.3754618852			I20831	I11902	Unrelated	NA	-16.79646902																								I15617	I21712	Unrelated	Third Degree	18.44			1	0	0	0	1
	I16522	I16551	Unrelated	NA	-12.654185385			I20831	I11906	Unrelated	NA	-17.23956179																								I15617	I21713	Unrelated	Third Degree	18.361			1	0	0	0	1
	I16522	I29888	Unrelated	NA	-13.3122668302			I20831	I14157	Unrelated	NA	-15.43559331																								I15617	I21821	Unrelated	Third Degree	16.591			1	0	0	0	1
	I16523	I16522	Unrelated	NA	-9.47506397227			I20831	I14158	Unrelated	NA	-16.95096158																								I15617	I21822	Unrelated	Third Degree	17.945			1	0	0	0	1
	I16523	I16524	Unrelated	NA	-13.5356387615			I20831	I14159	Unrelated	NA	-16.1723719																								I15617	I21831	Unrelated	Third Degree	5.066			1	0	0	0	1
	I16523	I16525	Unrelated	NA	-16.0528693771			I20831	I14160	Unrelated	NA	-15.07308811																								I15617	I21832	Unrelated	Third Degree	7.872			1	0	0	0	1
	I16523	I16532	Unrelated	NA	-13.9242628305			I20831	I14161	Unrelated	NA	-15.15140407																								I15617	I21833	Unrelated	Third Degree	14.599			1	0	0	0	1
	I16523	I16533	Unrelated	NA	-11.5272279009			I20831	I14162	Unrelated	NA	-16.52447559																								I15617	I21834	Unrelated	Third Degree	9.098			1	0	0	0	1
	I16523	I16534	Unrelated	NA	-14.9199263137			I20831	I14163	Unrelated	NA	-16.20238426																								I15617	I22561	Unrelated	Third Degree	12.689			0.984	0.016	0	3	2
	I16523	I16535	Unrelated	NA	-10.365323787			I20831	I14164	Unrelated	NA	-15.69529544																								I15617	I23095	Unrelated	Third Degree	12.287			0.982	0.018	0	3	2
	I16523	I16544	Unrelated	NA	-12.8197173223			I20831	I14165	Unrelated	NA	-15.71494672																								I15617	I23096	Unrelated	Third Degree	15.593			1	0	0	0	1
	I16523	I16545	Unrelated	NA	-12.24014382			I20831	I14166	Unrelated	NA	-15.20534822																								I15617	I23118	Unrelated	Third Degree	18.554			1	0	0	0	1
	I16523	I16551	Unrelated	NA	-15.7033125795			I20831	I15616	Unrelated	NA	-16.90842559																								I15617	I23119	Unrelated	Third Degree	16.398			1	0	0	0	1
	I16523	I16552	Unrelated	NA	-13.3668397811			I20831	I15617	Unrelated	NA	-16.52594942																								I15617	I23120	Unrelated	Third Degree	14.995			1	0	0	0	1
	I16523	I29888	Unrelated	NA	-16.2201801885			I20831	I15618	Unrelated	NA	-14.70217669																								I15617	I23121	Unrelated	Third Degree	13.022			0.983	0.017	0	4	1
	I16524	I16522	Unrelated	NA	-9.5381343352			I20831	I15619	Unrelated	NA	-17.23425544																								I15617	I23122	Unrelated	Third Degree	13.937			1	0	0	0	1
	I16524	I16525	Unrelated	NA	-16.7132918013			I20831	I15620	Unrelated	NA	-18.01415797																								I15617	I23123	Unrelated	Third Degree	18.122			1	0	0	0	1
	I16524	I16532	Unrelated	NA	-14.895441188			I20831	I15621	Unrelated	NA	-15.17056098																								I15617	I23126	Unrelated	Third Degree	14.968			1	0	0	0	1
	I16524	I16533	Unrelated	NA	-13.6150288851			I20831	I15622	Unrelated	NA	-16.92985657																								I15617	I23348	Unrelated	Third Degree	08.17			1	0	0	0	1
	I16524	I16534	Unrelated	NA	-15.2813553869			I20831	I15623	Unrelated	NA	-18.16745477																								I15617	I23349	Unrelated	Third Degree	17.357			1	0	0	0	1
	I16524	I16535	Unrelated	NA	-10.9722583562			I20831	I18113	Unrelated	NA	-14.342655																								I15617	I23350d	Unrelated	Third Degree	15.098			1	0	0	0	1
	I16524	I16544	Unrelated	NA	-14.5139830293			I20831	I18114	Unrelated	NA	-14.85225649																								I15617	I23351	Unrelated	Third Degree	11.787			0.974	0.026	0	6	4
	I16524	I16545	Unrelated	NA	-13.9868739948			I20831	I18115	Unrelated	NA	-17.16442279																								I15617	I23352	Unrelated	Third Degree	18.552			1	0	0	0	1
	I16524	I16551	Unrelated	NA	-16.2267820369			I20831	I18116	Unrelated	NA	-16.2745266																								I15617	I4088	Unrelated	Third Degree	17.036			1	0	0	0	1
	I16524	I16552	Unrelated	NA	-14.5644354723			I20831	I18117_d	Unrelated	NA	-11.71148852																								I15617	I4089	Unrelated	Third Degree	14.197			1	0	0	0	1
	I16524	I29888	Unrelated	NA	-17.1281021595			I20831	I18154	Unrelated	NA	-12.34294305																								I15617	I7126	Unrelated	Third Degree	19.062			1	0	0	0	1
	I16525	I16522	Unrelated	NA	-11.7757449704			I20831	I18154_d	Unrelated	NA	-2.324503027																								I15617	I7127	Unrelated	Third Degree	19.32			1	0	0	0	1
	I16525	I16532	Unrelated	NA	-14.9283795077			I20831	I20806	Unrelated	NA	-16.05030734																								I15617	I7128	Unrelated	Third Degree	19.478			1	0	0	0	1
	I16525	I16533	Unrelated	NA	-14.0188410117			I20831	I20809	Unrelated	NA	-18.16907636																								I15617	I7129	Unrelated	Third Degree	16.809			1	0	0	0	1
	I16525	I16534	Unrelated	NA	-13.9904392089			I20831	I20810	Unrelated	NA	-15.85179911																								I15617	I7130	Unrelated	Third Degree	17.435			1	0	0	0	1
	I16525	I16535	Unrelated	NA	-11.7906389077			I20831	I20832	Unrelated	NA	-15.65277636																								I15617	I7131	Unrelated	Third Degree	17.599			1	0	0	0	1
	I16525	I16544	Unrelated	NA	-16.7314285827			I20831	I20834	Unrelated	NA	-16.09551958																								I15617	I7132	Unrelated	Third Degree	18.226			1	0	0	0	1
	I16525	I16545	Unrelated	NA	-13.8305005839			I20831	I20835	Unrelated	NA	-15.36018136																								I15617	I7133	Unrelated	Third Degree	15.966			1	0	0	0	1
	I16525	I16551	Unrelated	NA	-16.9953547908			I20831	I20836	Unrelated	NA	-16.09708422																								I15617	I7134	Unrelated	Third Degree	16.283			1	0	0	0	1
	I16525	I16552	Unrelated	NA	-15.8506332173			I20831	I20837	Unrelated	NA	-14.66555481																								I15617	I7136	Unrelated	Third Degree	18.085			1	0	0	0	1
	I16525	I29888	Unrelated	NA	-19.5731429392			I20831	I20838	Unrelated	NA	-15.67017527																								I15617	I7137	Unrelated	Third Degree	02.18			1	0	0	0	1
	I16529	I10016	Unrelated	NA	-18.1437097254			I20831	I20868	Unrelated	NA	-15.92857169																								I15618	I15619	Unrelated	Third Degree	17.466			1	0	0	0	1
	I16529	I14147	Unrelated	NA	-16.4093187586			I20831	I20869	Unrelated	NA	-14.90055419																								I15618	I15620	Unrelated	Third Degree	19.096			1	0	0	0	1
	I16529	I14148	Unrelated	NA	-16.2208054015			I20831	I20871	Unrelated	NA	-10.29596325																								I15618	I15621	Unrelated	Third Degree	16.663			1	0	0	0	1
	I16529	I14149	Unrelated	NA	-16.6949122318			I20831	I21711	Unrelated	NA	-14.82670944																								I15618	I15622	Unrelated	Third Degree	17.194			1	0	0	0	1
	I16529	I14150	Unrelated	NA	-7.65252847396			I20831	I21712	Unrelated	NA	-16.25915502																								I15618	I15623	Unrelated	Third Degree	19.299			1	0	0	0	1
	I16529	I14151	Unrelated	NA	-17.475777289			I20831	I21713	Unrelated	NA	-16.58566034																								I15618	I15705	Unrelated	Third Degree	15.74			1	0	0	0	1
	I16529	I14152	Unrelated	NA	-17.1772139313			I20831	I21821	Unrelated	NA	-3.703305033																								I15618	I18113	Unrelated	Third Degree	17.073			1	0	0	0	1
	I16529	I14153	Unrelated	NA	-17.6874283071			I20831	I21822	Unrelated	NA	-14.71209563																								I15618	I18114	Unrelated	Third Degree	16.483			1	0	0	0	1
	I16529	I14154	Unrelated	NA	-16.6913285993			I20831	I21823	Unrelated	NA	-16.9890662																								I15618	I18115	Unrelated	Third Degree	19.382			1	0	0	0	1
	I16529	I14155	Unrelated	NA	-7.05840380274			I20831	I21831	Unrelated	NA	-2.849364533																								I15618	I18116	Unrelated	Third Degree	14.293			1	0	0	0	1
	I16529	I14156	Unrelated	NA	-18.3879011544			I20831	I21832	Unrelated	NA	-4.108300623																								I15618	I18117d	Unrelated	Third Degree	13.111			0.987	0.013	0	3	2
	I16529	I16521	Unrelated	NA	-17.0855877974			I20831	I21833	Unrelated	NA	-6.172911984																								I15618	I18154	Unrelated	Third Degree	15.72			1	0	0	0	1
	I16529	I16522	Unrelated	NA	-10.8481684411			I20831	I21834	Unrelated	NA	-3.347287555																								I15618	I18154d	Unrelated	Third Degree	15.72			1	0	0	0	1
	I16529	I16523	Unrelated	NA	-15.2215300846			I20831	I22561	Unrelated	NA	-16.32916458																								I15618	I20806	Unrelated	Third Degree	13.627			1	0	0	0	1
	I16529	I16524	Unrelated	NA	-14.7040081364			I20831	I22564	Unrelated	NA	-19.26134621																								I15618	I20809	Unrelated	Third Degree	18.179			1	0	0	0	1
	I16529	I16525	Unrelated	NA	-16.4696618495			I20831	I23118	Unrelated	NA	-17.79504776																								I15618	I20810	Unrelated	Third Degree	17.601			1	0	0	0	1
	I16529	I16532	Unrelated	NA	-16.9718056971			I20831	I23119	Unrelated	NA	-15.14260205																								I15618	I20830d	Unrelated	Third Degree	14.453			1	0	0	0	1
	I16529	I16533	Unrelated	NA	-14.0919542858			I20831	I23120	Unrelated	NA	-16.26085699																								I15618	I20831	Unrelated	Third Degree	12.108			0.972	0.028	0	3	3
	I16529	I16534	Unrelated	NA	-15.3935111837			I20831	I23121	Unrelated	NA	-16.43369894																								I15618	I20832	Unrelated	Third Degree	12.377			0.975	0.025	0	7	6
	I16529	I16535	Unrelated	NA	-12.0207880384			I20831	I23122	Unrelated	NA	-17.31637545																								I15618	I20834	Unrelated	Third Degree	18.041			1	0	0	0	1
	I16529	I16544	Unrelated	NA	-14.7465684775			I20831	I23123	Unrelated	NA	-17.76175768																								I15618	I20835	Unrelated	Third Degree	12.995			0.981	0.019	0	5	3
	I16529	I16545	Unrelated	NA	-15.1905335055			I20831	I23126	Unrelated	NA	-11.89224034																								I15618	I20836	Unrelated	Third Degree	14.458			1	0	0	0	1
	I16529	I16551	Unrelated	NA	-16.290596175			I20831	I23348	Unrelated	NA	-13.11803455																								I15618	I20837	Unrelated	Third Degree	17.118			1	0	0	0	1
	I16529	I16552	Unrelated	NA	-14.1086707629			I20831	I23349	Unrelated	NA	-15.84451028																								I15618	I20838	Unrelated	Third Degree	12.667			0.979	0.021	0	3	3
	I16529	I18638	Unrelated	NA	-17.6686975858			I20831	I23351	Unrelated	NA	-14.59707416																								I15618	I20868	Unrelated	Third Degree	14.964			1	0	0	0	1
	I16529	I29887_d	Unrelated	NA	-10.7457688518			I20831	I23352	Unrelated	NA	-16.36031374																								I15618	I20869	Unrelated	Third Degree	12.175			0.974	0.026	0	7	5
	I16529	I29888	Unrelated	NA	-18.1875579921			I20831	I4088	Unrelated	NA	-17.36274835																								I15618	I20871	Unrelated	Third Degree	15.133			1	0	0	0	1
	I16529	I7048	Unrelated	NA	-18.5420040641			I20831	I4089	Unrelated	NA	-17.48213479																								I15618	I21711	Unrelated	Third Degree	15.149			1	0	0	0	1
	I16529	I7049	Unrelated	NA	-18.228808467			I20831	I7127	Unrelated	NA	-16.33372174																								I15618	I21712	Unrelated	Third Degree	16.355			1	0	0	0	1
	I16529	I7051	Unrelated	NA	-17.49805734			I20831	I7128	Unrelated	NA	-17.02820337																								I15618	I21713	Unrelated	Third Degree	15.022			1	0	0	0	1
	I16530	I10016	Unrelated	NA	-16.5548978495			I20831	I7129	Unrelated	NA	-16.12412774																								I15618	I21821	Unrelated	Third Degree	12.785			1	0	0	0	1
	I16530	I10129	Unrelated	NA	-16.1704546217			I20831	I7130	Unrelated	NA	-16.02562444																								I15618	I21822	Unrelated	Third Degree	13.187			1	0	0	0	1
	I16530	I10131	Unrelated	NA	-16.2460616489			I20831	I7131	Unrelated	NA	-15.49215246																								I15618	I21831	Unrelated	Third Degree	4.829			1	0	0	0	1
	I16530	I14147	Unrelated	NA	-17.7086478805			I20831	I7132	Unrelated	NA	-17.38297167																								I15618	I21832	Unrelated	Third Degree	6.979			1	0	0	0	1
	I16530	I14148	Unrelated	NA	-15.5933392679			I20831	I7133	Unrelated	NA	-16.13207136																								I15618	I21833	Unrelated	Third Degree	13.739			1	0	0	0	1
	I16530	I14149	Unrelated	NA	-16.90597026			I20831	I7134	Unrelated	NA	-17.76904552																								I15618	I21834	Unrelated	Third Degree	4.99			1	0	0	0	1
	I16530	I14150	Unrelated	NA	-8.77526752536			I20831	I7135	Unrelated	NA	-16.04660375																								I15618	I22561	Unrelated	Third Degree	11.238			0.98	0.02	0	3	2
	I16530	I14151	Unrelated	NA	-15.8052989743			I20831	I7136	Unrelated	NA	-16.18226752																								I15618	I23095	Unrelated	Third Degree	16.652			1	0	0	0	1
	I16530	I14152	Unrelated	NA	-17.3183068723			I20831	I7137	Unrelated	NA	-15.95000651																								I15618	I23096	Unrelated	Third Degree	17.655			1	0	0	0	1
	I16530	I14153	Unrelated	NA	-17.4668769059			I20832	I11902	Unrelated	NA	-17.13572995																								I15618	I23118	Unrelated	Third Degree	14.666			1	0	0	0	1
	I16530	I14154	Unrelated	NA	-16.6174273847			I20832	I11906	Unrelated	NA	-16.3564169																								I15618	I23119	Unrelated	Third Degree	19.148			1	0	0	0	1
	I16530	I14155	Unrelated	NA	-5.61344196362			I20832	I14157	Unrelated	NA	-15.94678419																								I15618	I23120	Unrelated	Third Degree	18.481			1	0	0	0	1
	I16530	I14156	Unrelated	NA	-17.5091378829			I20832	I14158	Unrelated	NA	-19.49396758																								I15618	I23121	Unrelated	Third Degree	13.543			0.989	0.011	0	3	2
	I16530	I16521	Unrelated	NA	-15.0277936951			I20832	I14159	Unrelated	NA	-15.94776934																								I15618	I23122	Unrelated	Third Degree	16.413			1	0	0	0	1
	I16530	I16522	Unrelated	NA	-11.852983535			I20832	I14160	Unrelated	NA	-15.37681664																								I15618	I23123	Unrelated	Third Degree	12.986			0.982	0.018	0	4	2
	I16530	I16523	Unrelated	NA	-15.4505877181			I20832	I14161	Unrelated	NA	-17.20062271																								I15618	I23126	Unrelated	Third Degree	14.264			1	0	0	0	1
	I16530	I16524	Unrelated	NA	-16.0781656065			I20832	I14162	Unrelated	NA	-17.27961547																								I15618	I23348	Unrelated	Third Degree	13.252			0.985	0.015	0	4	3
	I16530	I16525	Unrelated	NA	-16.1777093989			I20832	I14163	Unrelated	NA	-16.8287171																								I15618	I23349	Unrelated	Third Degree	15.051			1	0	0	0	1
	I16530	I16529	Unrelated	NA	-16.1693272788			I20832	I14164	Unrelated	NA	-15.77718424																								I15618	I23350d	Unrelated	Third Degree	13.123			0.982	0.018	0	3	2
	I16530	I16532	Unrelated	NA	-17.1402471674			I20832	I14165	Unrelated	NA	-15.93381091																								I15618	I23351	Unrelated	Third Degree	13.009			0.978	0.022	0	6	5
	I16530	I16533	Unrelated	NA	-14.2731770969			I20832	I14166	Unrelated	NA	-16.30879211																								I15618	I23352	Unrelated	Third Degree	14.749			1	0	0	0	1
	I16530	I16534	Unrelated	NA	-13.7549330821			I20832	I15616	Unrelated	NA	-17.00799276																								I15618	I4088	Unrelated	Third Degree	17.47			1	0	0	0	1
	I16530	I16535	Unrelated	NA	-12.5163024698			I20832	I15617	Unrelated	NA	-18.62161747																								I15618	I4089	Unrelated	Third Degree	17.812			1	0	0	0	1
	I16530	I16541	Unrelated	NA	-16.2907775826			I20832	I15618	Unrelated	NA	-16.93182214																								I15618	I7126	Unrelated	Third Degree	14.786			1	0	0	0	1
	I16530	I16542	Unrelated	NA	-14.7335362493			I20832	I15619	Unrelated	NA	-17.63727178																								I15618	I7127	Unrelated	Third Degree	17.809			1	0	0	0	1
	I16530	I16543	Unrelated	NA	-16.8347868881			I20832	I15620	Unrelated	NA	-18.71656538																								I15618	I7128	Unrelated	Third Degree	18.358			1	0	0	0	1
	I16530	I16544	Unrelated	NA	-16.2815367136			I20832	I15621	Unrelated	NA	-16.23445558																								I15618	I7129	Unrelated	Third Degree	14.263			1	0	0	0	1
	I16530	I16545	Unrelated	NA	-14.8705636625			I20832	I15622	Unrelated	NA	-17.95963717																								I15618	I7130	Unrelated	Third Degree	12.015			0.972	0.028	0	5	4
	I16530	I16550	Unrelated	NA	-17.1796050058			I20832	I15623	Unrelated	NA	-18.93667931																								I15618	I7131	Unrelated	Third Degree	12.638			0.977	0.023	0	6	4
	I16530	I16551	Unrelated	NA	-16.9607819789			I20832	I18113	Unrelated	NA	-16.06526914																								I15618	I7132	Unrelated	Third Degree	18			1	0	0	0	1
	I16530	I16552	Unrelated	NA	-15.4145362157			I20832	I18114	Unrelated	NA	-16.52137001																								I15618	I7133	Unrelated	Third Degree	14.339			1	0	0	0	1
	I16530	I16559	Unrelated	NA	-16.3592920736			I20832	I18115	Unrelated	NA	-18.68453307																								I15618	I7134	Unrelated	Third Degree	16.165			1	0	0	0	1
	I16530	I16560	Unrelated	NA	-15.9226408809			I20832	I18116	Unrelated	NA	-17.16622203																								I15618	I7135	Unrelated	Third Degree	15.934			1	0	0	0	1
	I16530	I18638	Unrelated	NA	-16.3660165568			I20832	I18117_d	Unrelated	NA	-11.591505																								I15618	I7136	Unrelated	Third Degree	17.025			1	0	0	0	1
	I16530	I18692	Unrelated	NA	-15.5749192464			I20832	I18154	Unrelated	NA	-13.63511873																								I15618	I7137	Unrelated	Third Degree	12.902			0.982	0.018	0	5	4
	I16530	I18694	Unrelated	NA	-15.7695977732			I20832	I18154_d	Unrelated	NA	-3.510249823																								I15619	I15620	Unrelated	Third Degree	12.322			0.975	0.025	0	6	2
	I16530	I29887_d	Unrelated	NA	-10.3128468685			I20832	I20806	Unrelated	NA	-17.57782791																								I15619	I15621	Unrelated	Third Degree	18.37			1	0	0	0	1
	I16530	I29888	Unrelated	NA	-17.7940231766			I20832	I20809	Unrelated	NA	-17.61364854																								I15619	I15622	Unrelated	Third Degree	16.871			1	0	0	0	1
	I16530	I5109	Unrelated	NA	-16.9439910833			I20832	I20810	Unrelated	NA	-18.02333178																								I15619	I15623	Unrelated	Third Degree	19.25			1	0	0	0	1
	I16530	I5114	Unrelated	NA	-13.890180886			I20832	I20834	Unrelated	NA	-16.04757918																								I15619	I15705	Unrelated	Third Degree	15.339			1	0	0	0	1
	I16530	I5115	Unrelated	NA	-16.6099412104			I20832	I20835	Unrelated	NA	-17.38990308																								I15619	I18113	Unrelated	Third Degree	18.411			1	0	0	0	1
	I16530	I7048	Unrelated	NA	-18.7381815663			I20832	I20836	Unrelated	NA	-15.10469978																								I15619	I18114	Unrelated	Third Degree	18.933			1	0	0	0	1
	I16530	I7049	Unrelated	NA	-18.4108578224			I20832	I20837	Unrelated	NA	-15.49106871																								I15619	I18115	Unrelated	Third Degree	19.24			1	0	0	0	1
	I16530	I7051	Unrelated	NA	-17.2599879062			I20832	I20838	Unrelated	NA	-16.26756006																								I15619	I18116	Unrelated	Third Degree	13.381			1	0	0	0	1
	I16532	I16522	Unrelated	NA	-10.7807862101			I20832	I20868	Unrelated	NA	-17.58435592																								I15619	I18117d	Unrelated	Third Degree	18.244			1	0	0	0	1
	I16532	I16533	Unrelated	NA	-12.9445236431			I20832	I20869	Unrelated	NA	-16.61310664																								I15619	I18154	Unrelated	Third Degree	15.903			1	0	0	0	1
	I16532	I16534	Unrelated	NA	-14.1419830482			I20832	I20871	Unrelated	NA	-12.54919867																								I15619	I18154d	Unrelated	Third Degree	15.903			1	0	0	0	1
	I16532	I16535	Unrelated	NA	-11.2811415867			I20832	I21711	Unrelated	NA	-16.1352348																								I15619	I20806	Unrelated	Third Degree	13.623			1	0	0	0	1
	I16532	I16544	Unrelated	NA	-14.5881203272			I20832	I21712	Unrelated	NA	-14.16090832																								I15619	I20809	Unrelated	Third Degree	19.404			1	0	0	0	1
	I16532	I16545	Unrelated	NA	-13.7206165724			I20832	I21713	Unrelated	NA	-17.01575519																								I15619	I20810	Unrelated	Third Degree	2.19			1	0	0	0	1
	I16532	I16551	Unrelated	NA	-17.1253709497			I20832	I21821	Unrelated	NA	-9.673067454																								I15619	I20830d	Unrelated	Third Degree	17.784			1	0	0	0	1
	I16532	I16552	Unrelated	NA	-16.7041771569			I20832	I21822	Unrelated	NA	-16.13097764																								I15619	I20831	Unrelated	Third Degree	18.393			1	0	0	0	1
	I16532	I29888	Unrelated	NA	-18.3652460956			I20832	I21823	Unrelated	NA	-15.87942996																								I15619	I20832	Unrelated	Third Degree	17.323			1	0	0	0	1
	I16533	I16522	Unrelated	NA	-9.3298471412			I20832	I21831	Unrelated	NA	-3.575266872																								I15619	I20834	Unrelated	Third Degree	16.854			1	0	0	0	1
	I16533	I16534	Unrelated	NA	-12.6092179429			I20832	I21832	Unrelated	NA	-3.481470881																								I15619	I20835	Unrelated	Third Degree	16.479			1	0	0	0	1
	I16533	I16535	Unrelated	NA	-8.19568261823			I20832	I21833	Unrelated	NA	-8.175019105																								I15619	I20836	Unrelated	Third Degree	16.775			1	0	0	0	1
	I16533	I16544	Unrelated	NA	-14.1757358993			I20832	I21834	Unrelated	NA	-3.294294191																								I15619	I20837	Unrelated	Third Degree	17.782			1	0	0	0	1
	I16533	I16545	Unrelated	NA	-11.1821420077			I20832	I22561	Unrelated	NA	-16.62438911																								I15619	I20838	Unrelated	Third Degree	15.815			1	0	0	0	1
	I16533	I16551	Unrelated	NA	-13.811894639			I20832	I22564	Unrelated	NA	-21.34029342																								I15619	I20868	Unrelated	Third Degree	18.076			1	0	0	0	1
	I16533	I16552	Unrelated	NA	-13.2919033164			I20832	I23118	Unrelated	NA	-17.24024505																								I15619	I20869	Unrelated	Third Degree	12.965			0.983	0.017	0	3	2
	I16533	I29888	Unrelated	NA	-15.8625845877			I20832	I23119	Unrelated	NA	-16.39502226																								I15619	I20871	Unrelated	Third Degree	15.907			1	0	0	0	1
	I16534	I16522	Unrelated	NA	-10.5986482124			I20832	I23120	Unrelated	NA	-17.20049217																								I15619	I21711	Unrelated	Third Degree	13.099			1	0	0	0	1
	I16534	I16535	Unrelated	NA	-10.0535963378			I20832	I23121	Unrelated	NA	-16.99202872																								I15619	I21712	Unrelated	Third Degree	17.609			1	0	0	0	1
	I16534	I16544	Unrelated	NA	-13.2057782249			I20832	I23122	Unrelated	NA	-18.23670193																								I15619	I21713	Unrelated	Third Degree	19.294			1	0	0	0	1
	I16534	I16545	Unrelated	NA	-12.5943905195			I20832	I23123	Unrelated	NA	-17.7814384																								I15619	I21821	Unrelated	Third Degree	14.47			1	0	0	0	1
	I16534	I16551	Unrelated	NA	-15.661639892			I20832	I23126	Unrelated	NA	-14.7371082																								I15619	I21822	Unrelated	Third Degree	15.666			1	0	0	0	1
	I16534	I16552	Unrelated	NA	-15.5907939489			I20832	I23348	Unrelated	NA	-17.20585211																								I15619	I21831	Unrelated	Third Degree	1.328			0.934	0.066	0	0	1
	I16534	I29888	Unrelated	NA	-16.9374609759			I20832	I23349	Unrelated	NA	-15.36202833																								I15619	I21832	Unrelated	Third Degree	7.616			1	0	0	0	1
	I16535	I16522	Unrelated	NA	-6.88675930442			I20832	I23351	Unrelated	NA	-16.95333365																								I15619	I21833	Unrelated	Third Degree	13.422			1	0	0	0	1
	I16535	I16544	Unrelated	NA	-10.5273400717			I20832	I23352	Unrelated	NA	-15.86643786																								I15619	I21834	Unrelated	Third Degree	6.413			1	0	0	0	1
	I16535	I16545	Unrelated	NA	-9.81333695775			I20832	I4088	Unrelated	NA	-17.59718104																								I15619	I22561	Unrelated	Third Degree	18.163			1	0	0	0	1
	I16535	I16551	Unrelated	NA	-11.7660749719			I20832	I4089	Unrelated	NA	-17.6628393																								I15619	I23095	Unrelated	Third Degree	19.448			1	0	0	0	1
	I16535	I16552	Unrelated	NA	-11.5166114888			I20832	I7127	Unrelated	NA	-17.86153985																								I15619	I23096	Unrelated	Third Degree	12.822			0.981	0.019	0	3	2
	I16535	I29888	Unrelated	NA	-15.1405778433			I20832	I7128	Unrelated	NA	-15.86004574																								I15619	I23118	Unrelated	Third Degree	19.314			1	0	0	0	1
	I16541	I10129	Unrelated	NA	-17.1105949744			I20832	I7129	Unrelated	NA	-16.73280603																								I15619	I23119	Unrelated	Third Degree	18.759			1	0	0	0	1
	I16541	I10131	Unrelated	NA	-17.9282022193			I20832	I7130	Unrelated	NA	-17.82721122																								I15619	I23120	Unrelated	Third Degree	11.605			0.974	0.026	0	3	2
	I16541	I14147	Unrelated	NA	-18.3697036137			I20832	I7131	Unrelated	NA	-18.03018675																								I15619	I23121	Unrelated	Third Degree	16.546			1	0	0	0	1
	I16541	I14148	Unrelated	NA	-15.7770873579			I20832	I7132	Unrelated	NA	-17.87734126																								I15619	I23122	Unrelated	Third Degree	17.157			1	0	0	0	1
	I16541	I14149	Unrelated	NA	-16.9133349755			I20832	I7133	Unrelated	NA	-17.5212997																								I15619	I23123	Unrelated	Third Degree	17.702			1	0	0	0	1
	I16541	I14150	Unrelated	NA	-7.59788541799			I20832	I7134	Unrelated	NA	-15.77042533																								I15619	I23126	Unrelated	Third Degree	13.373			1	0	0	0	1
	I16541	I14151	Unrelated	NA	-16.2052401964			I20832	I7135	Unrelated	NA	-17.91615329																								I15619	I23348	Unrelated	Third Degree	18.932			1	0	0	0	1
	I16541	I14152	Unrelated	NA	-16.7041314569			I20832	I7136	Unrelated	NA	-18.23807587																								I15619	I23349	Unrelated	Third Degree	19.173			1	0	0	0	1
	I16541	I14153	Unrelated	NA	-16.5357740525			I20832	I7137	Unrelated	NA	-16.12610331																								I15619	I23350d	Unrelated	Third Degree	16.805			1	0	0	0	1
	I16541	I14154	Unrelated	NA	-16.4597282097			I20834	I11902	Unrelated	NA	-16.85837593																								I15619	I23351	Unrelated	Third Degree	13.532			1	0	0	0	1
	I16541	I14155	Unrelated	NA	-6.65847302953			I20834	I11906	Unrelated	NA	-18.52266475																								I15619	I23352	Unrelated	Third Degree	15.52			1	0	0	0	1
	I16541	I14156	Unrelated	NA	-17.1028414329			I20834	I14157	Unrelated	NA	-15.730705																								I15619	I4088	Unrelated	Third Degree	17.182			1	0	0	0	1
	I16541	I16521	Unrelated	NA	-15.521888585			I20834	I14158	Unrelated	NA	-18.13370085																								I15619	I4089	Unrelated	Third Degree	11.671			0.982	0.018	0	2	2
	I16541	I16522	Unrelated	NA	-10.7397706313			I20834	I14159	Unrelated	NA	-16.22159955																								I15619	I7126	Unrelated	Third Degree	14.652			1	0	0	0	1
	I16541	I16523	Unrelated	NA	-14.7058814903			I20834	I14160	Unrelated	NA	-17.11646393																								I15619	I7127	Unrelated	Third Degree	18.064			1	0	0	0	1
	I16541	I16524	Unrelated	NA	-15.5967197316			I20834	I14161	Unrelated	NA	-18.52122308																								I15619	I7128	Unrelated	Third Degree	18.511			1	0	0	0	1
	I16541	I16525	Unrelated	NA	-17.0607212723			I20834	I14162	Unrelated	NA	-16.59071709																								I15619	I7129	Unrelated	Third Degree	17.268			1	0	0	0	1
	I16541	I16529	Unrelated	NA	-16.8944451814			I20834	I14163	Unrelated	NA	-15.74348309																								I15619	I7130	Unrelated	Third Degree	18.714			1	0	0	0	1
	I16541	I16532	Unrelated	NA	-14.9098576449			I20834	I14164	Unrelated	NA	-15.28671143																								I15619	I7131	Unrelated	Third Degree	18.495			1	0	0	0	1
	I16541	I16533	Unrelated	NA	-13.0378315005			I20834	I14165	Unrelated	NA	-16.96117167																								I15619	I7132	Unrelated	Third Degree	16.562			1	0	0	0	1
	I16541	I16534	Unrelated	NA	-14.1128473826			I20834	I14166	Unrelated	NA	-16.9086304																								I15619	I7133	Unrelated	Third Degree	17.517			1	0	0	0	1
	I16541	I16535	Unrelated	NA	-12.7704882848			I20834	I15616	Unrelated	NA	-17.39223259																								I15619	I7134	Unrelated	Third Degree	20.115			1	0	0	0	1
	I16541	I16542	Unrelated	NA	-15.486338612			I20834	I15617	Unrelated	NA	-19.49388557																								I15619	I7135	Unrelated	Third Degree	17.831			1	0	0	0	1
	I16541	I16543	Unrelated	NA	-17.9476427552			I20834	I15618	Unrelated	NA	-16.30491736																								I15619	I7136	Unrelated	Third Degree	19.428			1	0	0	0	1
	I16541	I16544	Unrelated	NA	-13.7857147573			I20834	I15619	Unrelated	NA	-18.47238021																								I15619	I7137	Unrelated	Third Degree	17.415			1	0	0	0	1
	I16541	I16545	Unrelated	NA	-13.5851126047			I20834	I15620	Unrelated	NA	-17.09725347																								I15620	I15621	Unrelated	Third Degree	15.714			1	0	0	0	1
	I16541	I16550	Unrelated	NA	-15.4376879301			I20834	I15621	Unrelated	NA	-15.11225353																								I15620	I15622	Unrelated	Third Degree	18.247			1	0	0	0	1
	I16541	I16551	Unrelated	NA	-16.0173015399			I20834	I15622	Unrelated	NA	-18.04654643																								I15620	I15623	Unrelated	Third Degree	18.393			1	0	0	0	1
	I16541	I16552	Unrelated	NA	-16.621707716			I20834	I15623	Unrelated	NA	-19.68218042																								I15620	I15705	Unrelated	Third Degree	17.937			1	0	0	0	1
	I16541	I16559	Unrelated	NA	-16.2513493833			I20834	I18113	Unrelated	NA	-15.5763475																								I15620	I18113	Unrelated	Third Degree	15.158			1	0	0	0	1
	I16541	I16560	Unrelated	NA	-16.1547662159			I20834	I18114	Unrelated	NA	-17.1904648																								I15620	I18114	Unrelated	Third Degree	19.213			1	0	0	0	1
	I16541	I18638	Unrelated	NA	-17.2343619311			I20834	I18115	Unrelated	NA	-19.10849114																								I15620	I18115	Unrelated	Third Degree	20.039			1	0	0	0	1
	I16541	I18692	Unrelated	NA	-14.8487308192			I20834	I18116	Unrelated	NA	-18.78120246																								I15620	I18116	Unrelated	Third Degree	18.792			1	0	0	0	1
	I16541	I18694	Unrelated	NA	-16.7512388055			I20834	I18117_d	Unrelated	NA	-11.96706424																								I15620	I18117d	Unrelated	Third Degree	17.311			1	0	0	0	1
	I16541	I29887_d	Unrelated	NA	-9.66888491244			I20834	I18154	Unrelated	NA	-13.22078398																								I15620	I18154	Unrelated	Third Degree	17.271			1	0	0	0	1
	I16541	I29888	Unrelated	NA	-17.9868705925			I20834	I18154_d	Unrelated	NA	-4.301891623																								I15620	I18154d	Unrelated	Third Degree	17.271			1	0	0	0	1
	I16541	I5109	Unrelated	NA	-16.5172587894			I20834	I20806	Unrelated	NA	-16.98821003																								I15620	I20806	Unrelated	Third Degree	13.937			1	0	0	0	1
	I16541	I5114	Unrelated	NA	-16.6660280527			I20834	I20809	Unrelated	NA	-16.92064122																								I15620	I20809	Unrelated	Third Degree	18.621			1	0	0	0	1
	I16541	I5115	Unrelated	NA	-17.1056704077			I20834	I20810	Unrelated	NA	-18.29282297																								I15620	I20810	Unrelated	Third Degree	13.029			1	0	0	0	1
	I16541	I7048	Unrelated	NA	-17.3653430928			I20834	I20835	Unrelated	NA	-16.71633775																								I15620	I20830d	Unrelated	Third Degree	15.689			1	0	0	0	1
	I16541	I7049	Unrelated	NA	-17.0975349317			I20834	I20836	Unrelated	NA	-16.67522103																								I15620	I20831	Unrelated	Third Degree	13.47			1	0	0	0	1
	I16541	I7051	Unrelated	NA	-16.4083681237			I20834	I20837	Unrelated	NA	-15.27073644																								I15620	I20832	Unrelated	Third Degree	15.893			1	0	0	0	1
	I16542	I10016	Unrelated	NA	-17.3594639093			I20834	I20838	Unrelated	NA	-15.12551974																								I15620	I20834	Unrelated	Third Degree	17.406			1	0	0	0	1
	I16542	I10129	Unrelated	NA	-15.3746136972			I20834	I20868	Unrelated	NA	-17.94817675																								I15620	I20835	Unrelated	Third Degree	7.206			0.92	0.08	0	21	8
	I16542	I10131	Unrelated	NA	-16.4065582406			I20834	I20869	Unrelated	NA	-17.12734121																								I15620	I20836	Unrelated	Third Degree	15.447			1	0	0	0	1
	I16542	I14147	Unrelated	NA	-16.7856438033			I20834	I20871	Unrelated	NA	-13.22479982																								I15620	I20837	Unrelated	Third Degree	19.522			1	0	0	0	1
	I16542	I14148	Unrelated	NA	-15.4746824954			I20834	I21711	Unrelated	NA	-15.71119126																								I15620	I20838	Unrelated	Third Degree	18.409			1	0	0	0	1
	I16542	I14149	Unrelated	NA	-15.9134943607			I20834	I21712	Unrelated	NA	-15.79073212																								I15620	I20868	Unrelated	Third Degree	18.437			1	0	0	0	1
	I16542	I14150	Unrelated	NA	-6.47991774885			I20834	I21713	Unrelated	NA	-16.72089685																								I15620	I20869	Unrelated	Third Degree	16.623			1	0	0	0	1
	I16542	I14151	Unrelated	NA	-15.6991279986			I20834	I21821	Unrelated	NA	-10.21800458																								I15620	I20871	Unrelated	Third Degree	18.392			1	0	0	0	1
	I16542	I14152	Unrelated	NA	-15.8940035963			I20834	I21822	Unrelated	NA	-15.80014685																								I15620	I21711	Unrelated	Third Degree	19.589			1	0	0	0	1
	I16542	I14153	Unrelated	NA	-15.4009200266			I20834	I21823	Unrelated	NA	-17.43206842																								I15620	I21712	Unrelated	Third Degree	19.538			1	0	0	0	1
	I16542	I14154	Unrelated	NA	-15.3813407783			I20834	I21831	Unrelated	NA	-3.524884273																								I15620	I21713	Unrelated	Third Degree	17.87			1	0	0	0	1
	I16542	I14155	Unrelated	NA	-5.78008047501			I20834	I21832	Unrelated	NA	-4.661677689																								I15620	I21821	Unrelated	Third Degree	15.098			1	0	0	0	1
	I16542	I14156	Unrelated	NA	-17.3452848685			I20834	I21833	Unrelated	NA	-8.19639839																								I15620	I21822	Unrelated	Third Degree	18.249			1	0	0	0	1
	I16542	I16521	Unrelated	NA	-15.1861229718			I20834	I21834	Unrelated	NA	-3.373491891																								I15620	I21831	Unrelated	Third Degree	3.405			1	0	0	0	1
	I16542	I16522	Unrelated	NA	-11.0739435339			I20834	I22561	Unrelated	NA	-16.52722003																								I15620	I21832	Unrelated	Third Degree	7.252			1	0	0	0	1
	I16542	I16523	Unrelated	NA	-12.9211997633			I20834	I22564	Unrelated	NA	-20.72988933																								I15620	I21833	Unrelated	Third Degree	7.982			0.944	0.056	0	8	2
	I16542	I16524	Unrelated	NA	-13.1524522289			I20834	I23118	Unrelated	NA	-17.3136644																								I15620	I21834	Unrelated	Third Degree	8.489			1	0	0	0	1
	I16542	I16525	Unrelated	NA	-16.0380476123			I20834	I23119	Unrelated	NA	-16.29000632																								I15620	I22561	Unrelated	Third Degree	18.75			1	0	0	0	1
	I16542	I16529	Unrelated	NA	-14.3200885202			I20834	I23120	Unrelated	NA	-16.8307748																								I15620	I23095	Unrelated	Third Degree	19.001			1	0	0	0	1
	I16542	I16532	Unrelated	NA	-15.0494145517			I20834	I23121	Unrelated	NA	-17.49456159																								I15620	I23096	Unrelated	Third Degree	12.985			0.983	0.017	0	3	2
	I16542	I16533	Unrelated	NA	-12.4180819253			I20834	I23122	Unrelated	NA	-16.36482701																								I15620	I23118	Unrelated	Third Degree	17.572			1	0	0	0	1
	I16542	I16534	Unrelated	NA	-12.8016732202			I20834	I23123	Unrelated	NA	-17.40587341																								I15620	I23119	Unrelated	Third Degree	18.611			1	0	0	0	1
	I16542	I16535	Unrelated	NA	-9.14407011029			I20834	I23126	Unrelated	NA	-14.11679969																								I15620	I23120	Unrelated	Third Degree	17.933			1	0	0	0	1
	I16542	I16544	Unrelated	NA	-15.1502989204			I20834	I23348	Unrelated	NA	-17.29156494																								I15620	I23121	Unrelated	Third Degree	18.509			1	0	0	0	1
	I16542	I16545	Unrelated	NA	-13.2933441806			I20834	I23349	Unrelated	NA	-16.07550706																								I15620	I23122	Unrelated	Third Degree	16.829			1	0	0	0	1
	I16542	I16550	Unrelated	NA	-15.020100275			I20834	I23351	Unrelated	NA	-17.19106215																								I15620	I23123	Unrelated	Third Degree	18.52			1	0	0	0	1
	I16542	I16551	Unrelated	NA	-16.1760639643			I20834	I23352	Unrelated	NA	-18.68115372																								I15620	I23126	Unrelated	Third Degree	17.355			1	0	0	0	1
	I16542	I16552	Unrelated	NA	-15.2540214831			I20834	I4088	Unrelated	NA	-20.47658323																								I15620	I23348	Unrelated	Third Degree	19.614			1	0	0	0	1
	I16542	I16559	Unrelated	NA	-16.3460114604			I20834	I4089	Unrelated	NA	-18.68359741																								I15620	I23349	Unrelated	Third Degree	15.121			1	0	0	0	1
	I16542	I16560	Unrelated	NA	-16.0498565642			I20834	I7127	Unrelated	NA	-17.22872041																								I15620	I23350d	Unrelated	Third Degree	13.917			1	0	0	0	1
	I16542	I18638	Unrelated	NA	-16.4707204956			I20834	I7128	Unrelated	NA	-17.36039857																								I15620	I23351	Unrelated	Third Degree	19.86			1	0	0	0	1
	I16542	I18692	Unrelated	NA	-15.9757083089			I20834	I7129	Unrelated	NA	-18.09783409																								I15620	I23352	Unrelated	Third Degree	19.587			1	0	0	0	1
	I16542	I18694	Unrelated	NA	-15.4049118021			I20834	I7130	Unrelated	NA	-18.46958008																								I15620	I4088	Unrelated	Third Degree	18.002			1	0	0	0	1
	I16542	I29887_d	Unrelated	NA	-10.3342524366			I20834	I7131	Unrelated	NA	-17.24993891																								I15620	I4089	Unrelated	Third Degree	17.581			1	0	0	0	1
	I16542	I29888	Unrelated	NA	-18.328291503			I20834	I7132	Unrelated	NA	-18.3266954																								I15620	I7126	Unrelated	Third Degree	15.161			1	0	0	0	1
	I16542	I5109	Unrelated	NA	-17.5443521559			I20834	I7133	Unrelated	NA	-18.06970524																								I15620	I7127	Unrelated	Third Degree	11.038			0.966	0.034	0	8	3
	I16542	I5114	Unrelated	NA	-15.8301083133			I20834	I7134	Unrelated	NA	-18.24718507																								I15620	I7128	Unrelated	Third Degree	17.043			1	0	0	0	1
	I16542	I5115	Unrelated	NA	-16.4715968859			I20834	I7135	Unrelated	NA	-19.24288995																								I15620	I7129	Unrelated	Third Degree	16.778			1	0	0	0	1
	I16542	I7048	Unrelated	NA	-18.0672343742			I20834	I7136	Unrelated	NA	-16.85518523																								I15620	I7130	Unrelated	Third Degree	15.348			1	0	0	0	1
	I16542	I7049	Unrelated	NA	-18.1965680167			I20834	I7137	Unrelated	NA	-17.54922794																								I15620	I7131	Unrelated	Third Degree	18.435			1	0	0	0	1
	I16542	I7051	Unrelated	NA	-15.5039333368			I20835	I11902	Unrelated	NA	-18.96983689																								I15620	I7132	Unrelated	Third Degree	16.646			1	0	0	0	1
	I16543	I10016	Unrelated	NA	-17.0200548343			I20835	I11906	Unrelated	NA	-17.79057857																								I15620	I7133	Unrelated	Third Degree	17.533			1	0	0	0	1
	I16543	I10129	Unrelated	NA	-17.8519360698			I20835	I14157	Unrelated	NA	-18.18891985																								I15620	I7134	Unrelated	Third Degree	18.353			1	0	0	0	1
	I16543	I10131	Unrelated	NA	-15.6230174205			I20835	I14158	Unrelated	NA	-18.38176165																								I15620	I7135	Unrelated	Third Degree	17.099			1	0	0	0	1
	I16543	I14147	Unrelated	NA	-19.2756589859			I20835	I14159	Unrelated	NA	-16.51917081																								I15620	I7136	Unrelated	Third Degree	18.953			1	0	0	0	1
	I16543	I14148	Unrelated	NA	-14.6978395829			I20835	I14160	Unrelated	NA	-16.91283099																								I15620	I7137	Unrelated	Third Degree	19.054			1	0	0	0	1
	I16543	I14149	Unrelated	NA	-19.0825095246			I20835	I14161	Unrelated	NA	-17.87194744																								I15621	I15622	Unrelated	Third Degree	14.983			1	0	0	0	1
	I16543	I14150	Unrelated	NA	-8.30338978294			I20835	I14162	Unrelated	NA	-16.54266556																								I15621	I15623	Unrelated	Third Degree	18.806			1	0	0	0	1
	I16543	I14151	Unrelated	NA	-17.2881483263			I20835	I14163	Unrelated	NA	-15.78518099																								I15621	I15705	Unrelated	Third Degree	13.756			1	0	0	0	1
	I16543	I14152	Unrelated	NA	-17.8673079977			I20835	I14164	Unrelated	NA	-16.91122451																								I15621	I18113	Unrelated	Third Degree	17.858			1	0	0	0	1
	I16543	I14153	Unrelated	NA	-16.8279936663			I20835	I14165	Unrelated	NA	-17.93356345																								I15621	I18114	Unrelated	Third Degree	13.732			1	0	0	0	1
	I16543	I14154	Unrelated	NA	-17.3547687021			I20835	I14166	Unrelated	NA	-16.77838642																								I15621	I18115	Unrelated	Third Degree	19.699			1	0	0	0	1
	I16543	I14155	Unrelated	NA	-5.25465315925			I20835	I15616	Unrelated	NA	-17.82320783																								I15621	I18116	Unrelated	Third Degree	18.254			1	0	0	0	1
	I16543	I14156	Unrelated	NA	-17.5811486391			I20835	I15617	Unrelated	NA	-18.51677032																								I15621	I18117d	Unrelated	Third Degree	15.507			1	0	0	0	1
	I16543	I16521	Unrelated	NA	-17.539278227			I20835	I15618	Unrelated	NA	-17.08017542																								I15621	I18154	Unrelated	Third Degree	18.63			1	0	0	0	1
	I16543	I16522	Unrelated	NA	-13.3984020277			I20835	I15619	Unrelated	NA	-18.37922833																								I15621	I18154d	Unrelated	Third Degree	18.63			1	0	0	0	1
	I16543	I16523	Unrelated	NA	-14.7645325207			I20835	I15620	Unrelated	NA	-12.39326448																								I15621	I20806	Unrelated	Third Degree	18.91			1	0	0	0	1
	I16543	I16524	Unrelated	NA	-14.9484981908			I20835	I15621	Unrelated	NA	-16.0009091																								I15621	I20809	Unrelated	Third Degree	17.058			1	0	0	0	1
	I16543	I16525	Unrelated	NA	-16.8838727332			I20835	I15622	Unrelated	NA	-18.09141912																								I15621	I20810	Unrelated	Third Degree	18.371			1	0	0	0	1
	I16543	I16529	Unrelated	NA	-16.4969218821			I20835	I15623	Unrelated	NA	-19.98973882																								I15621	I20830d	Unrelated	Third Degree	17.997			1	0	0	0	1
	I16543	I16532	Unrelated	NA	-16.671755665			I20835	I18113	Unrelated	NA	-15.71583924																								I15621	I20831	Unrelated	Third Degree	14.522			1	0	0	0	1
	I16543	I16533	Unrelated	NA	-15.7871348161			I20835	I18114	Unrelated	NA	-18.01066318																								I15621	I20832	Unrelated	Third Degree	16.058			1	0	0	0	1
	I16543	I16534	Unrelated	NA	-14.2672856039			I20835	I18115	Unrelated	NA	-19.10826416																								I15621	I20834	Unrelated	Third Degree	16.434			1	0	0	0	1
	I16543	I16535	Unrelated	NA	-12.2427104512			I20835	I18116	Unrelated	NA	-17.61613535																								I15621	I20835	Unrelated	Third Degree	15.845			1	0	0	0	1
	I16543	I16544	Unrelated	NA	-15.2240910395			I20835	I18117_d	Unrelated	NA	-11.77422359																								I15621	I20836	Unrelated	Third Degree	17.573			1	0	0	0	1
	I16543	I16545	Unrelated	NA	-14.396861696			I20835	I18154	Unrelated	NA	-13.14012453																								I15621	I20837	Unrelated	Third Degree	10.944			0.96	0.04	0	11	7
	I16543	I16550	Unrelated	NA	-15.9751880665			I20835	I18154_d	Unrelated	NA	-3.243815527																								I15621	I20838	Unrelated	Third Degree	13.705			1	0	0	0	1
	I16543	I16551	Unrelated	NA	-17.2136155641			I20835	I20806	Unrelated	NA	-15.46303913																								I15621	I20868	Unrelated	Third Degree	17.735			1	0	0	0	1
	I16543	I16552	Unrelated	NA	-16.4207884876			I20835	I20809	Unrelated	NA	-19.24693278																								I15621	I20869	Unrelated	Third Degree	17.055			1	0	0	0	1
	I16543	I16559	Unrelated	NA	-17.6307858834			I20835	I20810	Unrelated	NA	-17.79465342																								I15621	I20871	Unrelated	Third Degree	16.812			1	0	0	0	1
	I16543	I16560	Unrelated	NA	-18.2155005471			I20835	I20836	Unrelated	NA	-16.22943961																								I15621	I21711	Unrelated	Third Degree	13.242			1	0	0	0	1
	I16543	I18638	Unrelated	NA	-16.9100806321			I20835	I20837	Unrelated	NA	-15.64012678																								I15621	I21712	Unrelated	Third Degree	16.441			1	0	0	0	1
	I16543	I18692	Unrelated	NA	-16.3370380373			I20835	I20838	Unrelated	NA	-17.06446533																								I15621	I21713	Unrelated	Third Degree	16.345			1	0	0	0	1
	I16543	I18694	Unrelated	NA	-18.20270064			I20835	I20868	Unrelated	NA	-16.20965603																								I15621	I21821	Unrelated	Third Degree	15.412			1	0	0	0	1
	I16543	I29887_d	Unrelated	NA	-12.5070973825			I20835	I20869	Unrelated	NA	-18.29698689																								I15621	I21822	Unrelated	Third Degree	12.38			0.974	0.026	0	6	4
	I16543	I29888	Unrelated	NA	-19.8554672999			I20835	I20871	Unrelated	NA	-13.26728457																								I15621	I21831	Unrelated	Third Degree	3.969			1	0	0	0	1
	I16543	I5109	Unrelated	NA	-17.476294507			I20835	I21711	Unrelated	NA	-16.71945761																								I15621	I21832	Unrelated	Third Degree	5.208			1	0	0	0	1
	I16543	I5114	Unrelated	NA	-17.8371871339			I20835	I21712	Unrelated	NA	-17.1136126																								I15621	I21833	Unrelated	Third Degree	14.074			1	0	0	0	1
	I16543	I5115	Unrelated	NA	-16.8081505365			I20835	I21713	Unrelated	NA	-17.43509883																								I15621	I21834	Unrelated	Third Degree	6.658			1	0	0	0	1
	I16543	I7048	Unrelated	NA	-17.9703357871			I20835	I21821	Unrelated	NA	-8.664408232																								I15621	I22561	Unrelated	Third Degree	18.495			1	0	0	0	1
	I16543	I7049	Unrelated	NA	-18.6424871748			I20835	I21822	Unrelated	NA	-17.46981373																								I15621	I23095	Unrelated	Third Degree	16.56			1	0	0	0	1
	I16543	I7051	Unrelated	NA	-18.029852377			I20835	I21823	Unrelated	NA	-16.09699629																								I15621	I23096	Unrelated	Third Degree	13.507			1	0	0	0	1
	I16544	I16522	Unrelated	NA	-10.860019248			I20835	I21831	Unrelated	NA	-1.956399003																								I15621	I23118	Unrelated	Third Degree	17.055			1	0	0	0	1
	I16544	I16545	Unrelated	NA	-13.888910763			I20835	I21832	Unrelated	NA	-4.325480962																								I15621	I23119	Unrelated	Third Degree	14.106			1	0	0	0	1
	I16544	I16551	Unrelated	NA	-16.5256233879			I20835	I21833	Unrelated	NA	-5.447490263																								I15621	I23120	Unrelated	Third Degree	17.213			1	0	0	0	1
	I16544	I16552	Unrelated	NA	-14.8262150849			I20835	I21834	Unrelated	NA	-5.124004379																								I15621	I23121	Unrelated	Third Degree	17.709			1	0	0	0	1
	I16544	I29888	Unrelated	NA	-18.4841151581			I20835	I22561	Unrelated	NA	-17.27023051																								I15621	I23122	Unrelated	Third Degree	17.163			1	0	0	0	1
	I16545	I16522	Unrelated	NA	-9.21318526608			I20835	I22564	Unrelated	NA	-21.71191337																								I15621	I23123	Unrelated	Third Degree	18.159			1	0	0	0	1
	I16545	I16551	Unrelated	NA	-15.0517819098			I20835	I23118	Unrelated	NA	-19.05718742																								I15621	I23126	Unrelated	Third Degree	17.722			1	0	0	0	1
	I16545	I16552	Unrelated	NA	-12.4965431923			I20835	I23119	Unrelated	NA	-16.98620562																								I15621	I23348	Unrelated	Third Degree	12.882			0.98	0.02	0	4	3
	I16545	I29888	Unrelated	NA	-17.3167480426			I20835	I23120	Unrelated	NA	-18.80963682																								I15621	I23349	Unrelated	Third Degree	18.915			1	0	0	0	1
	I16550	I10016	Unrelated	NA	-16.9046654184			I20835	I23121	Unrelated	NA	-16.98084531																								I15621	I23350d	Unrelated	Third Degree	13.765			1	0	0	0	1
	I16550	I10129	Unrelated	NA	-16.7553528167			I20835	I23122	Unrelated	NA	-18.06029063																								I15621	I23351	Unrelated	Third Degree	13.083			0.977	0.023	0	7	6
	I16550	I10131	Unrelated	NA	-17.2773405793			I20835	I23123	Unrelated	NA	-17.91195																								I15621	I23352	Unrelated	Third Degree	17.766			1	0	0	0	1
	I16550	I14147	Unrelated	NA	-18.0458734034			I20835	I23126	Unrelated	NA	-12.17610831																								I15621	I4088	Unrelated	Third Degree	16.139			1	0	0	0	1
	I16550	I14148	Unrelated	NA	-15.7246464284			I20835	I23348	Unrelated	NA	-18.97061417																								I15621	I4089	Unrelated	Third Degree	11.742			0.983	0.017	0	1	1
	I16550	I14149	Unrelated	NA	-17.2285826276			I20835	I23349	Unrelated	NA	-17.22489146																								I15621	I7126	Unrelated	Third Degree	15.564			1	0	0	0	1
	I16550	I14150	Unrelated	NA	-9.68072028728			I20835	I23351	Unrelated	NA	-16.17805921																								I15621	I7127	Unrelated	Third Degree	12.909			1	0	0	0	1
	I16550	I14151	Unrelated	NA	-16.8693386227			I20835	I23352	Unrelated	NA	-15.79663322																								I15621	I7128	Unrelated	Third Degree	12.697			0.977	0.023	0	5	2
	I16550	I14152	Unrelated	NA	-18.6142172952			I20835	I4088	Unrelated	NA	-19.28823967																								I15621	I7129	Unrelated	Third Degree	16.27			1	0	0	0	1
	I16550	I14153	Unrelated	NA	-15.86909615			I20835	I4089	Unrelated	NA	-19.35092777																								I15621	I7130	Unrelated	Third Degree	18.423			1	0	0	0	1
	I16550	I14154	Unrelated	NA	-16.1026079727			I20835	I7127	Unrelated	NA	-17.20283346																								I15621	I7131	Unrelated	Third Degree	13.739			1	0	0	0	1
	I16550	I14155	Unrelated	NA	-5.82593027744			I20835	I7128	Unrelated	NA	-16.85297062																								I15621	I7132	Unrelated	Third Degree	12.301			0.984	0.016	0	2	1
	I16550	I14156	Unrelated	NA	-17.3675106855			I20835	I7129	Unrelated	NA	-17.04215084																								I15621	I7133	Unrelated	Third Degree	18.966			1	0	0	0	1
	I16550	I16521	Unrelated	NA	-15.9189372068			I20835	I7130	Unrelated	NA	-18.50478884																								I15621	I7134	Unrelated	Third Degree	08.18			1	0	0	0	1
	I16550	I16522	Unrelated	NA	-10.6917476386			I20835	I7131	Unrelated	NA	-16.77235857																								I15621	I7135	Unrelated	Third Degree	19.207			1	0	0	0	1
	I16550	I16523	Unrelated	NA	-16.5115257636			I20835	I7132	Unrelated	NA	-18.26144847																								I15621	I7136	Unrelated	Third Degree	17.063			1	0	0	0	1
	I16550	I16524	Unrelated	NA	-14.9371504128			I20835	I7133	Unrelated	NA	-18.975712																								I15621	I7137	Unrelated	Third Degree	13.037			0.981	0.019	0	5	3
	I16550	I16525	Unrelated	NA	-18.0191704086			I20835	I7134	Unrelated	NA	-19.11066739																								I15622	I15623	Unrelated	Third Degree	19.992			1	0	0	0	1
	I16550	I16529	Unrelated	NA	-16.8939268491			I20835	I7135	Unrelated	NA	-18.8030956																								I15622	I15705	Unrelated	Third Degree	14.813			1	0	0	0	1
	I16550	I16532	Unrelated	NA	-16.3433682074			I20835	I7136	Unrelated	NA	-18.55052695																								I15622	I18113	Unrelated	Third Degree	15.903			1	0	0	0	1
	I16550	I16533	Unrelated	NA	-15.6737311179			I20835	I7137	Unrelated	NA	-16.54155865																								I15622	I18114	Unrelated	Third Degree	14.925			1	0	0	0	1
	I16550	I16534	Unrelated	NA	-15.6936140687			I20836	I11902	Unrelated	NA	-17.96710255																								I15622	I18115	Unrelated	Third Degree	18.84			1	0	0	0	1
	I16550	I16535	Unrelated	NA	-11.1606033237			I20836	I11906	Unrelated	NA	-17.14104123																								I15622	I18116	Unrelated	Third Degree	17.301			1	0	0	0	1
	I16550	I16544	Unrelated	NA	-14.8354078748			I20836	I14157	Unrelated	NA	-17.22251967																								I15622	I18117d	Unrelated	Third Degree	16.488			1	0	0	0	1
	I16550	I16545	Unrelated	NA	-15.7914285721			I20836	I14158	Unrelated	NA	-18.60285538																								I15622	I18154	Unrelated	Third Degree	17.099			1	0	0	0	1
	I16550	I16551	Unrelated	NA	-15.3048341458			I20836	I14159	Unrelated	NA	-17.15612936																								I15622	I18154d	Unrelated	Third Degree	17.099			1	0	0	0	1
	I16550	I16552	Unrelated	NA	-15.4972270557			I20836	I14160	Unrelated	NA	-16.68857586																								I15622	I20806	Unrelated	Third Degree	18.819			1	0	0	0	1
	I16550	I16559	Unrelated	NA	-16.918827878			I20836	I14161	Unrelated	NA	-16.93753784																								I15622	I20809	Unrelated	Third Degree	16.278			1	0	0	0	1
	I16550	I16560	Unrelated	NA	-15.7497391424			I20836	I14162	Unrelated	NA	-18.29325508																								I15622	I20830d	Unrelated	Third Degree	15.681			1	0	0	0	1
	I16550	I18638	Unrelated	NA	-18.2089683125			I20836	I14163	Unrelated	NA	-16.28235145																								I15622	I20831	Unrelated	Third Degree	16.691			1	0	0	0	1
	I16550	I18692	Unrelated	NA	-15.9683250251			I20836	I14164	Unrelated	NA	-17.8024839																								I15622	I20832	Unrelated	Third Degree	18.745			1	0	0	0	1
	I16550	I18694	Unrelated	NA	-16.6082903843			I20836	I14165	Unrelated	NA	-17.43401154																								I15622	I20834	Unrelated	Third Degree	13.199			1	0	0	0	1
	I16550	I29887_d	Unrelated	NA	-10.8492008448			I20836	I14166	Unrelated	NA	-16.26405127																								I15622	I20835	Unrelated	Third Degree	16.925			1	0	0	0	1
	I16550	I29888	Unrelated	NA	-18.647162819			I20836	I15616	Unrelated	NA	-17.99540366																								I15622	I20836	Unrelated	Third Degree	18.988			1	0	0	0	1
	I16550	I5109	Unrelated	NA	-17.1862298156			I20836	I15617	Unrelated	NA	-17.76131138																								I15622	I20837	Unrelated	Third Degree	14.731			1	0	0	0	1
	I16550	I5114	Unrelated	NA	-16.1700098148			I20836	I15618	Unrelated	NA	-15.20352685																								I15622	I20838	Unrelated	Third Degree	17.368			1	0	0	0	1
	I16550	I5115	Unrelated	NA	-18.1544964123			I20836	I15619	Unrelated	NA	-17.11322843																								I15622	I20868	Unrelated	Third Degree	13.962			1	0	0	0	1
	I16550	I7048	Unrelated	NA	-18.2829143341			I20836	I15620	Unrelated	NA	-17.15781241																								I15622	I20869	Unrelated	Third Degree	18.825			1	0	0	0	1
	I16550	I7049	Unrelated	NA	-18.4031248675			I20836	I15621	Unrelated	NA	-16.02088576																								I15622	I20871	Unrelated	Third Degree	15.503			1	0	0	0	1
	I16550	I7051	Unrelated	NA	-15.3182065554			I20836	I15622	Unrelated	NA	-18.9088661																								I15622	I21711	Unrelated	Third Degree	19.304			1	0	0	0	1
	I16552	I16522	Unrelated	NA	-10.3057914852			I20836	I15623	Unrelated	NA	-19.97133194																								I15622	I21712	Unrelated	Third Degree	20.032			1	0	0	0	1
	I16552	I16551	Unrelated	NA	-16.6934916183			I20836	I18113	Unrelated	NA	-15.50659379																								I15622	I21713	Unrelated	Third Degree	16.612			1	0	0	0	1
	I16552	I29888	Unrelated	NA	-18.503410332			I20836	I18114	Unrelated	NA	-17.68202684																								I15622	I21821	Unrelated	Third Degree	13.259			1	0	0	0	1
	I16559	I10016	Unrelated	NA	-18.275612197			I20836	I18115	Unrelated	NA	-19.04352206																								I15622	I21822	Unrelated	Third Degree	11.106			0.982	0.018	0	2	2
	I16559	I10129	Unrelated	NA	-16.8802104803			I20836	I18116	Unrelated	NA	-18.94825218																								I15622	I21831	Unrelated	Third Degree	4.223			1	0	0	0	1
	I16559	I10131	Unrelated	NA	-18.2609665094			I20836	I18117_d	Unrelated	NA	-13.07029158																								I15622	I21832	Unrelated	Third Degree	7.975			1	0	0	0	1
	I16559	I14147	Unrelated	NA	-18.8831765515			I20836	I18154	Unrelated	NA	-12.33675664																								I15622	I21833	Unrelated	Third Degree	14.829			1	0	0	0	1
	I16559	I14148	Unrelated	NA	-18.2844361032			I20836	I18154_d	Unrelated	NA	-3.373206767																								I15622	I21834	Unrelated	Third Degree	6.463			1	0	0	0	1
	I16559	I14149	Unrelated	NA	-17.8348815856			I20836	I20806	Unrelated	NA	-16.81738389																								I15622	I22561	Unrelated	Third Degree	16.905			1	0	0	0	1
	I16559	I14150	Unrelated	NA	-7.21445451671			I20836	I20809	Unrelated	NA	-18.22300736																								I15622	I23095	Unrelated	Third Degree	15.836			1	0	0	0	1
	I16559	I14151	Unrelated	NA	-18.0648990754			I20836	I20810	Unrelated	NA	-17.19460626																								I15622	I23096	Unrelated	Third Degree	14.152			1	0	0	0	1
	I16559	I14152	Unrelated	NA	-17.0250656087			I20836	I20837	Unrelated	NA	-14.22942625																								I15622	I23118	Unrelated	Third Degree	17.487			1	0	0	0	1
	I16559	I14153	Unrelated	NA	-16.9517707155			I20836	I20838	Unrelated	NA	-16.58650054																								I15622	I23119	Unrelated	Third Degree	14.203			1	0	0	0	1
	I16559	I14154	Unrelated	NA	-18.0151056324			I20836	I20868	Unrelated	NA	-16.87040224																								I15622	I23120	Unrelated	Third Degree	13.21			1	0	0	0	1
	I16559	I14155	Unrelated	NA	-7.01130704889			I20836	I20869	Unrelated	NA	-15.97877158																								I15622	I23121	Unrelated	Third Degree	12.311			1	0	0	0	1
	I16559	I14156	Unrelated	NA	-19.7721352542			I20836	I20871	Unrelated	NA	-12.04739197																								I15622	I23122	Unrelated	Third Degree	15.855			1	0	0	0	1
	I16559	I16521	Unrelated	NA	-15.2735303889			I20836	I21711	Unrelated	NA	-16.27730533																								I15622	I23123	Unrelated	Third Degree	12.104			0.972	0.028	0	7	2
	I16559	I16522	Unrelated	NA	-12.153464915			I20836	I21712	Unrelated	NA	-17.41572833																								I15622	I23126	Unrelated	Third Degree	18.538			1	0	0	0	1
	I16559	I16523	Unrelated	NA	-16.9420813484			I20836	I21713	Unrelated	NA	-16.77108258																								I15622	I23348	Unrelated	Third Degree	17.693			1	0	0	0	1
	I16559	I16524	Unrelated	NA	-16.3110007589			I20836	I21821	Unrelated	NA	-7.533009812																								I15622	I23349	Unrelated	Third Degree	12.573			1	0	0	0	1
	I16559	I16525	Unrelated	NA	-18.214110488			I20836	I21822	Unrelated	NA	-15.2035579																								I15622	I23350d	Unrelated	Third Degree	18.159			1	0	0	0	1
	I16559	I16529	Unrelated	NA	-17.9687358812			I20836	I21823	Unrelated	NA	-16.37265139																								I15622	I23351	Unrelated	Third Degree	18.315			1	0	0	0	1
	I16559	I16532	Unrelated	NA	-16.4793461805			I20836	I21831	Unrelated	NA	-3.411089696																								I15622	I23352	Unrelated	Third Degree	19.049			1	0	0	0	1
	I16559	I16533	Unrelated	NA	-13.9328320872			I20836	I21832	Unrelated	NA	-4.273171964																								I15622	I4088	Unrelated	Third Degree	14.145			1	0	0	0	1
	I16559	I16534	Unrelated	NA	-17.0142898783			I20836	I21833	Unrelated	NA	-7.280887961																								I15622	I4089	Unrelated	Third Degree	16.169			1	0	0	0	1
	I16559	I16535	Unrelated	NA	-13.0101032226			I20836	I21834	Unrelated	NA	-3.839288118																								I15622	I7126	Unrelated	Third Degree	12.074			0.98	0.02	0	2	2
	I16559	I16544	Unrelated	NA	-16.3572537324			I20836	I22561	Unrelated	NA	-18.35463453																								I15622	I7127	Unrelated	Third Degree	16.748			1	0	0	0	1
	I16559	I16545	Unrelated	NA	-15.7666003589			I20836	I22564	Unrelated	NA	-21.98534935																								I15622	I7128	Unrelated	Third Degree	16.842			1	0	0	0	1
	I16559	I16551	Unrelated	NA	-17.4132001754			I20836	I23118	Unrelated	NA	-17.43634005																								I15622	I7129	Unrelated	Third Degree	13.833			1	0	0	0	1
	I16559	I16552	Unrelated	NA	-17.5638630373			I20836	I23119	Unrelated	NA	-16.94743102																								I15622	I7130	Unrelated	Third Degree	19.108			1	0	0	0	1
	I16559	I16560	Unrelated	NA	-18.134540702			I20836	I23120	Unrelated	NA	-17.04141921																								I15622	I7131	Unrelated	Third Degree	16.303			1	0	0	0	1
	I16559	I18638	Unrelated	NA	-17.8404724541			I20836	I23121	Unrelated	NA	-18.3949458																								I15622	I7132	Unrelated	Third Degree	13.202			0.981	0.019	0	5	4
	I16559	I18692	Unrelated	NA	-17.3067531777			I20836	I23122	Unrelated	NA	-17.35520955																								I15622	I7134	Unrelated	Third Degree	16.95			1	0	0	0	1
	I16559	I18694	Unrelated	NA	-17.7312541183			I20836	I23123	Unrelated	NA	-17.92536626																								I15622	I7135	Unrelated	Third Degree	11.813			0.982	0.018	0	2	2
	I16559	I29887_d	Unrelated	NA	-10.4665288968			I20836	I23126	Unrelated	NA	-14.93058396																								I15622	I7136	Unrelated	Third Degree	16.249			1	0	0	0	1
	I16559	I29888	Unrelated	NA	-19.7430651665			I20836	I23348	Unrelated	NA	-17.28716935																								I15622	I7137	Unrelated	Third Degree	16.323			1	0	0	0	1
	I16559	I5109	Unrelated	NA	-18.1616644308			I20836	I23349	Unrelated	NA	-18.12815552																								I15623	I15705	Unrelated	Third Degree	15.215			1	0	0	0	1
	I16559	I5114	Unrelated	NA	-15.0138655815			I20836	I23351	Unrelated	NA	-16.48814203																								I15623	I18113	Unrelated	Third Degree	19.398			1	0	0	0	1
	I16559	I5115	Unrelated	NA	-16.8852026248			I20836	I23352	Unrelated	NA	-17.55711596																								I15623	I18114	Unrelated	Third Degree	17.244			1	0	0	0	1
	I16559	I7048	Unrelated	NA	-18.8106397974			I20836	I4088	Unrelated	NA	-17.80504142																								I15623	I18115	Unrelated	Third Degree	19.817			1	0	0	0	1
	I16559	I7049	Unrelated	NA	-19.7155068518			I20836	I4089	Unrelated	NA	-17.76137084																								I15623	I18116	Unrelated	Third Degree	17.741			1	0	0	0	1
	I16559	I7051	Unrelated	NA	-17.2315242741			I20836	I7127	Unrelated	NA	-17.55459127																								I15623	I18117d	Unrelated	Third Degree	12.091			0.983	0.017	0	4	2
	I16560	I10016	Unrelated	NA	-18.4898060126			I20836	I7128	Unrelated	NA	-17.38469416																								I15623	I18154	Unrelated	Third Degree	17.114			1	0	0	0	1
	I16560	I10129	Unrelated	NA	-17.3677085165			I20836	I7129	Unrelated	NA	-16.65673517																								I15623	I18154d	Unrelated	Third Degree	17.114			1	0	0	0	1
	I16560	I10131	Unrelated	NA	-18.0428631448			I20836	I7130	Unrelated	NA	-18.07814641																								I15623	I20806	Unrelated	Third Degree	17.245			1	0	0	0	1
	I16560	I14147	Unrelated	NA	-18.4384246558			I20836	I7131	Unrelated	NA	-16.73434209																								I15623	I20809	Unrelated	Third Degree	13.32			1	0	0	0	1
	I16560	I14148	Unrelated	NA	-16.6251395123			I20836	I7132	Unrelated	NA	-17.5770066																								I15623	I20810	Unrelated	Third Degree	14.537			1	0	0	0	1
	I16560	I14149	Unrelated	NA	-16.8921373694			I20836	I7133	Unrelated	NA	-18.39270649																								I15623	I20830d	Unrelated	Third Degree	19.146			1	0	0	0	1
	I16560	I14150	Unrelated	NA	-7.56406046415			I20836	I7134	Unrelated	NA	-17.23393079																								I15623	I20831	Unrelated	Third Degree	15.32			1	0	0	0	1
	I16560	I14151	Unrelated	NA	-16.9926901681			I20836	I7135	Unrelated	NA	-18.78420949																								I15623	I20832	Unrelated	Third Degree	13.48			1	0	0	0	1
	I16560	I14152	Unrelated	NA	-17.6167188329			I20836	I7136	Unrelated	NA	-15.29190215																								I15623	I20834	Unrelated	Third Degree	19.409			1	0	0	0	1
	I16560	I14153	Unrelated	NA	-16.8701644977			I20836	I7137	Unrelated	NA	-17.63426177																								I15623	I20835	Unrelated	Third Degree	16.002			1	0	0	0	1
	I16560	I14154	Unrelated	NA	-17.0848877257			I20837	I11902	Unrelated	NA	-16.6373972																								I15623	I20836	Unrelated	Third Degree	19.531			1	0	0	0	1
	I16560	I14155	Unrelated	NA	-5.27205083507			I20837	I11906	Unrelated	NA	-18.11290034																								I15623	I20837	Unrelated	Third Degree	15.jún			1	0	0	0	1
	I16560	I14156	Unrelated	NA	-16.7098494634			I20837	I14157	Unrelated	NA	-15.37237136																								I15623	I20838	Unrelated	Third Degree	15.33			1	0	0	0	1
	I16560	I16521	Unrelated	NA	-14.9497501258			I20837	I14158	Unrelated	NA	-16.67307966																								I15623	I20868	Unrelated	Third Degree	13.748			1	0	0	0	1
	I16560	I16522	Unrelated	NA	-12.5700661965			I20837	I14159	Unrelated	NA	-14.63263292																								I15623	I20869	Unrelated	Third Degree	13.24			1	0	0	0	1
	I16560	I16523	Unrelated	NA	-14.9675653298			I20837	I14160	Unrelated	NA	-15.45261638																								I15623	I20871	Unrelated	Third Degree	15.589			1	0	0	0	1
	I16560	I16524	Unrelated	NA	-14.9707667866			I20837	I14161	Unrelated	NA	-16.19649578																								I15623	I21711	Unrelated	Third Degree	15.969			1	0	0	0	1
	I16560	I16525	Unrelated	NA	-16.9132408651			I20837	I14162	Unrelated	NA	-15.93684415																								I15623	I21712	Unrelated	Third Degree	19.604			1	0	0	0	1
	I16560	I16529	Unrelated	NA	-15.2378287471			I20837	I14163	Unrelated	NA	-14.30924294																								I15623	I21713	Unrelated	Third Degree	19.598			1	0	0	0	1
	I16560	I16532	Unrelated	NA	-16.1292552637			I20837	I14164	Unrelated	NA	-16.06893482																								I15623	I21821	Unrelated	Third Degree	12.593			1	0	0	0	1
	I16560	I16533	Unrelated	NA	-14.4741998216			I20837	I14165	Unrelated	NA	-15.80234799																								I15623	I21822	Unrelated	Third Degree	19.757			1	0	0	0	1
	I16560	I16534	Unrelated	NA	-15.5578183713			I20837	I14166	Unrelated	NA	-17.00097381																								I15623	I21831	Unrelated	Third Degree	3.172			1	0	0	0	1
	I16560	I16535	Unrelated	NA	-13.0318063809			I20837	I15616	Unrelated	NA	-16.7800161																								I15623	I21832	Unrelated	Third Degree	10.519			1	0	0	0	1
	I16560	I16544	Unrelated	NA	-17.2903660006			I20837	I15617	Unrelated	NA	-17.3594026																								I15623	I21833	Unrelated	Third Degree	14.176			1	0	0	0	1
	I16560	I16545	Unrelated	NA	-15.259675599			I20837	I15618	Unrelated	NA	-14.84276916																								I15623	I21834	Unrelated	Third Degree	8.261			1	0	0	0	1
	I16560	I16551	Unrelated	NA	-16.576095017			I20837	I15619	Unrelated	NA	-18.28744639																								I15623	I22561	Unrelated	Third Degree	17.055			1	0	0	0	1
	I16560	I16552	Unrelated	NA	-15.5738188014			I20837	I15620	Unrelated	NA	-16.91221237																								I15623	I23095	Unrelated	Third Degree	19.077			1	0	0	0	1
	I16560	I18638	Unrelated	NA	-17.2911060105			I20837	I15621	Unrelated	NA	-12.28840856																								I15623	I23096	Unrelated	Third Degree	18.558			1	0	0	0	1
	I16560	I18692	Unrelated	NA	-15.1371906706			I20837	I15622	Unrelated	NA	-18.24401956																								I15623	I23118	Unrelated	Third Degree	18.752			1	0	0	0	1
	I16560	I18694	Unrelated	NA	-17.1626569959			I20837	I15623	Unrelated	NA	-19.33540664																								I15623	I23119	Unrelated	Third Degree	17.043			1	0	0	0	1
	I16560	I29887_d	Unrelated	NA	-10.4103416669			I20837	I18113	Unrelated	NA	-13.46281245																								I15623	I23120	Unrelated	Third Degree	18.371			1	0	0	0	1
	I16560	I5109	Unrelated	NA	-17.3939289833			I20837	I18114	Unrelated	NA	-17.18256139																								I15623	I23121	Unrelated	Third Degree	18.005			1	0	0	0	1
	I16560	I5114	Unrelated	NA	-15.5650387069			I20837	I18115	Unrelated	NA	-18.33384567																								I15623	I23122	Unrelated	Third Degree	15.497			1	0	0	0	1
	I16560	I5115	Unrelated	NA	-16.4983152012			I20837	I18116	Unrelated	NA	-16.89187072																								I15623	I23123	Unrelated	Third Degree	18.777			1	0	0	0	1
	I16560	I7048	Unrelated	NA	-18.2046663365			I20837	I18117_d	Unrelated	NA	-10.82532444																								I15623	I23126	Unrelated	Third Degree	18.54			1	0	0	0	1
	I16560	I7049	Unrelated	NA	-19.0519376539			I20837	I18154	Unrelated	NA	-9.216990068																								I15623	I23348	Unrelated	Third Degree	14.352			1	0	0	0	1
	I16560	I7051	Unrelated	NA	-16.2700830905			I20837	I18154_d	Unrelated	NA	-1.788591092																								I15623	I23349	Unrelated	Third Degree	15.913			1	0	0	0	1
	I18638	I14147	Unrelated	NA	-18.3027329133			I20837	I20806	Unrelated	NA	-15.22267965																								I15623	I23350d	Unrelated	Third Degree	13.422			1	0	0	0	1
	I18638	I14148	Unrelated	NA	-16.1217367825			I20837	I20809	Unrelated	NA	-16.50364129																								I15623	I23351	Unrelated	Third Degree	18.795			1	0	0	0	1
	I18638	I14149	Unrelated	NA	-16.880347692			I20837	I20810	Unrelated	NA	-16.481436																								I15623	I23352	Unrelated	Third Degree	19.472			1	0	0	0	1
	I18638	I14150	Unrelated	NA	-9.04574417434			I20837	I20838	Unrelated	NA	-16.1486493																								I15623	I4088	Unrelated	Third Degree	16.207			1	0	0	0	1
	I18638	I14151	Unrelated	NA	-16.6437855707			I20837	I20868	Unrelated	NA	-16.00857854																								I15623	I4089	Unrelated	Third Degree	16.841			1	0	0	0	1
	I18638	I14152	Unrelated	NA	-16.637252732			I20837	I20869	Unrelated	NA	-16.584117																								I15623	I7126	Unrelated	Third Degree	18.459			1	0	0	0	1
	I18638	I14153	Unrelated	NA	-17.5847219427			I20837	I20871	Unrelated	NA	-12.04953153																								I15623	I7127	Unrelated	Third Degree	18.192			1	0	0	0	1
	I18638	I14154	Unrelated	NA	-16.6584448171			I20837	I21711	Unrelated	NA	-16.12198475																								I15623	I7128	Unrelated	Third Degree	18.612			1	0	0	0	1
	I18638	I14155	Unrelated	NA	-6.20842184511			I20837	I21712	Unrelated	NA	-14.13898523																								I15623	I7129	Unrelated	Third Degree	18.945			1	0	0	0	1
	I18638	I14156	Unrelated	NA	-16.6567002902			I20837	I21713	Unrelated	NA	-15.4761575																								I15623	I7130	Unrelated	Third Degree	17.591			1	0	0	0	1
	I18638	I16521	Unrelated	NA	-16.0043592655			I20837	I21821	Unrelated	NA	-8.666360762																								I15623	I7131	Unrelated	Third Degree	14.68			1	0	0	0	1
	I18638	I16522	Unrelated	NA	-13.9584626543			I20837	I21822	Unrelated	NA	-15.10709084																								I15623	I7132	Unrelated	Third Degree	17.883			1	0	0	0	1
	I18638	I16523	Unrelated	NA	-15.6629820482			I20837	I21823	Unrelated	NA	-15.72072485																								I15623	I7133	Unrelated	Third Degree	19.826			1	0	0	0	1
	I18638	I16524	Unrelated	NA	-17.0122345926			I20837	I21831	Unrelated	NA	-2.397380798																								I15623	I7134	Unrelated	Third Degree	19.173			1	0	0	0	1
	I18638	I16525	Unrelated	NA	-16.9309084699			I20837	I21832	Unrelated	NA	-4.231512384																								I15623	I7135	Unrelated	Third Degree	18.491			1	0	0	0	1
	I18638	I16532	Unrelated	NA	-17.2858032855			I20837	I21833	Unrelated	NA	-5.978125669																								I15623	I7136	Unrelated	Third Degree	18.671			1	0	0	0	1
	I18638	I16533	Unrelated	NA	-15.0158232715			I20837	I21834	Unrelated	NA	-3.188314078																								I15623	I7137	Unrelated	Third Degree	16.445			1	0	0	0	1
	I18638	I16534	Unrelated	NA	-15.7833052275			I20837	I22561	Unrelated	NA	-15.83177448																								I15705	I18113	Unrelated	Third Degree	15.839			1	0	0	0	1
	I18638	I16535	Unrelated	NA	-14.1720749204			I20837	I22564	Unrelated	NA	-20.46680646																								I15705	I18114	Unrelated	Third Degree	17.873			1	0	0	0	1
	I18638	I16544	Unrelated	NA	-18.1019957615			I20837	I23118	Unrelated	NA	-16.11834174																								I15705	I18115	Unrelated	Third Degree	15.175			1	0	0	0	1
	I18638	I16545	Unrelated	NA	-16.0594552085			I20837	I23119	Unrelated	NA	-15.26785671																								I15705	I18116	Unrelated	Third Degree	13.647			1	0	0	0	1
	I18638	I16551	Unrelated	NA	-17.7184874863			I20837	I23120	Unrelated	NA	-15.89481875																								I15705	I18117d	Unrelated	Third Degree	14.61			1	0	0	0	1
	I18638	I16552	Unrelated	NA	-15.9229933051			I20837	I23121	Unrelated	NA	-16.19895344																								I15705	I18154	Unrelated	Third Degree	12.009			1	0	0	0	1
	I18638	I29888	Unrelated	NA	-19.4357289567			I20837	I23122	Unrelated	NA	-16.45813684																								I15705	I18154d	Unrelated	Third Degree	12.009			1	0	0	0	1
	I18692	I10016	Unrelated	NA	-16.0419254694			I20837	I23123	Unrelated	NA	-17.12334209																								I15705	I20806	Unrelated	Third Degree	17.009			1	0	0	0	1
	I18692	I10129	Unrelated	NA	-14.5288310165			I20837	I23126	Unrelated	NA	-14.12391758																								I15705	I20809	Unrelated	Third Degree	18.941			1	0	0	0	1
	I18692	I10131	Unrelated	NA	-16.8554103243			I20837	I23348	Unrelated	NA	-16.57768751																								I15705	I20810	Unrelated	Third Degree	18.895			1	0	0	0	1
	I18692	I14147	Unrelated	NA	-16.248768542			I20837	I23349	Unrelated	NA	-15.79496612																								I15705	I20830d	Unrelated	Third Degree	17.293			1	0	0	0	1
	I18692	I14148	Unrelated	NA	-14.6691401918			I20837	I23351	Unrelated	NA	-15.8529872																								I15705	I20831	Unrelated	Third Degree	16.804			1	0	0	0	1
	I18692	I14149	Unrelated	NA	-16.8656467689			I20837	I23352	Unrelated	NA	-16.04494398																								I15705	I20832	Unrelated	Third Degree	15.775			1	0	0	0	1
	I18692	I14150	Unrelated	NA	-8.66948484798			I20837	I4088	Unrelated	NA	-18.05856943																								I15705	I20834	Unrelated	Third Degree	11.841			0.979	0.021	0	1	1
	I18692	I14151	Unrelated	NA	-15.3702749103			I20837	I4089	Unrelated	NA	-16.21912407																								I15705	I20835	Unrelated	Third Degree	18.199			1	0	0	0	1
	I18692	I14152	Unrelated	NA	-15.0468488742			I20837	I7127	Unrelated	NA	-16.63102681																								I15705	I20836	Unrelated	Third Degree	17.21			1	0	0	0	1
	I18692	I14153	Unrelated	NA	-15.7597550096			I20837	I7128	Unrelated	NA	-17.72710641																								I15705	I20837	Unrelated	Third Degree	14.772			1	0	0	0	1
	I18692	I14154	Unrelated	NA	-14.2282133632			I20837	I7129	Unrelated	NA	-15.40290257																								I15705	I20838	Unrelated	Third Degree	19.067			1	0	0	0	1
	I18692	I14155	Unrelated	NA	-6.18041269956			I20837	I7130	Unrelated	NA	-15.81076582																								I15705	I20868	Unrelated	Third Degree	16.962			1	0	0	0	1
	I18692	I14156	Unrelated	NA	-16.2692168852			I20837	I7131	Unrelated	NA	-16.38543233																								I15705	I20869	Unrelated	Third Degree	16.605			1	0	0	0	1
	I18692	I16521	Unrelated	NA	-14.8854468726			I20837	I7132	Unrelated	NA	-16.40136999																								I15705	I20871	Unrelated	Third Degree	9.94			1	0	0	0	1
	I18692	I16522	Unrelated	NA	-12.6392460614			I20837	I7133	Unrelated	NA	-16.58448406																								I15705	I21711	Unrelated	Third Degree	16.431			1	0	0	0	1
	I18692	I16523	Unrelated	NA	-14.2666621444			I20837	I7134	Unrelated	NA	-18.26621982																								I15705	I21712	Unrelated	Third Degree	17.498			1	0	0	0	1
	I18692	I16524	Unrelated	NA	-15.6680740394			I20837	I7135	Unrelated	NA	-16.53097538																								I15705	I21713	Unrelated	Third Degree	18.432			1	0	0	0	1
	I18692	I16525	Unrelated	NA	-15.711764359			I20837	I7136	Unrelated	NA	-16.77155431																								I15705	I21821	Unrelated	Third Degree	6.429			1	0	0	0	1
	I18692	I16529	Unrelated	NA	-16.6586615632			I20837	I7137	Unrelated	NA	-15.13314024																								I15705	I21822	Unrelated	Third Degree	15.722			1	0	0	0	1
	I18692	I16532	Unrelated	NA	-15.2862844385			I20838	I11902	Unrelated	NA	-18.05244324																								I15705	I21831	Unrelated	Third Degree	1.929			1	0	0	0	1
	I18692	I16533	Unrelated	NA	-15.1226783318			I20838	I11906	Unrelated	NA	-16.69830165																								I15705	I21832	Unrelated	Third Degree	1.596			1	0	0	0	1
	I18692	I16534	Unrelated	NA	-14.5482928013			I20838	I14157	Unrelated	NA	-15.61138803																								I15705	I21833	Unrelated	Third Degree	2.119			0.939	0.061	0	0	1
	I18692	I16535	Unrelated	NA	-12.1900136773			I20838	I14158	Unrelated	NA	-19.63164278																								I15705	I21834	Unrelated	Third Degree	1.005			1	0	0	0	1
	I18692	I16544	Unrelated	NA	-14.4521709589			I20838	I14159	Unrelated	NA	-16.63823294																								I15705	I22561	Unrelated	Third Degree	11.963			0.982	0.018	0	1	1
	I18692	I16545	Unrelated	NA	-13.9991386774			I20838	I14160	Unrelated	NA	-16.95574337																								I15705	I23095	Unrelated	Third Degree	14.445			1	0	0	0	1
	I18692	I16551	Unrelated	NA	-15.9093888957			I20838	I14161	Unrelated	NA	-16.43787339																								I15705	I23096	Unrelated	Third Degree	17.385			1	0	0	0	1
	I18692	I16552	Unrelated	NA	-15.3318958084			I20838	I14162	Unrelated	NA	-16.56123347																								I15705	I23118	Unrelated	Third Degree	18.956			1	0	0	0	1
	I18692	I18638	Unrelated	NA	-14.982949427			I20838	I14163	Unrelated	NA	-16.48088093																								I15705	I23119	Unrelated	Third Degree	15.823			1	0	0	0	1
	I18692	I18694	Unrelated	NA	-15.2594421765			I20838	I14164	Unrelated	NA	-16.04807383																								I15705	I23120	Unrelated	Third Degree	17.069			1	0	0	0	1
	I18692	I29887_d	Unrelated	NA	-10.8506516506			I20838	I14165	Unrelated	NA	-16.75497189																								I15705	I23121	Unrelated	Third Degree	16.003			1	0	0	0	1
	I18692	I29888	Unrelated	NA	-16.4979554397			I20838	I14166	Unrelated	NA	-16.26843695																								I15705	I23122	Unrelated	Third Degree	17.86			1	0	0	0	1
	I18692	I7048	Unrelated	NA	-16.0597516162			I20838	I15616	Unrelated	NA	-16.4792926																								I15705	I23123	Unrelated	Third Degree	12.914			1	0	0	0	1
	I18692	I7049	Unrelated	NA	-17.9558669239			I20838	I15617	Unrelated	NA	-19.00146511																								I15705	I23126	Unrelated	Third Degree	14.259			1	0	0	0	1
	I18692	I7051	Unrelated	NA	-15.8532773101			I20838	I15618	Unrelated	NA	-17.650069																								I15705	I23348	Unrelated	Third Degree	18.102			1	0	0	0	1
	I18694	I10016	Unrelated	NA	-18.4312015062			I20838	I15619	Unrelated	NA	-17.12265937																								I15705	I23349	Unrelated	Third Degree	15.581			1	0	0	0	1
	I18694	I10129	Unrelated	NA	-15.3221471476			I20838	I15620	Unrelated	NA	-17.94836058																								I15705	I23350d	Unrelated	Third Degree	18.325			1	0	0	0	1
	I18694	I10131	Unrelated	NA	-16.7068072028			I20838	I15621	Unrelated	NA	-17.18846177																								I15705	I23351	Unrelated	Third Degree	15.196			1	0	0	0	1
	I18694	I14147	Unrelated	NA	-16.6794428175			I20838	I15622	Unrelated	NA	-17.35245607																								I15705	I23352	Unrelated	Third Degree	17.862			1	0	0	0	1
	I18694	I14148	Unrelated	NA	-15.0984811288			I20838	I15623	Unrelated	NA	-18.66226327																								I15705	I4088	Unrelated	Third Degree	16.89			1	0	0	0	1
	I18694	I14149	Unrelated	NA	-16.3777489658			I20838	I18113	Unrelated	NA	-15.97252028																								I15705	I4089	Unrelated	Third Degree	17.597			1	0	0	0	1
	I18694	I14150	Unrelated	NA	-7.46891493872			I20838	I18114	Unrelated	NA	-17.9612679																								I15705	I7126	Unrelated	Third Degree	18.829			1	0	0	0	1
	I18694	I14151	Unrelated	NA	-15.5079001338			I20838	I18115	Unrelated	NA	-19.24220759																								I15705	I7127	Unrelated	Third Degree	18.693			1	0	0	0	1
	I18694	I14152	Unrelated	NA	-16.1488911534			I20838	I18116	Unrelated	NA	-17.57983719																								I15705	I7128	Unrelated	Third Degree	16.326			1	0	0	0	1
	I18694	I14153	Unrelated	NA	-16.8986392404			I20838	I18117_d	Unrelated	NA	-12.59461137																								I15705	I7129	Unrelated	Third Degree	18.697			1	0	0	0	1
	I18694	I14154	Unrelated	NA	-14.3772815787			I20838	I18154	Unrelated	NA	-13.83516701																								I15705	I7130	Unrelated	Third Degree	18.586			1	0	0	0	1
	I18694	I14155	Unrelated	NA	-5.87223652533			I20838	I18154_d	Unrelated	NA	-4.01505869																								I15705	I7131	Unrelated	Third Degree	14.373			1	0	0	0	1
	I18694	I14156	Unrelated	NA	-18.5005314279			I20838	I20806	Unrelated	NA	-17.9846505																								I15705	I7132	Unrelated	Third Degree	16.73			1	0	0	0	1
	I18694	I16521	Unrelated	NA	-16.2416417033			I20838	I20809	Unrelated	NA	-18.88299739																								I15705	I7133	Unrelated	Third Degree	15.36			1	0	0	0	1
	I18694	I16522	Unrelated	NA	-13.3487234785			I20838	I20810	Unrelated	NA	-16.60685679																								I15705	I7134	Unrelated	Third Degree	15.318			1	0	0	0	1
	I18694	I16523	Unrelated	NA	-15.3396477816			I20838	I20868	Unrelated	NA	-16.34864951																								I15705	I7135	Unrelated	Third Degree	16.756			1	0	0	0	1
	I18694	I16524	Unrelated	NA	-16.3867385743			I20838	I20869	Unrelated	NA	-16.59590308																								I15705	I7136	Unrelated	Third Degree	17.035			1	0	0	0	1
	I18694	I16525	Unrelated	NA	-16.6136182412			I20838	I20871	Unrelated	NA	-11.92991258																								I15705	I7137	Unrelated	Third Degree	13.64			1	0	0	0	1
	I18694	I16529	Unrelated	NA	-17.3913742071			I20838	I21711	Unrelated	NA	-15.05593443																								I18113	I18114	Unrelated	Third Degree	17.076			1	0	0	0	1
	I18694	I16532	Unrelated	NA	-14.8290149794			I20838	I21712	Unrelated	NA	-16.34006833																								I18113	I18115	Unrelated	Third Degree	19.617			1	0	0	0	1
	I18694	I16533	Unrelated	NA	-14.4038864038			I20838	I21713	Unrelated	NA	-16.22432243																								I18113	I18116	Unrelated	Third Degree	5.17			1	0	0	0	1
	I18694	I16534	Unrelated	NA	-14.3085966245			I20838	I21821	Unrelated	NA	-9.4728141																								I18113	I18117d	Unrelated	Third Degree	3.18			1	0	0	0	1
	I18694	I16535	Unrelated	NA	-12.7633936532			I20838	I21822	Unrelated	NA	-15.33002042																								I18113	I18154	Unrelated	Third Degree	17.008			1	0	0	0	1
	I18694	I16544	Unrelated	NA	-15.7039103612			I20838	I21823	Unrelated	NA	-15.93740867																								I18113	I18154d	Unrelated	Third Degree	17.008			1	0	0	0	1
	I18694	I16545	Unrelated	NA	-14.8422067481			I20838	I21832	Unrelated	NA	-3.765373001																								I18113	I20806	Unrelated	Third Degree	17.069			1	0	0	0	1
	I18694	I16551	Unrelated	NA	-16.3257089298			I20838	I21833	Unrelated	NA	-7.495478557																								I18113	I20809	Unrelated	Third Degree	16.628			1	0	0	0	1
	I18694	I16552	Unrelated	NA	-17.3001261712			I20838	I21834	Unrelated	NA	-3.773203715																								I18113	I20810	Unrelated	Third Degree	16.039			1	0	0	0	1
	I18694	I18638	Unrelated	NA	-16.8947963257			I20838	I22561	Unrelated	NA	-17.61142714																								I18113	I20830d	Unrelated	Third Degree	19.134			1	0	0	0	1
	I18694	I29887_d	Unrelated	NA	-10.8565402429			I20838	I22564	Unrelated	NA	-21.07531482																								I18113	I20831	Unrelated	Third Degree	12.034			0.981	0.019	0	1	1
	I18694	I29888	Unrelated	NA	-16.8831794313			I20838	I23118	Unrelated	NA	-17.39082876																								I18113	I20832	Unrelated	Third Degree	17.193			1	0	0	0	1
	I18694	I7048	Unrelated	NA	-17.796223302			I20838	I23119	Unrelated	NA	-16.89213553																								I18113	I20834	Unrelated	Third Degree	14.862			1	0	0	0	1
	I18694	I7049	Unrelated	NA	-19.0756037629			I20838	I23120	Unrelated	NA	-19.11023663																								I18113	I20835	Unrelated	Third Degree	13.588			1	0	0	0	1
	I18694	I7051	Unrelated	NA	-16.6002581815			I20838	I23121	Unrelated	NA	-17.42265613																								I18113	I20836	Unrelated	Third Degree	16.328			1	0	0	0	1
	I23096	I10013	Unrelated	NA	-18.1908776799			I20838	I23122	Unrelated	NA	-17.05001471																								I18113	I20837	Unrelated	Third Degree	11.587			0.969	0.031	0	9	6
	I23096	I10014	Unrelated	NA	-18.7012783897			I20838	I23123	Unrelated	NA	-17.93227521																								I18113	I20838	Unrelated	Third Degree	17.236			1	0	0	0	1
	I23096	I10015	Unrelated	NA	-16.4089809347			I20838	I23126	Unrelated	NA	-13.60886963																								I18113	I20868	Unrelated	Third Degree	19.762			1	0	0	0	1
	I23096	I10016	Unrelated	NA	-16.6470867154			I20838	I23348	Unrelated	NA	-16.57652408																								I18113	I20869	Unrelated	Third Degree	12.84			1	0	0	0	1
	I23096	I10017	Unrelated	NA	-18.7427337674			I20838	I23349	Unrelated	NA	-17.82244798																								I18113	I20871	Unrelated	Third Degree	18.868			1	0	0	0	1
	I23096	I10129	Unrelated	NA	-18.1264513338			I20838	I23351	Unrelated	NA	-16.82433097																								I18113	I21711	Unrelated	Third Degree	17.288			1	0	0	0	1
	I23096	I10130	Unrelated	NA	-16.3940295006			I20838	I23352	Unrelated	NA	-15.91177882																								I18113	I21712	Unrelated	Third Degree	15.078			1	0	0	0	1
	I23096	I10131	Unrelated	NA	-17.9386784242			I20838	I4088	Unrelated	NA	-18.26584927																								I18113	I21713	Unrelated	Third Degree	17.015			1	0	0	0	1
	I23096	I10132	Unrelated	NA	-18.0690422044			I20838	I4089	Unrelated	NA	-18.65360271																								I18113	I21821	Unrelated	Third Degree	7.54			1	0	0	0	1
	I23096	I10133	Unrelated	NA	-17.2410710717			I20838	I7127	Unrelated	NA	-18.09502789																								I18113	I21822	Unrelated	Third Degree	17.765			1	0	0	0	1
	I23096	I10134	Unrelated	NA	-17.1797561049			I20838	I7128	Unrelated	NA	-18.02541142																								I18113	I21831	Unrelated	Third Degree	0.832			0.877	0.123	0	0	1
	I23096	I10149	Unrelated	NA	-19.357282753			I20838	I7129	Unrelated	NA	-17.80780187																								I18113	I21832	Unrelated	Third Degree	6.082			1	0	0	0	1
	I23096	I10357	Unrelated	NA	-18.1433135735			I20838	I7130	Unrelated	NA	-18.03646966																								I18113	I21833	Unrelated	Third Degree	9.865			1	0	0	0	1
	I23096	I14147	Unrelated	NA	-17.7521666258			I20838	I7131	Unrelated	NA	-17.66531378																								I18113	I21834	Unrelated	Third Degree	4.503			1	0	0	0	1
	I23096	I14148	Unrelated	NA	-15.4578646021			I20838	I7132	Unrelated	NA	-16.9861505																								I18113	I22561	Unrelated	Third Degree	18.669			1	0	0	0	1
	I23096	I14149	Unrelated	NA	-16.5316282998			I20838	I7133	Unrelated	NA	-16.89637988																								I18113	I23095	Unrelated	Third Degree	17.125			1	0	0	0	1
	I23096	I14150	Unrelated	NA	-8.89396440677			I20838	I7134	Unrelated	NA	-16.44098117																								I18113	I23096	Unrelated	Third Degree	15.456			1	0	0	0	1
	I23096	I14151	Unrelated	NA	-15.561412014			I20838	I7135	Unrelated	NA	-17.87803625																								I18113	I23118	Unrelated	Third Degree	19.229			1	0	0	0	1
	I23096	I14152	Unrelated	NA	-17.8265041172			I20838	I7136	Unrelated	NA	-17.39418972																								I18113	I23119	Unrelated	Third Degree	17.629			1	0	0	0	1
	I23096	I14153	Unrelated	NA	-16.8091349314			I20838	I7137	Unrelated	NA	-17.32926281																								I18113	I23120	Unrelated	Third Degree	16.693			1	0	0	0	1
	I23096	I14154	Unrelated	NA	-16.7291305388			I20868	I11902	Unrelated	NA	-16.98706196																								I18113	I23121	Unrelated	Third Degree	12.58			1	0	0	0	1
	I23096	I14155	Unrelated	NA	-6.91300372439			I20868	I11906	Unrelated	NA	-18.76177445																								I18113	I23122	Unrelated	Third Degree	19.175			1	0	0	0	1
	I23096	I14156	Unrelated	NA	-16.0125658096			I20868	I14157	Unrelated	NA	-16.80846542																								I18113	I23123	Unrelated	Third Degree	16.588			1	0	0	0	1
	I23096	I16518	Unrelated	NA	-16.3510253241			I20868	I14158	Unrelated	NA	-18.91983329																								I18113	I23126	Unrelated	Third Degree	15.597			1	0	0	0	1
	I23096	I16521	Unrelated	NA	-17.0903291938			I20868	I14159	Unrelated	NA	-16.9193211																								I18113	I23348	Unrelated	Third Degree	18.044			1	0	0	0	1
	I23096	I16522	Unrelated	NA	-13.2204468224			I20868	I14160	Unrelated	NA	-16.40697197																								I18113	I23349	Unrelated	Third Degree	14.578			1	0	0	0	1
	I23096	I16523	Unrelated	NA	-15.3523542662			I20868	I14161	Unrelated	NA	-16.38539766																								I18113	I23350d	Unrelated	Third Degree	12.758			0.981	0.019	0	3	2
	I23096	I16524	Unrelated	NA	-17.6312213114			I20868	I14162	Unrelated	NA	-16.84925507																								I18113	I23351	Unrelated	Third Degree	16.395			1	0	0	0	1
	I23096	I16525	Unrelated	NA	-18.1230167667			I20868	I14163	Unrelated	NA	-15.80679937																								I18113	I23352	Unrelated	Third Degree	18			1	0	0	0	1
	I23096	I16529	Unrelated	NA	-17.7956741536			I20868	I14164	Unrelated	NA	-16.13912029																								I18113	I4088	Unrelated	Third Degree	15.726			1	0	0	0	1
	I23096	I16530	Unrelated	NA	-17.7080081813			I20868	I14165	Unrelated	NA	-17.66552915																								I18113	I4089	Unrelated	Third Degree	14.999			1	0	0	0	1
	I23096	I16532	Unrelated	NA	-17.2655441562			I20868	I14166	Unrelated	NA	-17.0303452																								I18113	I7126	Unrelated	Third Degree	18.648			1	0	0	0	1
	I23096	I16533	Unrelated	NA	-15.2447363468			I20868	I15616	Unrelated	NA	-16.7456935																								I18113	I7127	Unrelated	Third Degree	17.577			1	0	0	0	1
	I23096	I16534	Unrelated	NA	-17.1546883594			I20868	I15617	Unrelated	NA	-17.15818404																								I18113	I7128	Unrelated	Third Degree	17.711			1	0	0	0	1
	I23096	I16535	Unrelated	NA	-13.5573649668			I20868	I15618	Unrelated	NA	-17.90596824																								I18113	I7129	Unrelated	Third Degree	14.92			1	0	0	0	1
	I23096	I16541	Unrelated	NA	-16.376011731			I20868	I15619	Unrelated	NA	-18.67549505																								I18113	I7130	Unrelated	Third Degree	17.507			1	0	0	0	1
	I23096	I16542	Unrelated	NA	-16.9640433951			I20868	I15620	Unrelated	NA	-18.23336244																								I18113	I7131	Unrelated	Third Degree	17.648			1	0	0	0	1
	I23096	I16543	Unrelated	NA	-18.8869048657			I20868	I15621	Unrelated	NA	-17.22473852																								I18113	I7132	Unrelated	Third Degree	18.688			1	0	0	0	1
	I23096	I16544	Unrelated	NA	-16.6841046641			I20868	I15622	Unrelated	NA	-18.01239614																								I18113	I7133	Unrelated	Third Degree	16.119			1	0	0	0	1
	I23096	I16545	Unrelated	NA	-16.3645892564			I20868	I15623	Unrelated	NA	-19.71091499																								I18113	I7134	Unrelated	Third Degree	18.385			1	0	0	0	1
	I23096	I16550	Unrelated	NA	-18.0206662302			I20868	I18113	Unrelated	NA	-16.47741116																								I18113	I7135	Unrelated	Third Degree	16.424			1	0	0	0	1
	I23096	I16551	Unrelated	NA	-17.8662427593			I20868	I18114	Unrelated	NA	-16.71615087																								I18113	I7136	Unrelated	Third Degree	17.919			1	0	0	0	1
	I23096	I16552	Unrelated	NA	-18.1944942493			I20868	I18115	Unrelated	NA	-18.68399769																								I18113	I7137	Unrelated	Third Degree	16.33			1	0	0	0	1
	I23096	I16559	Unrelated	NA	-18.2056506478			I20868	I18116	Unrelated	NA	-19.39463858																								I18114	I18115	Unrelated	Third Degree	19.554			1	0	0	0	1
	I23096	I16560	Unrelated	NA	-16.5845250972			I20868	I18117_d	Unrelated	NA	-13.50909193																								I18114	I18116	Unrelated	Third Degree	14.208			1	0	0	0	1
	I23096	I18638	Unrelated	NA	-16.1177720175			I20868	I18154	Unrelated	NA	-13.54326874																								I18114	I18117d	Unrelated	Third Degree	15.512			1	0	0	0	1
	I23096	I18692	Unrelated	NA	-16.2689083782			I20868	I18154_d	Unrelated	NA	-3.917625912																								I18114	I18154	Unrelated	Third Degree	15.32			1	0	0	0	1
	I23096	I18694	Unrelated	NA	-15.2560338243			I20868	I20806	Unrelated	NA	-16.80300014																								I18114	I18154d	Unrelated	Third Degree	15.32			1	0	0	0	1
	I23096	I29887_d	Unrelated	NA	-11.5653841574			I20868	I20809	Unrelated	NA	-18.56271888																								I18114	I20806	Unrelated	Third Degree	14.918			1	0	0	0	1
	I23096	I29888	Unrelated	NA	-18.4473972972			I20868	I20810	Unrelated	NA	-18.27313836																								I18114	I20809	Unrelated	Third Degree	18.102			1	0	0	0	1
	I23096	I5109	Unrelated	NA	-17.6629887237			I20868	I20869	Unrelated	NA	-16.73953447																								I18114	I20810	Unrelated	Third Degree	17.841			1	0	0	0	1
	I23096	I5114	Unrelated	NA	-17.3768418986			I20868	I20871	Unrelated	NA	-13.42303111																								I18114	I20830d	Unrelated	Third Degree	17.333			1	0	0	0	1
	I23096	I5115	Unrelated	NA	-15.933871939			I20868	I21711	Unrelated	NA	-17.15503466																								I18114	I20831	Unrelated	Third Degree	16.833			1	0	0	0	1
	I23096	I7046	Unrelated	NA	-16.1616188847			I20868	I21712	Unrelated	NA	-15.76359958																								I18114	I20832	Unrelated	Third Degree	14.454			1	0	0	0	1
	I23096	I7048	Unrelated	NA	-17.690346847			I20868	I21713	Unrelated	NA	-16.92703534																								I18114	I20834	Unrelated	Third Degree	15.661			1	0	0	0	1
	I23096	I7049	Unrelated	NA	-17.3542131906			I20868	I21821	Unrelated	NA	-7.77925843																								I18114	I20835	Unrelated	Third Degree	16.848			1	0	0	0	1
	I23096	I7051	Unrelated	NA	-17.4864444094			I20868	I21822	Unrelated	NA	-17.16135392																								I18114	I20836	Unrelated	Third Degree	15.589			1	0	0	0	1
	I29887_d	I14147	Unrelated	NA	-11.9696230345			I20868	I21823	Unrelated	NA	-17.20891599																								I18114	I20837	Unrelated	Third Degree	17.044			1	0	0	0	1
	I29887_d	I14148	Unrelated	NA	-9.22105055399			I20868	I21831	Unrelated	NA	-2.650396319																								I18114	I20838	Unrelated	Third Degree	18.791			1	0	0	0	1
	I29887_d	I14149	Unrelated	NA	-9.88599497312			I20868	I21832	Unrelated	NA	-3.212643088																								I18114	I20868	Unrelated	Third Degree	13.995			1	0	0	0	1
	I29887_d	I14150	Unrelated	NA	-4.59187418292			I20868	I21833	Unrelated	NA	-7.416138528																								I18114	I20869	Unrelated	Third Degree	18.132			1	0	0	0	1
	I29887_d	I14151	Unrelated	NA	-10.6023959525			I20868	I21834	Unrelated	NA	-4.083421269																								I18114	I20871	Unrelated	Third Degree	16.098			1	0	0	0	1
	I29887_d	I14152	Unrelated	NA	-10.5495612911			I20868	I22561	Unrelated	NA	-17.65095853																								I18114	I21711	Unrelated	Third Degree	18.033			1	0	0	0	1
	I29887_d	I14153	Unrelated	NA	-12.0036328437			I20868	I22564	Unrelated	NA	-21.55404631																								I18114	I21712	Unrelated	Third Degree	11.058			0.973	0.027	0	4	3
	I29887_d	I14154	Unrelated	NA	-11.6018862148			I20868	I23118	Unrelated	NA	-18.58668538																								I18114	I21713	Unrelated	Third Degree	19.204			1	0	0	0	1
	I29887_d	I14155	Unrelated	NA	-3.18999918701			I20868	I23119	Unrelated	NA	-17.01281628																								I18114	I21821	Unrelated	Third Degree	9.042			0.956	0.044	0	6	2
	I29887_d	I14156	Unrelated	NA	-12.1088420452			I20868	I23120	Unrelated	NA	-17.37907669																								I18114	I21822	Unrelated	Third Degree	16.873			1	0	0	0	1
	I29887_d	I16521	Unrelated	NA	-11.5991938797			I20868	I23121	Unrelated	NA	-17.17190796																								I18114	I21831	Unrelated	Third Degree	5.494			1	0	0	0	1
	I29887_d	I16522	Unrelated	NA	-7.37793083914			I20868	I23122	Unrelated	NA	-17.43497676																								I18114	I21832	Unrelated	Third Degree	7.296			1	0	0	0	1
	I29887_d	I16523	Unrelated	NA	-8.85460739319			I20868	I23123	Unrelated	NA	-18.27998887																								I18114	I21833	Unrelated	Third Degree	13.103			1	0	0	0	1
	I29887_d	I16524	Unrelated	NA	-10.3105672257			I20868	I23126	Unrelated	NA	-15.9934812																								I18114	I21834	Unrelated	Third Degree	6.511			1	0	0	0	1
	I29887_d	I16525	Unrelated	NA	-12.3303358434			I20868	I23348	Unrelated	NA	-17.47853719																								I18114	I22561	Unrelated	Third Degree	13.688			1	0	0	0	1
	I29887_d	I16532	Unrelated	NA	-10.4999141955			I20868	I23349	Unrelated	NA	-17.33995617																								I18114	I23095	Unrelated	Third Degree	16.31			1	0	0	0	1
	I29887_d	I16533	Unrelated	NA	-9.38467315733			I20868	I23351	Unrelated	NA	-16.95210981																								I18114	I23096	Unrelated	Third Degree	11.626			1	0	0	0	1
	I29887_d	I16534	Unrelated	NA	-9.31091800406			I20868	I23352	Unrelated	NA	-18.35145076																								I18114	I23118	Unrelated	Third Degree	18.234			1	0	0	0	1
	I29887_d	I16535	Unrelated	NA	-8.61126574201			I20868	I4088	Unrelated	NA	-20.17320995																								I18114	I23119	Unrelated	Third Degree	12.834			1	0	0	0	1
	I29887_d	I16544	Unrelated	NA	-10.0626966869			I20868	I4089	Unrelated	NA	-17.64185942																								I18114	I23120	Unrelated	Third Degree	17.827			1	0	0	0	1
	I29887_d	I16545	Unrelated	NA	-9.12068256719			I20868	I7127	Unrelated	NA	-18.07132285																								I18114	I23121	Unrelated	Third Degree	12.974			0.981	0.019	0	5	2
	I29887_d	I16551	Unrelated	NA	-11.5008361803			I20868	I7128	Unrelated	NA	-17.6937095																								I18114	I23122	Unrelated	Third Degree	13.293			1	0	0	0	1
	I29887_d	I16552	Unrelated	NA	-9.86385488765			I20868	I7129	Unrelated	NA	-17.54939131																								I18114	I23123	Unrelated	Third Degree	12.879			0.98	0.02	0	5	2
	I29887_d	I18638	Unrelated	NA	-11.2687965562			I20868	I7130	Unrelated	NA	-16.78232293																								I18114	I23126	Unrelated	Third Degree	14.414			1	0	0	0	1
	I29887_d	I29888	Unrelated	NA	-12.2611382483			I20868	I7131	Unrelated	NA	-18.64014755																								I18114	I23348	Unrelated	Third Degree	12.64			0.982	0.018	0	2	2
	I29887_d	I7048	Unrelated	NA	-11.3408205285			I20868	I7132	Unrelated	NA	-18.55514416																								I18114	I23349	Unrelated	Third Degree	15.255			1	0	0	0	1
	I29887_d	I7049	Unrelated	NA	-12.3819197754			I20868	I7133	Unrelated	NA	-17.58601584																								I18114	I23350d	Unrelated	Third Degree	17.527			1	0	0	0	1
	I29887_d	I7051	Unrelated	NA	-12.2234461031			I20868	I7134	Unrelated	NA	-18.58763464																								I18114	I23351	Unrelated	Third Degree	12.616			1	0	0	0	1
	I5109	I10016	Unrelated	NA	-17.3645340686			I20868	I7135	Unrelated	NA	-17.82014716																								I18114	I23352	Unrelated	Third Degree	18.448			1	0	0	0	1
	I5109	I10129	Unrelated	NA	-15.2481565033			I20868	I7136	Unrelated	NA	-18.87736666																								I18114	I4088	Unrelated	Third Degree	17.842			1	0	0	0	1
	I5109	I10131	Unrelated	NA	-17.7647970562			I20868	I7137	Unrelated	NA	-17.26712567																								I18114	I4089	Unrelated	Third Degree	15.922			1	0	0	0	1
	I5109	I14147	Unrelated	NA	-17.178066852			I20869	I11902	Unrelated	NA	-18.5794267																								I18114	I7126	Unrelated	Third Degree	19.309			1	0	0	0	1
	I5109	I14148	Unrelated	NA	-17.9028659953			I20869	I11906	Unrelated	NA	-18.27309378																								I18114	I7127	Unrelated	Third Degree	18.751			1	0	0	0	1
	I5109	I14149	Unrelated	NA	-17.3195520467			I20869	I14157	Unrelated	NA	-16.84196367																								I18114	I7128	Unrelated	Third Degree	16.698			1	0	0	0	1
	I5109	I14150	Unrelated	NA	-8.50714634282			I20869	I14158	Unrelated	NA	-19.71095523																								I18114	I7129	Unrelated	Third Degree	15.784			1	0	0	0	1
	I5109	I14151	Unrelated	NA	-16.2411066206			I20869	I14159	Unrelated	NA	-16.63151112																								I18114	I7130	Unrelated	Third Degree	17.687			1	0	0	0	1
	I5109	I14152	Unrelated	NA	-17.6341370136			I20869	I14160	Unrelated	NA	-18.43459618																								I18114	I7131	Unrelated	Third Degree	17.375			1	0	0	0	1
	I5109	I14153	Unrelated	NA	-17.2941155476			I20869	I14161	Unrelated	NA	-16.94551582																								I18114	I7132	Unrelated	Third Degree	18.151			1	0	0	0	1
	I5109	I14154	Unrelated	NA	-17.7272393224			I20869	I14162	Unrelated	NA	-18.89881362																								I18114	I7133	Unrelated	Third Degree	14.961			1	0	0	0	1
	I5109	I14155	Unrelated	NA	-5.67507346667			I20869	I14163	Unrelated	NA	-17.32029431																								I18114	I7134	Unrelated	Third Degree	19.616			1	0	0	0	1
	I5109	I14156	Unrelated	NA	-17.2179901544			I20869	I14164	Unrelated	NA	-17.07020387																								I18114	I7136	Unrelated	Third Degree	16.596			1	0	0	0	1
	I5109	I16521	Unrelated	NA	-17.572873737			I20869	I14165	Unrelated	NA	-17.67911692																								I18114	I7137	Unrelated	Third Degree	19.795			1	0	0	0	1
	I5109	I16522	Unrelated	NA	-14.8111411711			I20869	I14166	Unrelated	NA	-17.73436977																								I18115	I18116	Unrelated	Third Degree	18.724			1	0	0	0	1
	I5109	I16523	Unrelated	NA	-17.951878692			I20869	I15616	Unrelated	NA	-18.06238513																								I18115	I18117d	Unrelated	Third Degree	19.868			1	0	0	0	1
	I5109	I16524	Unrelated	NA	-16.8003274822			I20869	I15617	Unrelated	NA	-17.17422188																								I18115	I18154	Unrelated	Third Degree	17.847			1	0	0	0	1
	I5109	I16525	Unrelated	NA	-17.0521346264			I20869	I15618	Unrelated	NA	-18.01016243																								I18115	I18154d	Unrelated	Third Degree	17.847			1	0	0	0	1
	I5109	I16529	Unrelated	NA	-17.6186729852			I20869	I15619	Unrelated	NA	-16.98423932																								I18115	I20806	Unrelated	Third Degree	18.972			1	0	0	0	1
	I5109	I16532	Unrelated	NA	-15.8862493172			I20869	I15620	Unrelated	NA	-18.55144562																								I18115	I20809	Unrelated	Third Degree	19.304			1	0	0	0	1
	I5109	I16533	Unrelated	NA	-15.0152315045			I20869	I15621	Unrelated	NA	-16.30090446																								I18115	I20810	Unrelated	Third Degree	18.83			1	0	0	0	1
	I5109	I16534	Unrelated	NA	-16.3707471057			I20869	I15622	Unrelated	NA	-20.20760401																								I18115	I20830d	Unrelated	Third Degree	16.305			1	0	0	0	1
	I5109	I16535	Unrelated	NA	-13.501497698			I20869	I15623	Unrelated	NA	-20.33803712																								I18115	I20831	Unrelated	Third Degree	18.82			1	0	0	0	1
	I5109	I16544	Unrelated	NA	-16.7472077781			I20869	I18113	Unrelated	NA	-17.07738368																								I18115	I20832	Unrelated	Third Degree	15.638			1	0	0	0	1
	I5109	I16545	Unrelated	NA	-16.5231638854			I20869	I18114	Unrelated	NA	-16.79792519																								I18115	I20834	Unrelated	Third Degree	19.378			1	0	0	0	1
	I5109	I16551	Unrelated	NA	-18.5335684854			I20869	I18115	Unrelated	NA	-19.91738003																								I18115	I20835	Unrelated	Third Degree	19.509			1	0	0	0	1
	I5109	I16552	Unrelated	NA	-18.9332290304			I20869	I18116	Unrelated	NA	-18.15970063																								I18115	I20836	Unrelated	Third Degree	17.578			1	0	0	0	1
	I5109	I18638	Unrelated	NA	-18.2486875065			I20869	I18117_d	Unrelated	NA	-13.02278295																								I18115	I20837	Unrelated	Third Degree	19.847			1	0	0	0	1
	I5109	I18692	Unrelated	NA	-16.1720812678			I20869	I18154	Unrelated	NA	-13.95762581																								I18115	I20838	Unrelated	Third Degree	19.149			1	0	0	0	1
	I5109	I18694	Unrelated	NA	-17.4679501537			I20869	I18154_d	Unrelated	NA	-2.894312592																								I18115	I20868	Unrelated	Third Degree	17.965			1	0	0	0	1
	I5109	I29887_d	Unrelated	NA	-13.6384205719			I20869	I20806	Unrelated	NA	-17.74376725																								I18115	I20869	Unrelated	Third Degree	18.697			1	0	0	0	1
	I5109	I29888	Unrelated	NA	-19.0266186854			I20869	I20809	Unrelated	NA	-18.5674624																								I18115	I20871	Unrelated	Third Degree	17.403			1	0	0	0	1
	I5109	I5114	Unrelated	NA	-17.4170857638			I20869	I20810	Unrelated	NA	-18.49880748																								I18115	I21711	Unrelated	Third Degree	14.61			1	0	0	0	1
	I5109	I5115	Unrelated	NA	-18.6741291546			I20869	I20871	Unrelated	NA	-13.47150494																								I18115	I21712	Unrelated	Third Degree	19.692			1	0	0	0	1
	I5109	I7048	Unrelated	NA	-18.1963581385			I20869	I21711	Unrelated	NA	-15.68890871																								I18115	I21713	Unrelated	Third Degree	19.692			1	0	0	0	1
	I5109	I7049	Unrelated	NA	-17.2814373612			I20869	I21712	Unrelated	NA	-18.02471759																								I18115	I21821	Unrelated	Third Degree	15.54			1	0	0	0	1
	I5109	I7051	Unrelated	NA	-16.1454409047			I20869	I21713	Unrelated	NA	-17.67470432																								I18115	I21822	Unrelated	Third Degree	18.902			1	0	0	0	1
	I5114	I10016	Unrelated	NA	-16.8824296436			I20869	I21821	Unrelated	NA	-9.471116736																								I18115	I21831	Unrelated	Third Degree	6.655			1	0	0	0	1
	I5114	I10129	Unrelated	NA	-15.7111035258			I20869	I21822	Unrelated	NA	-15.89232221																								I18115	I21832	Unrelated	Third Degree	9.433			1	0	0	0	1
	I5114	I10131	Unrelated	NA	-16.2805249663			I20869	I21823	Unrelated	NA	-16.09103509																								I18115	I21833	Unrelated	Third Degree	17.084			1	0	0	0	1
	I5114	I14147	Unrelated	NA	-16.5105996251			I20869	I21831	Unrelated	NA	-3.638762547																								I18115	I21834	Unrelated	Third Degree	10.69			1	0	0	0	1
	I5114	I14148	Unrelated	NA	-15.1205681072			I20869	I21832	Unrelated	NA	-3.205506816																								I18115	I22561	Unrelated	Third Degree	18.973			1	0	0	0	1
	I5114	I14149	Unrelated	NA	-15.8863568783			I20869	I21833	Unrelated	NA	-7.457378515																								I18115	I23095	Unrelated	Third Degree	18.066			1	0	0	0	1
	I5114	I14150	Unrelated	NA	-7.80417163344			I20869	I21834	Unrelated	NA	-2.686452465																								I18115	I23096	Unrelated	Third Degree	16.801			1	0	0	0	1
	I5114	I14151	Unrelated	NA	-15.4593949077			I20869	I22561	Unrelated	NA	-18.32911099																								I18115	I23118	Unrelated	Third Degree	16.953			1	0	0	0	1
	I5114	I14152	Unrelated	NA	-16.8200247111			I20869	I22564	Unrelated	NA	-20.12187193																								I18115	I23119	Unrelated	Third Degree	14.067			1	0	0	0	1
	I5114	I14153	Unrelated	NA	-14.7087237372			I20869	I23118	Unrelated	NA	-18.43139046																								I18115	I23120	Unrelated	Third Degree	19.757			1	0	0	0	1
	I5114	I14154	Unrelated	NA	-15.1635060307			I20869	I23119	Unrelated	NA	-17.8562336																								I18115	I23121	Unrelated	Third Degree	18.271			1	0	0	0	1
	I5114	I14155	Unrelated	NA	-8.10644464739			I20869	I23120	Unrelated	NA	-17.52644412																								I18115	I23122	Unrelated	Third Degree	2.19			1	0	0	0	1
	I5114	I14156	Unrelated	NA	-17.9654550619			I20869	I23121	Unrelated	NA	-18.43886563																								I18115	I23123	Unrelated	Third Degree	19.919			1	0	0	0	1
	I5114	I16521	Unrelated	NA	-16.7134654616			I20869	I23122	Unrelated	NA	-18.01495803																								I18115	I23126	Unrelated	Third Degree	17.365			1	0	0	0	1
	I5114	I16522	Unrelated	NA	-12.5076731005			I20869	I23123	Unrelated	NA	-20.50253656																								I18115	I23348	Unrelated	Third Degree	15.274			1	0	0	0	1
	I5114	I16523	Unrelated	NA	-14.1285603745			I20869	I23126	Unrelated	NA	-15.83112095																								I18115	I23349	Unrelated	Third Degree	18.873			1	0	0	0	1
	I5114	I16524	Unrelated	NA	-15.330929014			I20869	I23348	Unrelated	NA	-17.96065542																								I18115	I23350d	Unrelated	Third Degree	13.317			0.982	0.018	0	5	4
	I5114	I16525	Unrelated	NA	-14.793610278			I20869	I23349	Unrelated	NA	-16.17447388																								I18115	I23351	Unrelated	Third Degree	19.343			1	0	0	0	1
	I5114	I16529	Unrelated	NA	-15.4796601474			I20869	I23351	Unrelated	NA	-17.03310064																								I18115	I23352	Unrelated	Third Degree	15.182			1	0	0	0	1
	I5114	I16532	Unrelated	NA	-15.2109901955			I20869	I23352	Unrelated	NA	-18.12376337																								I18115	I4088	Unrelated	Third Degree	19.088			1	0	0	0	1
	I5114	I16533	Unrelated	NA	-13.2982517302			I20869	I4088	Unrelated	NA	-18.63578114																								I18115	I4089	Unrelated	Third Degree	19.524			1	0	0	0	1
	I5114	I16534	Unrelated	NA	-14.8644497231			I20869	I4089	Unrelated	NA	-18.09955868																								I18115	I7126	Unrelated	Third Degree	16.987			1	0	0	0	1
	I5114	I16535	Unrelated	NA	-13.3698204295			I20869	I7127	Unrelated	NA	-18.99107108																								I18115	I7127	Unrelated	Third Degree	18.784			1	0	0	0	1
	I5114	I16544	Unrelated	NA	-14.2827833711			I20869	I7128	Unrelated	NA	-18.09789236																								I18115	I7128	Unrelated	Third Degree	18.719			1	0	0	0	1
	I5114	I16545	Unrelated	NA	-13.8565537651			I20869	I7129	Unrelated	NA	-16.60729874																								I18115	I7129	Unrelated	Third Degree	19.666			1	0	0	0	1
	I5114	I16551	Unrelated	NA	-16.7742636071			I20869	I7130	Unrelated	NA	-17.8437907																								I18115	I7130	Unrelated	Third Degree	19.783			1	0	0	0	1
	I5114	I16552	Unrelated	NA	-17.1058090902			I20869	I7131	Unrelated	NA	-18.22458317																								I18115	I7131	Unrelated	Third Degree	18.455			1	0	0	0	1
	I5114	I18638	Unrelated	NA	-15.6483872995			I20869	I7132	Unrelated	NA	-18.55429176																								I18115	I7132	Unrelated	Third Degree	16.427			1	0	0	0	1
	I5114	I18692	Unrelated	NA	-14.8484423929			I20869	I7133	Unrelated	NA	-18.52819253																								I18115	I7133	Unrelated	Third Degree	15.912			1	0	0	0	1
	I5114	I18694	Unrelated	NA	-16.3019210564			I20869	I7134	Unrelated	NA	-18.19571761																								I18115	I7134	Unrelated	Third Degree	18.855			1	0	0	0	1
	I5114	I29887_d	Unrelated	NA	-11.0484074727			I20869	I7135	Unrelated	NA	-18.38473515																								I18115	I7135	Unrelated	Third Degree	19.747			1	0	0	0	1
	I5114	I29888	Unrelated	NA	-17.6721788354			I20869	I7136	Unrelated	NA	-17.63926321																								I18115	I7136	Unrelated	Third Degree	12.19			1	0	0	0	1
	I5114	I5115	Unrelated	NA	-14.9951886062			I20869	I7137	Unrelated	NA	-16.84108458																								I18115	I7137	Unrelated	Third Degree	19.878			1	0	0	0	1
	I5114	I7048	Unrelated	NA	-17.3437244093			I20871	I11902	Unrelated	NA	-13.14574028																								I18116	I18117d	Unrelated	Third Degree	16.321			1	0	0	0	1
	I5114	I7049	Unrelated	NA	-18.1817275818			I20871	I11906	Unrelated	NA	-13.18937186																								I18116	I18154	Unrelated	Third Degree	17.621			1	0	0	0	1
	I5114	I7051	Unrelated	NA	-17.2357728929			I20871	I14157	Unrelated	NA	-12.78139233																								I18116	I18154d	Unrelated	Third Degree	17.621			1	0	0	0	1
	I5115	I10016	Unrelated	NA	-17.5971027136			I20871	I14158	Unrelated	NA	-14.32461062																								I18116	I20806	Unrelated	Third Degree	13.678			1	0	0	0	1
	I5115	I10129	Unrelated	NA	-17.5718985894			I20871	I14159	Unrelated	NA	-13.36785215																								I18116	I20809	Unrelated	Third Degree	19.273			1	0	0	0	1
	I5115	I10131	Unrelated	NA	-17.4107624076			I20871	I14160	Unrelated	NA	-12.47939237																								I18116	I20810	Unrelated	Third Degree	17.662			1	0	0	0	1
	I5115	I14147	Unrelated	NA	-18.814958835			I20871	I14161	Unrelated	NA	-13.03598672																								I18116	I20830d	Unrelated	Third Degree	17.922			1	0	0	0	1
	I5115	I14148	Unrelated	NA	-15.8672530592			I20871	I14162	Unrelated	NA	-14.86763806																								I18116	I20831	Unrelated	Third Degree	13.258			0.98	0.02	0	5	4
	I5115	I14149	Unrelated	NA	-16.7049423294			I20871	I14163	Unrelated	NA	-11.80115918																								I18116	I20832	Unrelated	Third Degree	15.784			1	0	0	0	1
	I5115	I14150	Unrelated	NA	-7.06334896806			I20871	I14164	Unrelated	NA	-13.00359478																								I18116	I20834	Unrelated	Third Degree	14.558			1	0	0	0	1
	I5115	I14151	Unrelated	NA	-15.8350479339			I20871	I14165	Unrelated	NA	-10.85422859																								I18116	I20835	Unrelated	Third Degree	17.356			1	0	0	0	1
	I5115	I14152	Unrelated	NA	-17.9719775282			I20871	I14166	Unrelated	NA	-12.96284981																								I18116	I20836	Unrelated	Third Degree	14.632			1	0	0	0	1
	I5115	I14153	Unrelated	NA	-14.3942955666			I20871	I15616	Unrelated	NA	-14.42834711																								I18116	I20837	Unrelated	Third Degree	18.066			1	0	0	0	1
	I5115	I14154	Unrelated	NA	-17.9597760892			I20871	I15617	Unrelated	NA	-13.66577953																								I18116	I20838	Unrelated	Third Degree	15.946			1	0	0	0	1
	I5115	I14155	Unrelated	NA	-6.13603601471			I20871	I15618	Unrelated	NA	-12.95741806																								I18116	I20868	Unrelated	Third Degree	17.211			1	0	0	0	1
	I5115	I14156	Unrelated	NA	-17.3490053492			I20871	I15619	Unrelated	NA	-13.92408865																								I18116	I20869	Unrelated	Third Degree	13.696			1	0	0	0	1
	I5115	I16521	Unrelated	NA	-16.9074451575			I20871	I15620	Unrelated	NA	-13.54886812																								I18116	I20871	Unrelated	Third Degree	17.623			1	0	0	0	1
	I5115	I16522	Unrelated	NA	-14.9047316608			I20871	I15621	Unrelated	NA	-12.34734927																								I18116	I21711	Unrelated	Third Degree	13.92			1	0	0	0	1
	I5115	I16523	Unrelated	NA	-17.0941311596			I20871	I15622	Unrelated	NA	-13.34817383																								I18116	I21712	Unrelated	Third Degree	15.864			1	0	0	0	1
	I5115	I16524	Unrelated	NA	-16.2646571731			I20871	I15623	Unrelated	NA	-13.44892518																								I18116	I21713	Unrelated	Third Degree	14.47			1	0	0	0	1
	I5115	I16525	Unrelated	NA	-16.6923786667			I20871	I18113	Unrelated	NA	-11.05161162																								I18116	I21821	Unrelated	Third Degree	10.627			1	0	0	0	1
	I5115	I16529	Unrelated	NA	-15.9124162996			I20871	I18114	Unrelated	NA	-13.13222535																								I18116	I21822	Unrelated	Third Degree	17.167			1	0	0	0	1
	I5115	I16532	Unrelated	NA	-17.0516272092			I20871	I18115	Unrelated	NA	-14.23578305																								I18116	I21831	Unrelated	Third Degree	3.859			1	0	0	0	1
	I5115	I16533	Unrelated	NA	-15.3673814243			I20871	I18116	Unrelated	NA	-12.80559123																								I18116	I21832	Unrelated	Third Degree	2.04			0.934	0.066	0	0	1
	I5115	I16534	Unrelated	NA	-15.978337337			I20871	I18117_d	Unrelated	NA	-7.803899464																								I18116	I21833	Unrelated	Third Degree	11.768			1	0	0	0	1
	I5115	I16535	Unrelated	NA	-13.7800197943			I20871	I18154	Unrelated	NA	-6.947248436																								I18116	I21834	Unrelated	Third Degree	8.256			1	0	0	0	1
	I5115	I16544	Unrelated	NA	-15.9052733814			I20871	I18154_d	Unrelated	NA	-1.556955849																								I18116	I23095	Unrelated	Third Degree	16.972			1	0	0	0	1
	I5115	I16545	Unrelated	NA	-14.6210031038			I20871	I20806	Unrelated	NA	-12.82842281																								I18116	I23096	Unrelated	Third Degree	14.872			1	0	0	0	1
	I5115	I16551	Unrelated	NA	-16.5682117395			I20871	I20809	Unrelated	NA	-14.89021537																								I18116	I23118	Unrelated	Third Degree	9.15			1	0	0	0	1
	I5115	I16552	Unrelated	NA	-16.4330952115			I20871	I20810	Unrelated	NA	-13.72042435																								I18116	I23119	Unrelated	Third Degree	15.659			1	0	0	0	1
	I5115	I18638	Unrelated	NA	-18.2284635561			I20871	I22564	Unrelated	NA	-15.98959975																								I18116	I23120	Unrelated	Third Degree	17.109			1	0	0	0	1
	I5115	I18692	Unrelated	NA	-17.1198250817			I20871	I23118	Unrelated	NA	-12.94435967																								I18116	I23121	Unrelated	Third Degree	18.302			1	0	0	0	1
	I5115	I18694	Unrelated	NA	-15.7886895012			I20871	I23119	Unrelated	NA	-11.64253996																								I18116	I23122	Unrelated	Third Degree	15.358			1	0	0	0	1
	I5115	I29887_d	Unrelated	NA	-11.7666125064			I20871	I4088	Unrelated	NA	-13.1540889																								I18116	I23123	Unrelated	Third Degree	18.513			1	0	0	0	1
	I5115	I29888	Unrelated	NA	-17.9440658836			I20871	I4089	Unrelated	NA	-14.42966443																								I18116	I23126	Unrelated	Third Degree	16.662			1	0	0	0	1
	I5115	I7048	Unrelated	NA	-17.8047970863			I20871	I7127	Unrelated	NA	-12.51728424																								I18116	I23348	Unrelated	Third Degree	14.727			1	0	0	0	1
	I5115	I7049	Unrelated	NA	-18.06799474			I20871	I7128	Unrelated	NA	-14.81506352																								I18116	I23349	Unrelated	Third Degree	12.208			0.974	0.026	0	6	3
	I5115	I7051	Unrelated	NA	-17.4132668235			I20871	I7129	Unrelated	NA	-13.65317103																								I18116	I23350d	Unrelated	Third Degree	12.544			0.976	0.024	0	4	3
	I7046	I10013	Unrelated	NA	-18.0376772356			I20871	I7130	Unrelated	NA	-15.328897																								I18116	I23351	Unrelated	Third Degree	17.323			1	0	0	0	1
	I7046	I10014	Unrelated	NA	-16.1416250882			I20871	I7131	Unrelated	NA	-11.39022104																								I18116	I23352	Unrelated	Third Degree	15.769			1	0	0	0	1
	I7046	I10015	Unrelated	NA	-17.1462972898			I20871	I7132	Unrelated	NA	-13.64413863																								I18116	I4088	Unrelated	Third Degree	17.516			1	0	0	0	1
	I7046	I10016	Unrelated	NA	-16.8183047973			I20871	I7133	Unrelated	NA	-14.14316204																								I18116	I4089	Unrelated	Third Degree	15.79			1	0	0	0	1
	I7046	I10017	Unrelated	NA	-18.3956090641			I20871	I7134	Unrelated	NA	-13.60998804																								I18116	I7126	Unrelated	Third Degree	12.677			0.982	0.018	0	2	2
	I7046	I10129	Unrelated	NA	-17.6322601682			I20871	I7135	Unrelated	NA	-13.77010594																								I18116	I7127	Unrelated	Third Degree	18.769			1	0	0	0	1
	I7046	I10130	Unrelated	NA	-17.2336153257			I20871	I7136	Unrelated	NA	-13.1266317																								I18116	I7128	Unrelated	Third Degree	13.348			1	0	0	0	1
	I7046	I10131	Unrelated	NA	-18.474648516			I20871	I7137	Unrelated	NA	-13.73940882																								I18116	I7129	Unrelated	Third Degree	19.552			1	0	0	0	1
	I7046	I10132	Unrelated	NA	-16.9390055525			I21711	I11902	Unrelated	NA	-17.47169042																								I18116	I7130	Unrelated	Third Degree	11.196			0.97	0.03	0	6	4
	I7046	I10133	Unrelated	NA	-16.6656173099			I21711	I11906	Unrelated	NA	-18.74905016																								I18116	I7131	Unrelated	Third Degree	12.542			0.975	0.025	0	5	4
	I7046	I10134	Unrelated	NA	-17.7372954396			I21711	I14157	Unrelated	NA	-15.43094975																								I18116	I7132	Unrelated	Third Degree	12.913			1	0	0	0	1
	I7046	I10149	Unrelated	NA	-17.6853145498			I21711	I14158	Unrelated	NA	-18.58492905																								I18116	I7133	Unrelated	Third Degree	18.233			1	0	0	0	1
	I7046	I10357	Unrelated	NA	-18.2816974359			I21711	I14159	Unrelated	NA	-16.12043105																								I18116	I7134	Unrelated	Third Degree	19.379			1	0	0	0	1
	I7046	I14147	Unrelated	NA	-16.8766165225			I21711	I14160	Unrelated	NA	-17.08411418																								I18116	I7135	Unrelated	Third Degree	12.691			0.977	0.023	0	7	5
	I7046	I14148	Unrelated	NA	-17.1111280542			I21711	I14161	Unrelated	NA	-18.60902948																								I18116	I7136	Unrelated	Third Degree	14.365			1	0	0	0	1
	I7046	I14149	Unrelated	NA	-16.1274403317			I21711	I14162	Unrelated	NA	-17.70572631																								I18116	I7137	Unrelated	Third Degree	12.036			0.972	0.028	0	5	3
	I7046	I14150	Unrelated	NA	-9.78341418045			I21711	I14163	Unrelated	NA	-15.27844059																								I18117d	I20806	Unrelated	Third Degree	17.992			1	0	0	0	1
	I7046	I14151	Unrelated	NA	-16.9375027657			I21711	I14164	Unrelated	NA	-16.48897953																								I18117d	I20809	Unrelated	Third Degree	17.025			1	0	0	0	1
	I7046	I14152	Unrelated	NA	-17.551421854			I21711	I14165	Unrelated	NA	-16.67922739																								I18117d	I20810	Unrelated	Third Degree	19.297			1	0	0	0	1
	I7046	I14153	Unrelated	NA	-17.6524888606			I21711	I14166	Unrelated	NA	-16.69856941																								I18117d	I20830d	Unrelated	Third Degree	16.36			1	0	0	0	1
	I7046	I14154	Unrelated	NA	-17.382248522			I21711	I15616	Unrelated	NA	-17.25013247																								I18117d	I20831	Unrelated	Third Degree	13.222			0.987	0.013	0	3	2
	I7046	I14155	Unrelated	NA	-7.26855617942			I21711	I15617	Unrelated	NA	-17.70622705																								I18117d	I20832	Unrelated	Third Degree	13.156			1	0	0	0	1
	I7046	I14156	Unrelated	NA	-18.0107210934			I21711	I15618	Unrelated	NA	-17.53039623																								I18117d	I20834	Unrelated	Third Degree	14.252			1	0	0	0	1
	I7046	I16518	Unrelated	NA	-17.694239105			I21711	I15619	Unrelated	NA	-16.44912999																								I18117d	I20835	Unrelated	Third Degree	12.825			0.981	0.019	0	6	5
	I7046	I16521	Unrelated	NA	-17.9560609099			I21711	I15620	Unrelated	NA	-16.51160016																								I18117d	I20836	Unrelated	Third Degree	15.825			1	0	0	0	1
	I7046	I16522	Unrelated	NA	-12.1525750442			I21711	I15621	Unrelated	NA	-15.97405998																								I18117d	I20837	Unrelated	Third Degree	14.434			1	0	0	0	1
	I7046	I16523	Unrelated	NA	-16.8159357086			I21711	I15622	Unrelated	NA	-17.9325838																								I18117d	I20838	Unrelated	Third Degree	15.058			1	0	0	0	1
	I7046	I16524	Unrelated	NA	-16.9056714958			I21711	I15623	Unrelated	NA	-19.35664976																								I18117d	I20868	Unrelated	Third Degree	19.26			1	0	0	0	1
	I7046	I16525	Unrelated	NA	-17.2277028194			I21711	I18113	Unrelated	NA	-15.32167643																								I18117d	I20869	Unrelated	Third Degree	20.051			1	0	0	0	1
	I7046	I16529	Unrelated	NA	-19.1792658629			I21711	I18114	Unrelated	NA	-16.75516995																								I18117d	I20871	Unrelated	Third Degree	18.816			1	0	0	0	1
	I7046	I16530	Unrelated	NA	-18.2558260363			I21711	I18115	Unrelated	NA	-19.50322553																								I18117d	I21711	Unrelated	Third Degree	19.294			1	0	0	0	1
	I7046	I16532	Unrelated	NA	-18.1739015469			I21711	I18116	Unrelated	NA	-16.46059268																								I18117d	I21712	Unrelated	Third Degree	12.952			0.984	0.016	0	4	4
	I7046	I16533	Unrelated	NA	-16.1423026385			I21711	I18117_d	Unrelated	NA	-12.09493171																								I18117d	I21713	Unrelated	Third Degree	18.102			1	0	0	0	1
	I7046	I16534	Unrelated	NA	-17.4006088292			I21711	I18154	Unrelated	NA	-12.33173343																								I18117d	I21821	Unrelated	Third Degree	9.912			1	0	0	0	1
	I7046	I16535	Unrelated	NA	-13.8768350065			I21711	I18154_d	Unrelated	NA	-3.156816421																								I18117d	I21822	Unrelated	Third Degree	19.454			1	0	0	0	1
	I7046	I16541	Unrelated	NA	-16.8188659506			I21711	I20806	Unrelated	NA	-17.01851998																								I18117d	I21831	Unrelated	Third Degree	5.093			1	0	0	0	1
	I7046	I16542	Unrelated	NA	-17.0612302077			I21711	I20809	Unrelated	NA	-18.19441786																								I18117d	I21832	Unrelated	Third Degree	3.217			0.937	0.063	0	0	1
	I7046	I16543	Unrelated	NA	-17.8502911831			I21711	I20810	Unrelated	NA	-17.48147896																								I18117d	I21833	Unrelated	Third Degree	16.206			1	0	0	0	1
	I7046	I16544	Unrelated	NA	-16.8620696147			I21711	I20871	Unrelated	NA	-11.30954944																								I18117d	I21834	Unrelated	Third Degree	7.328			1	0	0	0	1
	I7046	I16545	Unrelated	NA	-16.5479076168			I21711	I21712	Unrelated	NA	-17.28776943																								I18117d	I22561	Unrelated	Third Degree	11.933			0.976	0.024	0	4	3
	I7046	I16550	Unrelated	NA	-18.2794151779			I21711	I21713	Unrelated	NA	-16.75920661																								I18117d	I23095	Unrelated	Third Degree	18.666			1	0	0	0	1
	I7046	I16551	Unrelated	NA	-17.9642648907			I21711	I21821	Unrelated	NA	-7.417666883																								I18117d	I23096	Unrelated	Third Degree	19.046			1	0	0	0	1
	I7046	I16552	Unrelated	NA	-16.8914230632			I21711	I21822	Unrelated	NA	-14.71809035																								I18117d	I23118	Unrelated	Third Degree	12.457			0.974	0.026	0	7	6
	I7046	I16559	Unrelated	NA	-18.1840385282			I21711	I21823	Unrelated	NA	-14.11084968																								I18117d	I23119	Unrelated	Third Degree	15.466			1	0	0	0	1
	I7046	I16560	Unrelated	NA	-16.5018062749			I21711	I21831	Unrelated	NA	-3.979683981																								I18117d	I23120	Unrelated	Third Degree	15.211			1	0	0	0	1
	I7046	I18638	Unrelated	NA	-18.4123309003			I21711	I21832	Unrelated	NA	-4.278114142																								I18117d	I23121	Unrelated	Third Degree	18.551			1	0	0	0	1
	I7046	I18692	Unrelated	NA	-14.9721567863			I21711	I21833	Unrelated	NA	-8.088145314																								I18117d	I23122	Unrelated	Third Degree	15.255			1	0	0	0	1
	I7046	I18694	Unrelated	NA	-16.9368484049			I21711	I21834	Unrelated	NA	-5.448543617																								I18117d	I23123	Unrelated	Third Degree	12.535			0.984	0.016	0	3	2
	I7046	I29887_d	Unrelated	NA	-10.9620697567			I21711	I22561	Unrelated	NA	-16.85675234																								I18117d	I23126	Unrelated	Third Degree	17.117			1	0	0	0	1
	I7046	I29888	Unrelated	NA	-18.6079749959			I21711	I22564	Unrelated	NA	-19.98314188																								I18117d	I23348	Unrelated	Third Degree	13.427			0.985	0.015	0	4	3
	I7046	I5109	Unrelated	NA	-17.1700727126			I21711	I23118	Unrelated	NA	-17.88727434																								I18117d	I23349	Unrelated	Third Degree	16.119			1	0	0	0	1
	I7046	I5114	Unrelated	NA	-16.2951744537			I21711	I23119	Unrelated	NA	-16.5033514																								I18117d	I23350d	Unrelated	Third Degree	12.639			0.978	0.022	0	4	1
	I7046	I5115	Unrelated	NA	-16.6672061924			I21711	I23120	Unrelated	NA	-16.35291164																								I18117d	I23351	Unrelated	Third Degree	13.122			1	0	0	0	1
	I7046	I7048	Unrelated	NA	-17.7671617896			I21711	I23121	Unrelated	NA	-15.38684837																								I18117d	I23352	Unrelated	Third Degree	12.725			1	0	0	0	1
	I7046	I7049	Unrelated	NA	-17.1552709736			I21711	I23122	Unrelated	NA	-16.64420471																								I18117d	I4088	Unrelated	Third Degree	16.659			1	0	0	0	1
	I7046	I7051	Unrelated	NA	-15.9256236113			I21711	I23123	Unrelated	NA	-17.4674161																								I18117d	I4089	Unrelated	Third Degree	08.16			1	0	0	0	1
	I7048	I14147	Unrelated	NA	-18.3588259782			I21711	I23126	Unrelated	NA	-14.37492065																								I18117d	I7126	Unrelated	Third Degree	14.542			1	0	0	0	1
	I7048	I14148	Unrelated	NA	-16.8601180423			I21711	I23348	Unrelated	NA	-15.79622051																								I18117d	I7127	Unrelated	Third Degree	19.281			1	0	0	0	1
	I7048	I14149	Unrelated	NA	-17.893061351			I21711	I23349	Unrelated	NA	-16.74499862																								I18117d	I7128	Unrelated	Third Degree	13.466			0.983	0.017	0	5	5
	I7048	I14150	Unrelated	NA	-7.72320937997			I21711	I23351	Unrelated	NA	-16.24220859																								I18117d	I7129	Unrelated	Third Degree	15.977			1	0	0	0	1
	I7048	I14151	Unrelated	NA	-18.2053029769			I21711	I23352	Unrelated	NA	-14.91954778																								I18117d	I7130	Unrelated	Third Degree	16.786			1	0	0	0	1
	I7048	I14152	Unrelated	NA	-18.4284209435			I21711	I4088	Unrelated	NA	-17.86532552																								I18117d	I7131	Unrelated	Third Degree	13.754			1	0	0	0	1
	I7048	I14153	Unrelated	NA	-16.9000442061			I21711	I4089	Unrelated	NA	-16.96848505																								I18117d	I7132	Unrelated	Third Degree	19.102			1	0	0	0	1
	I7048	I14154	Unrelated	NA	-18.462253218			I21711	I7127	Unrelated	NA	-17.25110513																								I18117d	I7133	Unrelated	Third Degree	15.309			1	0	0	0	1
	I7048	I14155	Unrelated	NA	-7.46698959959			I21711	I7128	Unrelated	NA	-16.75252428																								I18117d	I7134	Unrelated	Third Degree	18.569			1	0	0	0	1
	I7048	I14156	Unrelated	NA	-16.6753986315			I21711	I7129	Unrelated	NA	-16.6815937																								I18117d	I7135	Unrelated	Third Degree	15.985			1	0	0	0	1
	I7048	I16521	Unrelated	NA	-17.5451351783			I21711	I7130	Unrelated	NA	-18.42986105																								I18117d	I7136	Unrelated	Third Degree	12.757			0.987	0.013	0	1	1
	I7048	I16522	Unrelated	NA	-14.9653073393			I21711	I7131	Unrelated	NA	-16.98952173																								I18154	I20806	Unrelated	Third Degree	17.421			1	0	0	0	1
	I7048	I16523	Unrelated	NA	-17.2285840885			I21711	I7132	Unrelated	NA	-17.61089755																								I18154	I20809	Unrelated	Third Degree	12.131			0.98	0.02	0	2	2
	I7048	I16524	Unrelated	NA	-16.9694871449			I21711	I7133	Unrelated	NA	-18.58323374																								I18154	I20810	Unrelated	Third Degree	17.927			1	0	0	0	1
	I7048	I16525	Unrelated	NA	-17.9137799832			I21711	I7134	Unrelated	NA	-17.3634536																								I18154	I20830d	Unrelated	Third Degree	12.625			1	0	0	0	1
	I7048	I16532	Unrelated	NA	-16.8340317509			I21711	I7135	Unrelated	NA	-17.80144732																								I18154	I20831	Unrelated	Third Degree	17.447			1	0	0	0	1
	I7048	I16533	Unrelated	NA	-16.6064231634			I21711	I7136	Unrelated	NA	-18.00573218																								I18154	I20832	Unrelated	Third Degree	14.284			1	0	0	0	1
	I7048	I16534	Unrelated	NA	-16.4846056386			I21711	I7137	Unrelated	NA	-17.13329215																								I18154	I20834	Unrelated	Third Degree	17.501			1	0	0	0	1
	I7048	I16535	Unrelated	NA	-13.3952709148			I21712	I11902	Unrelated	NA	-17.40295994																								I18154	I20835	Unrelated	Third Degree	13.029			1	0	0	0	1
	I7048	I16544	Unrelated	NA	-17.0663700804			I21712	I11906	Unrelated	NA	-18.11325765																								I18154	I20836	Unrelated	Third Degree	12.028			0.979	0.021	0	1	1
	I7048	I16545	Unrelated	NA	-17.422387286			I21712	I14157	Unrelated	NA	-14.69293266																								I18154	I20837	Unrelated	Third Degree	12.025			1	0	0	0	1
	I7048	I16551	Unrelated	NA	-19.1612701528			I21712	I14158	Unrelated	NA	-17.95338246																								I18154	I20838	Unrelated	Third Degree	18.043			1	0	0	0	1
	I7048	I16552	Unrelated	NA	-18.2995080861			I21712	I14159	Unrelated	NA	-16.09491507																								I18154	I20868	Unrelated	Third Degree	18.693			1	0	0	0	1
	I7048	I18638	Unrelated	NA	-18.4992838125			I21712	I14160	Unrelated	NA	-14.83747383																								I18154	I20869	Unrelated	Third Degree	17.102			1	0	0	0	1
	I7048	I29888	Unrelated	NA	-20.3806438885			I21712	I14161	Unrelated	NA	-17.31525389																								I18154	I20871	Unrelated	Third Degree	13.898			1	0	0	0	1
	I7048	I7049	Unrelated	NA	-18.9735869052			I21712	I14162	Unrelated	NA	-17.54094356																								I18154	I21711	Unrelated	Third Degree	15.652			1	0	0	0	1
	I7048	I7051	Unrelated	NA	-18.8507000231			I21712	I14163	Unrelated	NA	-16.7400405																								I18154	I21712	Unrelated	Third Degree	15.626			1	0	0	0	1
	I7049	I14147	Unrelated	NA	-18.8348606381			I21712	I14164	Unrelated	NA	-16.5465589																								I18154	I21713	Unrelated	Third Degree	16.699			1	0	0	0	1
	I7049	I14148	Unrelated	NA	-17.0713026338			I21712	I14165	Unrelated	NA	-15.1696943																								I18154	I21821	Unrelated	Third Degree	4.267			0.943	0.057	0	5	1
	I7049	I14149	Unrelated	NA	-16.2919088282			I21712	I14166	Unrelated	NA	-15.183566																								I18154	I21822	Unrelated	Third Degree	15.113			1	0	0	0	1
	I7049	I14150	Unrelated	NA	-8.34353663684			I21712	I15616	Unrelated	NA	-17.57968899																								I18154	I21832	Unrelated	Third Degree	02.02			1	0	0	0	1
	I7049	I14151	Unrelated	NA	-16.3701123521			I21712	I15617	Unrelated	NA	-17.37598743																								I18154	I21833	Unrelated	Third Degree	6.533			1	0	0	0	1
	I7049	I14152	Unrelated	NA	-16.8228088892			I21712	I15618	Unrelated	NA	-16.18675732																								I18154	I22561	Unrelated	Third Degree	16.253			1	0	0	0	1
	I7049	I14153	Unrelated	NA	-18.1735235493			I21712	I15619	Unrelated	NA	-18.58901518																								I18154	I23095	Unrelated	Third Degree	18.637			1	0	0	0	1
	I7049	I14154	Unrelated	NA	-16.9517148114			I21712	I15620	Unrelated	NA	-17.80077536																								I18154	I23096	Unrelated	Third Degree	18.185			1	0	0	0	1
	I7049	I14155	Unrelated	NA	-7.42707129845			I21712	I15621	Unrelated	NA	-16.90111973																								I18154	I23118	Unrelated	Third Degree	16.654			1	0	0	0	1
	I7049	I14156	Unrelated	NA	-17.8019286793			I21712	I15622	Unrelated	NA	-18.57977147																								I18154	I23119	Unrelated	Third Degree	18.139			1	0	0	0	1
	I7049	I16521	Unrelated	NA	-18.664258832			I21712	I15623	Unrelated	NA	-19.93379867																								I18154	I23120	Unrelated	Third Degree	17.703			1	0	0	0	1
	I7049	I16522	Unrelated	NA	-13.1138224704			I21712	I18113	Unrelated	NA	-15.98163279																								I18154	I23121	Unrelated	Third Degree	17.913			1	0	0	0	1
	I7049	I16523	Unrelated	NA	-17.9598631001			I21712	I18114	Unrelated	NA	-15.4410147																								I18154	I23122	Unrelated	Third Degree	17.377			1	0	0	0	1
	I7049	I16524	Unrelated	NA	-17.176297405			I21712	I18115	Unrelated	NA	-19.13974075																								I18154	I23123	Unrelated	Third Degree	16.538			1	0	0	0	1
	I7049	I16525	Unrelated	NA	-19.0727823054			I21712	I18116	Unrelated	NA	-18.04695722																								I18154	I23126	Unrelated	Third Degree	11.235			1	0	0	0	1
	I7049	I16532	Unrelated	NA	-16.4253707583			I21712	I18117_d	Unrelated	NA	-12.48363898																								I18154	I23348	Unrelated	Third Degree	15.081			1	0	0	0	1
	I7049	I16533	Unrelated	NA	-15.3320260252			I21712	I18154	Unrelated	NA	-13.18467169																								I18154	I23349	Unrelated	Third Degree	17.973			1	0	0	0	1
	I7049	I16534	Unrelated	NA	-16.2402366368			I21712	I18154_d	Unrelated	NA	-3.833030416																								I18154	I23350d	Unrelated	Third Degree	17.607			1	0	0	0	1
	I7049	I16535	Unrelated	NA	-15.8062794041			I21712	I20806	Unrelated	NA	-18.15774259																								I18154	I23351	Unrelated	Third Degree	13.423			1	0	0	0	1
	I7049	I16544	Unrelated	NA	-18.3892787136			I21712	I20809	Unrelated	NA	-18.50869168																								I18154	I23352	Unrelated	Third Degree	18.356			1	0	0	0	1
	I7049	I16545	Unrelated	NA	-17.452564819			I21712	I20810	Unrelated	NA	-18.63959924																								I18154	I4088	Unrelated	Third Degree	18.799			1	0	0	0	1
	I7049	I16551	Unrelated	NA	-18.7975805716			I21712	I20871	Unrelated	NA	-13.00913973																								I18154	I4089	Unrelated	Third Degree	18.606			1	0	0	0	1
	I7049	I16552	Unrelated	NA	-18.4940535644			I21712	I21713	Unrelated	NA	-17.10350918																								I18154	I7126	Unrelated	Third Degree	07.15			1	0	0	0	1
	I7049	I18638	Unrelated	NA	-18.6916150456			I21712	I21821	Unrelated	NA	-8.645452721																								I18154	I7127	Unrelated	Third Degree	16.657			1	0	0	0	1
	I7049	I29888	Unrelated	NA	-19.434325416			I21712	I21822	Unrelated	NA	-15.87637479																								I18154	I7128	Unrelated	Third Degree	15.312			1	0	0	0	1
	I7049	I7051	Unrelated	NA	-17.4998552249			I21712	I21823	Unrelated	NA	-17.46201406																								I18154	I7129	Unrelated	Third Degree	19.57			1	0	0	0	1
	I7051	I14147	Unrelated	NA	-18.2920348005			I21712	I21831	Unrelated	NA	-3.792298299																								I18154	I7130	Unrelated	Third Degree	17.28			1	0	0	0	1
	I7051	I14148	Unrelated	NA	-16.8682015353			I21712	I21832	Unrelated	NA	-3.993499841																								I18154	I7131	Unrelated	Third Degree	12.237			0.973	0.027	0	6	3
	I7051	I14149	Unrelated	NA	-16.8080995953			I21712	I21833	Unrelated	NA	-9.281829286																								I18154	I7132	Unrelated	Third Degree	19.148			1	0	0	0	1
	I7051	I14150	Unrelated	NA	-8.46933020693			I21712	I21834	Unrelated	NA	-4.841254973																								I18154	I7133	Unrelated	Third Degree	17.524			1	0	0	0	1
	I7051	I14151	Unrelated	NA	-15.5768033095			I21712	I22561	Unrelated	NA	-16.53542016																								I18154	I7134	Unrelated	Third Degree	2.14			1	0	0	0	1
	I7051	I14152	Unrelated	NA	-17.7033833192			I21712	I22564	Unrelated	NA	-22.24689773																								I18154	I7135	Unrelated	Third Degree	17.502			1	0	0	0	1
	I7051	I14153	Unrelated	NA	-15.563817103			I21712	I23118	Unrelated	NA	-18.35911756																								I18154	I7136	Unrelated	Third Degree	18.215			1	0	0	0	1
	I7051	I14154	Unrelated	NA	-17.4271315536			I21712	I23119	Unrelated	NA	-17.01392253																								I18154d	I20806	Unrelated	Third Degree	17.421			1	0	0	0	1
	I7051	I14155	Unrelated	NA	-6.04679070152			I21712	I23120	Unrelated	NA	-17.2817223																								I18154d	I20809	Unrelated	Third Degree	12.131			0.98	0.02	0	2	2
	I7051	I14156	Unrelated	NA	-17.2017213137			I21712	I23121	Unrelated	NA	-17.37091896																								I18154d	I20810	Unrelated	Third Degree	17.927			1	0	0	0	1
	I7051	I16521	Unrelated	NA	-16.6924044892			I21712	I23122	Unrelated	NA	-18.46423468																								I18154d	I20830d	Unrelated	Third Degree	12.625			1	0	0	0	1
	I7051	I16522	Unrelated	NA	-13.8128061095			I21712	I23123	Unrelated	NA	-19.07205247																								I18154d	I20831	Unrelated	Third Degree	17.447			1	0	0	0	1
	I7051	I16523	Unrelated	NA	-15.4426576659			I21712	I23126	Unrelated	NA	-15.38129819																								I18154d	I20832	Unrelated	Third Degree	14.284			1	0	0	0	1
	I7051	I16524	Unrelated	NA	-15.5731408814			I21712	I23348	Unrelated	NA	-17.53666794																								I18154d	I20834	Unrelated	Third Degree	17.501			1	0	0	0	1
	I7051	I16525	Unrelated	NA	-16.9676793839			I21712	I23349	Unrelated	NA	-17.08365679																								I18154d	I20835	Unrelated	Third Degree	13.029			1	0	0	0	1
	I7051	I16532	Unrelated	NA	-16.5289029912			I21712	I23351	Unrelated	NA	-15.97488496																								I18154d	I20836	Unrelated	Third Degree	12.028			0.979	0.021	0	1	1
	I7051	I16533	Unrelated	NA	-15.256329382			I21712	I23352	Unrelated	NA	-17.15524075																								I18154d	I20837	Unrelated	Third Degree	12.025			1	0	0	0	1
	I7051	I16534	Unrelated	NA	-16.5052253258			I21712	I4088	Unrelated	NA	-18.7361223																								I18154d	I20838	Unrelated	Third Degree	18.043			1	0	0	0	1
	I7051	I16535	Unrelated	NA	-14.0450871306			I21712	I4089	Unrelated	NA	-17.73076893																								I18154d	I20868	Unrelated	Third Degree	18.693			1	0	0	0	1
	I7051	I16544	Unrelated	NA	-14.9637763282			I21712	I7127	Unrelated	NA	-17.55743282																								I18154d	I20869	Unrelated	Third Degree	17.102			1	0	0	0	1
	I7051	I16545	Unrelated	NA	-15.5403408232			I21712	I7128	Unrelated	NA	-17.62648771																								I18154d	I20871	Unrelated	Third Degree	13.898			1	0	0	0	1
	I7051	I16551	Unrelated	NA	-17.4701840327			I21712	I7129	Unrelated	NA	-18.26540704																								I18154d	I21711	Unrelated	Third Degree	15.652			1	0	0	0	1
	I7051	I16552	Unrelated	NA	-16.074439682			I21712	I7130	Unrelated	NA	-17.07383221																								I18154d	I21712	Unrelated	Third Degree	15.626			1	0	0	0	1
	I7051	I18638	Unrelated	NA	-16.3150102457			I21712	I7131	Unrelated	NA	-18.99537161																								I18154d	I21713	Unrelated	Third Degree	16.699			1	0	0	0	1
	I7051	I29888	Unrelated	NA	-19.6115286354			I21712	I7132	Unrelated	NA	-17.61616316																								I18154d	I21821	Unrelated	Third Degree	4.267			0.943	0.057	0	5	1
								I21712	I7133	Unrelated	NA	-17.54730112																								I18154d	I21822	Unrelated	Third Degree	15.113			1	0	0	0	1
								I21712	I7134	Unrelated	NA	-18.23961847																								I18154d	I21832	Unrelated	Third Degree	2.02			1	0	0	0	1
								I21712	I7135	Unrelated	NA	-17.27308408																								I18154d	I21833	Unrelated	Third Degree	6.533			1	0	0	0	1
								I21712	I7136	Unrelated	NA	-18.59851962																								I18154d	I22561	Unrelated	Third Degree	16.253			1	0	0	0	1
								I21712	I7137	Unrelated	NA	-17.70517623																								I18154d	I23095	Unrelated	Third Degree	18.637			1	0	0	0	1
								I21713	I11902	Unrelated	NA	-18.06124215																								I18154d	I23096	Unrelated	Third Degree	18.185			1	0	0	0	1
								I21713	I11906	Unrelated	NA	-18.21142814																								I18154d	I23118	Unrelated	Third Degree	16.654			1	0	0	0	1
								I21713	I14157	Unrelated	NA	-16.56097428																								I18154d	I23119	Unrelated	Third Degree	18.139			1	0	0	0	1
								I21713	I14158	Unrelated	NA	-18.68591186																								I18154d	I23120	Unrelated	Third Degree	17.703			1	0	0	0	1
								I21713	I14159	Unrelated	NA	-16.1447136																								I18154d	I23121	Unrelated	Third Degree	17.913			1	0	0	0	1
								I21713	I14160	Unrelated	NA	-16.28949361																								I18154d	I23122	Unrelated	Third Degree	17.377			1	0	0	0	1
								I21713	I14161	Unrelated	NA	-18.06486886																								I18154d	I23123	Unrelated	Third Degree	16.538			1	0	0	0	1
								I21713	I14162	Unrelated	NA	-16.13335951																								I18154d	I23126	Unrelated	Third Degree	11.235			1	0	0	0	1
								I21713	I14163	Unrelated	NA	-17.39945697																								I18154d	I23348	Unrelated	Third Degree	15.081			1	0	0	0	1
								I21713	I14164	Unrelated	NA	-17.45754852																								I18154d	I23349	Unrelated	Third Degree	17.973			1	0	0	0	1
								I21713	I14165	Unrelated	NA	-16.35655709																								I18154d	I23350d	Unrelated	Third Degree	17.607			1	0	0	0	1
								I21713	I14166	Unrelated	NA	-16.08790494																								I18154d	I23351	Unrelated	Third Degree	13.423			1	0	0	0	1
								I21713	I15616	Unrelated	NA	-18.12761902																								I18154d	I23352	Unrelated	Third Degree	18.356			1	0	0	0	1
								I21713	I15617	Unrelated	NA	-19.25010292																								I18154d	I4088	Unrelated	Third Degree	18.799			1	0	0	0	1
								I21713	I15618	Unrelated	NA	-16.76784008																								I18154d	I4089	Unrelated	Third Degree	18.606			1	0	0	0	1
								I21713	I15619	Unrelated	NA	-17.28792685																								I18154d	I7126	Unrelated	Third Degree	7.15			1	0	0	0	1
								I21713	I15620	Unrelated	NA	-17.95193583																								I18154d	I7127	Unrelated	Third Degree	16.657			1	0	0	0	1
								I21713	I15621	Unrelated	NA	-17.15949009																								I18154d	I7128	Unrelated	Third Degree	15.312			1	0	0	0	1
								I21713	I15622	Unrelated	NA	-18.85079272																								I18154d	I7129	Unrelated	Third Degree	19.57			1	0	0	0	1
								I21713	I15623	Unrelated	NA	-18.90309262																								I18154d	I7130	Unrelated	Third Degree	17.28			1	0	0	0	1
								I21713	I18113	Unrelated	NA	-16.78199876																								I18154d	I7131	Unrelated	Third Degree	12.237			0.973	0.027	0	6	3
								I21713	I18114	Unrelated	NA	-18.50123089																								I18154d	I7132	Unrelated	Third Degree	19.148			1	0	0	0	1
								I21713	I18115	Unrelated	NA	-18.95053776																								I18154d	I7133	Unrelated	Third Degree	17.524			1	0	0	0	1
								I21713	I18116	Unrelated	NA	-18.04075738																								I18154d	I7134	Unrelated	Third Degree	2.14			1	0	0	0	1
								I21713	I18117_d	Unrelated	NA	-13.64188005																								I18154d	I7135	Unrelated	Third Degree	17.502			1	0	0	0	1
								I21713	I18154	Unrelated	NA	-14.51306618																								I18154d	I7136	Unrelated	Third Degree	18.215			1	0	0	0	1
								I21713	I18154_d	Unrelated	NA	-3.991330542																								I20806	I20809	Unrelated	Third Degree	14.226			1	0	0	0	1
								I21713	I20806	Unrelated	NA	-18.27286881																								I20806	I20810	Unrelated	Third Degree	17.333			1	0	0	0	1
								I21713	I20809	Unrelated	NA	-17.09444772																								I20806	I20830d	Unrelated	Third Degree	14.774			1	0	0	0	1
								I21713	I20810	Unrelated	NA	-18.75646586																								I20806	I20831	Unrelated	Third Degree	13.067			0.983	0.017	0	4	3
								I21713	I20871	Unrelated	NA	-12.88375519																								I20806	I20832	Unrelated	Third Degree	12.509			0.98	0.02	0	2	2
								I21713	I21821	Unrelated	NA	-9.526263048																								I20806	I20834	Unrelated	Third Degree	15.969			1	0	0	0	1
								I21713	I21822	Unrelated	NA	-15.83310454																								I20806	I20835	Unrelated	Third Degree	10.159			0.956	0.044	0	9	2
								I21713	I21823	Unrelated	NA	-15.54455521																								I20806	I20836	Unrelated	Third Degree	12.872			0.976	0.024	0	7	5
								I21713	I21831	Unrelated	NA	-3.076627289																								I20806	I20837	Unrelated	Third Degree	10.99			0.968	0.032	0	3	3
								I21713	I21832	Unrelated	NA	-3.925578548																								I20806	I20838	Unrelated	Third Degree	12.522			0.985	0.015	0	3	2
								I21713	I21833	Unrelated	NA	-7.106236738																								I20806	I20868	Unrelated	Third Degree	13.427			1	0	0	0	1
								I21713	I21834	Unrelated	NA	-2.58586991																								I20806	I20869	Unrelated	Third Degree	13.766			1	0	0	0	1
								I21713	I22561	Unrelated	NA	-16.20368247																								I20806	I20871	Unrelated	Third Degree	17.133			1	0	0	0	1
								I21713	I22564	Unrelated	NA	-21.75231257																								I20806	I21711	Unrelated	Third Degree	17.127			1	0	0	0	1
								I21713	I23118	Unrelated	NA	-17.3428902																								I20806	I21712	Unrelated	Third Degree	18.632			1	0	0	0	1
								I21713	I23119	Unrelated	NA	-17.10717014																								I20806	I21713	Unrelated	Third Degree	16.191			1	0	0	0	1
								I21713	I23120	Unrelated	NA	-17.11595257																								I20806	I21821	Unrelated	Third Degree	12.263			1	0	0	0	1
								I21713	I23121	Unrelated	NA	-18.12354709																								I20806	I21822	Unrelated	Third Degree	18.538			1	0	0	0	1
								I21713	I23122	Unrelated	NA	-17.39087174																								I20806	I21831	Unrelated	Third Degree	4.441			1	0	0	0	1
								I21713	I23123	Unrelated	NA	-17.93709362																								I20806	I21832	Unrelated	Third Degree	8.519			1	0	0	0	1
								I21713	I23126	Unrelated	NA	-16.26803687																								I20806	I21833	Unrelated	Third Degree	14.145			1	0	0	0	1
								I21713	I23348	Unrelated	NA	-17.60624165																								I20806	I21834	Unrelated	Third Degree	10.255			1	0	0	0	1
								I21713	I23349	Unrelated	NA	-17.3560745																								I20806	I22561	Unrelated	Third Degree	10.38			0.963	0.037	0	6	4
								I21713	I23351	Unrelated	NA	-16.96339041																								I20806	I23095	Unrelated	Third Degree	19.126			1	0	0	0	1
								I21713	I23352	Unrelated	NA	-17.22944815																								I20806	I23096	Unrelated	Third Degree	12.766			1	0	0	0	1
								I21713	I4088	Unrelated	NA	-18.6318267																								I20806	I23118	Unrelated	Third Degree	14.39			1	0	0	0	1
								I21713	I4089	Unrelated	NA	-17.40206068																								I20806	I23119	Unrelated	Third Degree	11.625			0.966	0.034	0	9	5
								I21713	I7127	Unrelated	NA	-17.69135442																								I20806	I23120	Unrelated	Third Degree	14.696			1	0	0	0	1
								I21713	I7128	Unrelated	NA	-16.0089271																								I20806	I23121	Unrelated	Third Degree	11.232			0.969	0.031	0	5	2
								I21713	I7129	Unrelated	NA	-17.80589909																								I20806	I23122	Unrelated	Third Degree	18.62			1	0	0	0	1
								I21713	I7130	Unrelated	NA	-19.17101751																								I20806	I23123	Unrelated	Third Degree	17.528			1	0	0	0	1
								I21713	I7132	Unrelated	NA	-17.41640366																								I20806	I23126	Unrelated	Third Degree	16.157			1	0	0	0	1
								I21713	I7133	Unrelated	NA	-19.39523882																								I20806	I23348	Unrelated	Third Degree	14.341			1	0	0	0	1
								I21713	I7134	Unrelated	NA	-18.09708757																								I20806	I23349	Unrelated	Third Degree	13.825			1	0	0	0	1
								I21713	I7135	Unrelated	NA	-19.32092077																								I20806	I23350d	Unrelated	Third Degree	17.317			1	0	0	0	1
								I21713	I7136	Unrelated	NA	-18.20512461																								I20806	I23351	Unrelated	Third Degree	15.603			1	0	0	0	1
								I21713	I7137	Unrelated	NA	-18.11390936																								I20806	I23352	Unrelated	Third Degree	18.812			1	0	0	0	1
								I21821	I11902	Unrelated	NA	-8.496789613																								I20806	I4088	Unrelated	Third Degree	13.624			1	0	0	0	1
								I21821	I11906	Unrelated	NA	-9.004181861																								I20806	I4089	Unrelated	Third Degree	12.465			0.986	0.014	0	2	1
								I21821	I14157	Unrelated	NA	-9.390011116																								I20806	I7126	Unrelated	Third Degree	13.164			0.984	0.016	0	3	2
								I21821	I14158	Unrelated	NA	-8.39511107																								I20806	I7127	Unrelated	Third Degree	16.695			1	0	0	0	1
								I21821	I14159	Unrelated	NA	-8.695321101																								I20806	I7128	Unrelated	Third Degree	16.169			1	0	0	0	1
								I21821	I14160	Unrelated	NA	-9.918362562																								I20806	I7129	Unrelated	Third Degree	18.268			1	0	0	0	1
								I21821	I14161	Unrelated	NA	-9.138337135																								I20806	I7130	Unrelated	Third Degree	10.844			0.966	0.034	0	8	4
								I21821	I14162	Unrelated	NA	-9.332744076																								I20806	I7131	Unrelated	Third Degree	11.993			0.975	0.025	0	3	2
								I21821	I14163	Unrelated	NA	-10.40367622																								I20806	I7132	Unrelated	Third Degree	14.514			1	0	0	0	1
								I21821	I14164	Unrelated	NA	-10.17058524																								I20806	I7133	Unrelated	Third Degree	13.835			1	0	0	0	1
								I21821	I14165	Unrelated	NA	-8.67744873																								I20806	I7134	Unrelated	Third Degree	18.067			1	0	0	0	1
								I21821	I14166	Unrelated	NA	-8.017497473																								I20806	I7135	Unrelated	Third Degree	15.808			1	0	0	0	1
								I21821	I15616	Unrelated	NA	-9.27834917																								I20806	I7136	Unrelated	Third Degree	18.897			1	0	0	0	1
								I21821	I15617	Unrelated	NA	-10.08769719																								I20806	I7137	Unrelated	Third Degree	16.717			1	0	0	0	1
								I21821	I15618	Unrelated	NA	-6.746848507																								I20809	I20810	Unrelated	Third Degree	17.511			1	0	0	0	1
								I21821	I15619	Unrelated	NA	-9.178429099																								I20809	I20830d	Unrelated	Third Degree	18.201			1	0	0	0	1
								I21821	I15620	Unrelated	NA	-8.340835519																								I20809	I20831	Unrelated	Third Degree	15.849			1	0	0	0	1
								I21821	I15621	Unrelated	NA	-8.020834752																								I20809	I20832	Unrelated	Third Degree	12.688			0.976	0.024	0	6	4
								I21821	I15622	Unrelated	NA	-8.51926939																								I20809	I20834	Unrelated	Third Degree	17.105			1	0	0	0	1
								I21821	I15623	Unrelated	NA	-8.990019239																								I20809	I20835	Unrelated	Third Degree	17.976			1	0	0	0	1
								I21821	I18113	Unrelated	NA	-5.119036605																								I20809	I20836	Unrelated	Third Degree	18.865			1	0	0	0	1
								I21821	I18114	Unrelated	NA	-7.923532635																								I20809	I20837	Unrelated	Third Degree	12.436			0.983	0.017	0	2	2
								I21821	I18115	Unrelated	NA	-9.666762331																								I20809	I20838	Unrelated	Third Degree	15.79			1	0	0	0	1
								I21821	I18116	Unrelated	NA	-10.11141434																								I20809	I20868	Unrelated	Third Degree	13.053			0.984	0.016	0	4	4
								I21821	I18117_d	Unrelated	NA	-3.548271248																								I20809	I20869	Unrelated	Third Degree	18.568			1	0	0	0	1
								I21821	I18154	Unrelated	NA	-3.935784546																								I20809	I20871	Unrelated	Third Degree	18.847			1	0	0	0	1
								I21821	I18154_d	Unrelated	NA	-0.890660556																								I20809	I21711	Unrelated	Third Degree	17.674			1	0	0	0	1
								I21821	I20806	Unrelated	NA	-7.926028332																								I20809	I21712	Unrelated	Third Degree	18.188			1	0	0	0	1
								I21821	I20809	Unrelated	NA	-9.721751063																								I20809	I21713	Unrelated	Third Degree	18.124			1	0	0	0	1
								I21821	I20810	Unrelated	NA	-9.933618771																								I20809	I21821	Unrelated	Third Degree	15.881			1	0	0	0	1
								I21821	I20871	Unrelated	NA	-5.070941308																								I20809	I21822	Unrelated	Third Degree	8.13			0.981	0.019	0	6	4
								I21821	I21831	Unrelated	NA	-2.226000883																								I20809	I21831	Unrelated	Third Degree	4.936			1	0	0	0	1
								I21821	I21832	Unrelated	NA	-1.791447208																								I20809	I21832	Unrelated	Third Degree	7.625			1	0	0	0	1
								I21821	I21834	Unrelated	NA	-1.781893152																								I20809	I21833	Unrelated	Third Degree	16.134			1	0	0	0	1
								I21821	I22561	Unrelated	NA	-9.572826584																								I20809	I21834	Unrelated	Third Degree	7.468			1	0	0	0	1
								I21821	I22564	Unrelated	NA	-10.78153688																								I20809	I22561	Unrelated	Third Degree	18.496			1	0	0	0	1
								I21821	I23118	Unrelated	NA	-7.495150023																								I20809	I23095	Unrelated	Third Degree	18.998			1	0	0	0	1
								I21821	I23119	Unrelated	NA	-9.270231787																								I20809	I23096	Unrelated	Third Degree	17.701			1	0	0	0	1
								I21821	I4088	Unrelated	NA	-10.33844994																								I20809	I23119	Unrelated	Third Degree	17.891			1	0	0	0	1
								I21821	I4089	Unrelated	NA	-9.752698704																								I20809	I23120	Unrelated	Third Degree	19.505			1	0	0	0	1
								I21821	I7127	Unrelated	NA	-9.035885344																								I20809	I23121	Unrelated	Third Degree	16.71			1	0	0	0	1
								I21821	I7128	Unrelated	NA	-8.393242746																								I20809	I23122	Unrelated	Third Degree	18.315			1	0	0	0	1
								I21821	I7129	Unrelated	NA	-8.797339991																								I20809	I23123	Unrelated	Third Degree	17.085			1	0	0	0	1
								I21821	I7130	Unrelated	NA	-10.53602375																								I20809	I23126	Unrelated	Third Degree	19.15			1	0	0	0	1
								I21821	I7131	Unrelated	NA	-8.346980989																								I20809	I23348	Unrelated	Third Degree	17.413			1	0	0	0	1
								I21821	I7132	Unrelated	NA	-8.740583066																								I20809	I23349	Unrelated	Third Degree	13.452			1	0	0	0	1
								I21821	I7133	Unrelated	NA	-10.36173855																								I20809	I23350d	Unrelated	Third Degree	16.759			1	0	0	0	1
								I21821	I7134	Unrelated	NA	-9.652173577																								I20809	I23351	Unrelated	Third Degree	13.593			0.989	0.011	0	3	2
								I21821	I7135	Unrelated	NA	-9.723066356																								I20809	I23352	Unrelated	Third Degree	18.922			1	0	0	0	1
								I21821	I7136	Unrelated	NA	-9.001726417																								I20809	I4088	Unrelated	Third Degree	13.518			1	0	0	0	1
								I21821	I7137	Unrelated	NA	-7.461619298																								I20809	I4089	Unrelated	Third Degree	18.36			1	0	0	0	1
								I21822	I11902	Unrelated	NA	-16.46271153																								I20809	I7126	Unrelated	Third Degree	13.053			0.981	0.019	0	5	3
								I21822	I11906	Unrelated	NA	-18.05560589																								I20809	I7127	Unrelated	Third Degree	16.194			1	0	0	0	1
								I21822	I14157	Unrelated	NA	-16.0199983																								I20809	I7128	Unrelated	Third Degree	15.833			1	0	0	0	1
								I21822	I14158	Unrelated	NA	-17.13017841																								I20809	I7129	Unrelated	Third Degree	18.551			1	0	0	0	1
								I21822	I14159	Unrelated	NA	-15.89509915																								I20809	I7130	Unrelated	Third Degree	19.508			1	0	0	0	1
								I21822	I14160	Unrelated	NA	-16.08940891																								I20809	I7131	Unrelated	Third Degree	12.15			0.975	0.025	0	4	2
								I21822	I14161	Unrelated	NA	-17.41639827																								I20809	I7132	Unrelated	Third Degree	16.889			1	0	0	0	1
								I21822	I14162	Unrelated	NA	-17.01151144																								I20809	I7133	Unrelated	Third Degree	18.654			1	0	0	0	1
								I21822	I14163	Unrelated	NA	-15.68137057																								I20809	I7134	Unrelated	Third Degree	17.59			1	0	0	0	1
								I21822	I14164	Unrelated	NA	-14.79779738																								I20809	I7135	Unrelated	Third Degree	19.577			1	0	0	0	1
								I21822	I14165	Unrelated	NA	-15.85920437																								I20809	I7136	Unrelated	Third Degree	17.725			1	0	0	0	1
								I21822	I14166	Unrelated	NA	-16.33011456																								I20809	I7137	Unrelated	Third Degree	12.588			0.978	0.022	0	5	3
								I21822	I15616	Unrelated	NA	-16.41779993																								I20810	I20830d	Unrelated	Third Degree	13.232			1	0	0	0	1
								I21822	I15617	Unrelated	NA	-17.20716851																								I20810	I20831	Unrelated	Third Degree	17.203			1	0	0	0	1
								I21822	I15618	Unrelated	NA	-15.91334105																								I20810	I20832	Unrelated	Third Degree	12.418			0.98	0.02	0	5	4
								I21822	I15619	Unrelated	NA	-17.03822613																								I20810	I20834	Unrelated	Third Degree	17.596			1	0	0	0	1
								I21822	I15620	Unrelated	NA	-16.90196773																								I20810	I20835	Unrelated	Third Degree	14.325			1	0	0	0	1
								I21822	I15621	Unrelated	NA	-15.12084107																								I20810	I20836	Unrelated	Third Degree	11.816			0.979	0.021	0	3	3
								I21822	I15622	Unrelated	NA	-17.78432774																								I20810	I20837	Unrelated	Third Degree	12.282			0.973	0.027	0	7	4
								I21822	I15623	Unrelated	NA	-19.44530886																								I20810	I20838	Unrelated	Third Degree	14.456			1	0	0	0	1
								I21822	I18113	Unrelated	NA	-14.72355448																								I20810	I20868	Unrelated	Third Degree	16.946			1	0	0	0	1
								I21822	I18114	Unrelated	NA	-17.27523823																								I20810	I20869	Unrelated	Third Degree	12.291			0.976	0.024	0	7	5
								I21822	I18115	Unrelated	NA	-18.58054415																								I20810	I20871	Unrelated	Third Degree	17.864			1	0	0	0	1
								I21822	I18116	Unrelated	NA	-16.96491687																								I20810	I21711	Unrelated	Third Degree	18.632			1	0	0	0	1
								I21822	I18117_d	Unrelated	NA	-13.06936309																								I20810	I21712	Unrelated	Third Degree	17.107			1	0	0	0	1
								I21822	I18154	Unrelated	NA	-12.18714847																								I20810	I21713	Unrelated	Third Degree	12.858			0.983	0.017	0	2	2
								I21822	I18154_d	Unrelated	NA	-2.446987309																								I20810	I21821	Unrelated	Third Degree	16.067			1	0	0	0	1
								I21822	I20806	Unrelated	NA	-17.28203595																								I20810	I21822	Unrelated	Third Degree	14.726			1	0	0	0	1
								I21822	I20809	Unrelated	NA	-18.61674457																								I20810	I21831	Unrelated	Third Degree	3.684			1	0	0	0	1
								I21822	I20810	Unrelated	NA	-16.88795078																								I20810	I21832	Unrelated	Third Degree	5.618			1	0	0	0	1
								I21822	I20871	Unrelated	NA	-10.67174777																								I20810	I21833	Unrelated	Third Degree	13.155			1	0	0	0	1
								I21822	I21821	Unrelated	NA	-7.462977674																								I20810	I21834	Unrelated	Third Degree	8.228			1	0	0	0	1
								I21822	I21823	Unrelated	NA	-14.81835123																								I20810	I22561	Unrelated	Third Degree	12.11			0.981	0.019	0	3	2
								I21822	I21831	Unrelated	NA	-2.999455475																								I20810	I23095	Unrelated	Third Degree	17.101			1	0	0	0	1
								I21822	I21832	Unrelated	NA	-4.297258863																								I20810	I23096	Unrelated	Third Degree	13.777			1	0	0	0	1
								I21822	I21833	Unrelated	NA	-7.313646354																								I20810	I23118	Unrelated	Third Degree	18.402			1	0	0	0	1
								I21822	I21834	Unrelated	NA	-4.376765764																								I20810	I23119	Unrelated	Third Degree	15.605			1	0	0	0	1
								I21822	I22561	Unrelated	NA	-16.88719946																								I20810	I23120	Unrelated	Third Degree	18.68			1	0	0	0	1
								I21822	I22564	Unrelated	NA	-21.00668141																								I20810	I23121	Unrelated	Third Degree	15.381			1	0	0	0	1
								I21822	I23118	Unrelated	NA	-18.30850227																								I20810	I23122	Unrelated	Third Degree	13.269			1	0	0	0	1
								I21822	I23119	Unrelated	NA	-16.00054968																								I20810	I23123	Unrelated	Third Degree	13.018			0.979	0.021	0	6	4
								I21822	I23120	Unrelated	NA	-17.61041263																								I20810	I23126	Unrelated	Third Degree	13.928			1	0	0	0	1
								I21822	I23121	Unrelated	NA	-16.22936963																								I20810	I23348	Unrelated	Third Degree	12.849			0.976	0.024	0	7	5
								I21822	I23122	Unrelated	NA	-15.62188568																								I20810	I23349	Unrelated	Third Degree	18.102			1	0	0	0	1
								I21822	I23123	Unrelated	NA	-17.23982928																								I20810	I23350d	Unrelated	Third Degree	19.613			1	0	0	0	1
								I21822	I23126	Unrelated	NA	-14.1030085																								I20810	I23351	Unrelated	Third Degree	13.316			1	0	0	0	1
								I21822	I23348	Unrelated	NA	-16.98758007																								I20810	I23352	Unrelated	Third Degree	15.956			1	0	0	0	1
								I21822	I23349	Unrelated	NA	-16.50729646																								I20810	I4088	Unrelated	Third Degree	16.746			1	0	0	0	1
								I21822	I23351	Unrelated	NA	-16.33823023																								I20810	I4089	Unrelated	Third Degree	12.578			0.977	0.023	0	5	4
								I21822	I23352	Unrelated	NA	-16.6401202																								I20810	I7126	Unrelated	Third Degree	12.794			0.981	0.019	0	2	2
								I21822	I4088	Unrelated	NA	-16.23023367																								I20810	I7127	Unrelated	Third Degree	18.799			1	0	0	0	1
								I21822	I4089	Unrelated	NA	-19.24882917																								I20810	I7128	Unrelated	Third Degree	13.432			0.985	0.015	0	3	2
								I21822	I7127	Unrelated	NA	-18.37685733																								I20810	I7129	Unrelated	Third Degree	19.352			1	0	0	0	1
								I21822	I7128	Unrelated	NA	-17.05032511																								I20810	I7130	Unrelated	Third Degree	14.881			1	0	0	0	1
								I21822	I7129	Unrelated	NA	-17.59869964																								I20810	I7131	Unrelated	Third Degree	19.632			1	0	0	0	1
								I21822	I7130	Unrelated	NA	-18.71385732																								I20810	I7132	Unrelated	Third Degree	13.004			0.979	0.021	0	5	3
								I21822	I7131	Unrelated	NA	-16.01058956																								I20810	I7133	Unrelated	Third Degree	1.079			0.834	0.166	0	39	11
								I21822	I7132	Unrelated	NA	-16.86095432																								I20810	I7134	Unrelated	Third Degree	10.17			1	0	0	0	1
								I21822	I7133	Unrelated	NA	-17.39062105																								I20810	I7135	Unrelated	Third Degree	16.457			1	0	0	0	1
								I21822	I7134	Unrelated	NA	-17.64881199																								I20810	I7136	Unrelated	Third Degree	18.647			1	0	0	0	1
								I21822	I7135	Unrelated	NA	-18.22398739																								I20810	I7137	Unrelated	Third Degree	17.772			1	0	0	0	1
								I21822	I7136	Unrelated	NA	-16.14996075																								I20830d	I20831	Unrelated	Third Degree	17.741			1	0	0	0	1
								I21822	I7137	Unrelated	NA	-17.54919364																								I20830d	I20832	Unrelated	Third Degree	12.32			1	0	0	0	1
								I21823	I11902	Unrelated	NA	-18.05942345																								I20830d	I20834	Unrelated	Third Degree	12.185			0.974	0.026	0	6	3
								I21823	I11906	Unrelated	NA	-17.66019794																								I20830d	I20835	Unrelated	Third Degree	15.327			1	0	0	0	1
								I21823	I14157	Unrelated	NA	-16.02411809																								I20830d	I20836	Unrelated	Third Degree	14.422			1	0	0	0	1
								I21823	I14158	Unrelated	NA	-18.97470411																								I20830d	I20837	Unrelated	Third Degree	13.374			1	0	0	0	1
								I21823	I14159	Unrelated	NA	-16.47762276																								I20830d	I20838	Unrelated	Third Degree	15.982			1	0	0	0	1
								I21823	I14160	Unrelated	NA	-16.7223518																								I20830d	I20868	Unrelated	Third Degree	16.954			1	0	0	0	1
								I21823	I14161	Unrelated	NA	-18.42629786																								I20830d	I20869	Unrelated	Third Degree	17.561			1	0	0	0	1
								I21823	I14162	Unrelated	NA	-16.53774278																								I20830d	I20871	Unrelated	Third Degree	17.733			1	0	0	0	1
								I21823	I14163	Unrelated	NA	-17.40170685																								I20830d	I21711	Unrelated	Third Degree	13.955			1	0	0	0	1
								I21823	I14164	Unrelated	NA	-17.29833472																								I20830d	I21712	Unrelated	Third Degree	16.024			1	0	0	0	1
								I21823	I14165	Unrelated	NA	-17.45159969																								I20830d	I21713	Unrelated	Third Degree	14.458			1	0	0	0	1
								I21823	I14166	Unrelated	NA	-17.48754737																								I20830d	I21821	Unrelated	Third Degree	10.66			0.971	0.029	0	2	2
								I21823	I15616	Unrelated	NA	-18.08371213																								I20830d	I21822	Unrelated	Third Degree	12.902			1	0	0	0	1
								I21823	I15617	Unrelated	NA	-18.98148778																								I20830d	I21831	Unrelated	Third Degree	1.783			0.937	0.063	0	0	1
								I21823	I15618	Unrelated	NA	-17.10492003																								I20830d	I21832	Unrelated	Third Degree	5.435			0.947	0.053	0	4	1
								I21823	I15619	Unrelated	NA	-17.05711591																								I20830d	I21833	Unrelated	Third Degree	14.081			1	0	0	0	1
								I21823	I15620	Unrelated	NA	-16.55649478																								I20830d	I21834	Unrelated	Third Degree	8.452			1	0	0	0	1
								I21823	I15621	Unrelated	NA	-17.58125546																								I20830d	I22561	Unrelated	Third Degree	12.432			1	0	0	0	1
								I21823	I15622	Unrelated	NA	-19.55944493																								I20830d	I23095	Unrelated	Third Degree	18.933			1	0	0	0	1
								I21823	I15623	Unrelated	NA	-18.71101222																								I20830d	I23096	Unrelated	Third Degree	13.326			1	0	0	0	1
								I21823	I18113	Unrelated	NA	-15.85573625																								I20830d	I23118	Unrelated	Third Degree	13.925			1	0	0	0	1
								I21823	I18114	Unrelated	NA	-16.9462547																								I20830d	I23119	Unrelated	Third Degree	13.625			1	0	0	0	1
								I21823	I18115	Unrelated	NA	-18.17061626																								I20830d	I23120	Unrelated	Third Degree	17.503			1	0	0	0	1
								I21823	I18116	Unrelated	NA	-16.71670006																								I20830d	I23121	Unrelated	Third Degree	15.047			1	0	0	0	1
								I21823	I18117_d	Unrelated	NA	-11.54448182																								I20830d	I23122	Unrelated	Third Degree	12.18			1	0	0	0	1
								I21823	I18154	Unrelated	NA	-13.27168719																								I20830d	I23123	Unrelated	Third Degree	17.082			1	0	0	0	1
								I21823	I18154_d	Unrelated	NA	-2.996662536																								I20830d	I23126	Unrelated	Third Degree	17.366			1	0	0	0	1
								I21823	I20806	Unrelated	NA	-17.10219354																								I20830d	I23348	Unrelated	Third Degree	13.493			0.985	0.015	0	5	4
								I21823	I20809	Unrelated	NA	-17.90089468																								I20830d	I23349	Unrelated	Third Degree	11.827			1	0	0	0	1
								I21823	I20810	Unrelated	NA	-19.17432131																								I20830d	I23350d	Unrelated	Third Degree	13.985			0.987	0.013	0	3	3
								I21823	I20871	Unrelated	NA	-12.75504415																								I20830d	I23351	Unrelated	Third Degree	12.521			0.973	0.027	0	8	5
								I21823	I21821	Unrelated	NA	-7.790892464																								I20830d	I23352	Unrelated	Third Degree	15.053			1	0	0	0	1
								I21823	I21831	Unrelated	NA	-3.055449255																								I20830d	I4088	Unrelated	Third Degree	15.274			1	0	0	0	1
								I21823	I21832	Unrelated	NA	-3.580944467																								I20830d	I4089	Unrelated	Third Degree	14.629			1	0	0	0	1
								I21823	I21833	Unrelated	NA	-7.573826912																								I20830d	I7126	Unrelated	Third Degree	16.802			1	0	0	0	1
								I21823	I21834	Unrelated	NA	-4.989036684																								I20830d	I7127	Unrelated	Third Degree	15.996			1	0	0	0	1
								I21823	I22561	Unrelated	NA	-17.6105175																								I20830d	I7128	Unrelated	Third Degree	13.373			0.984	0.016	0	5	3
								I21823	I22564	Unrelated	NA	-21.24406587																								I20830d	I7129	Unrelated	Third Degree	13.837			1	0	0	0	1
								I21823	I23118	Unrelated	NA	-18.58172507																								I20830d	I7130	Unrelated	Third Degree	11.208			0.974	0.026	0	5	3
								I21823	I23119	Unrelated	NA	-18.29152353																								I20830d	I7131	Unrelated	Third Degree	12.281			0.977	0.023	0	4	3
								I21823	I23120	Unrelated	NA	-17.80446344																								I20830d	I7132	Unrelated	Third Degree	16.588			1	0	0	0	1
								I21823	I23121	Unrelated	NA	-17.09219208																								I20830d	I7133	Unrelated	Third Degree	16.265			1	0	0	0	1
								I21823	I23122	Unrelated	NA	-17.57960592																								I20830d	I7134	Unrelated	Third Degree	16.535			1	0	0	0	1
								I21823	I23123	Unrelated	NA	-18.96927058																								I20830d	I7135	Unrelated	Third Degree	13.897			1	0	0	0	1
								I21823	I23126	Unrelated	NA	-13.70917005																								I20830d	I7136	Unrelated	Third Degree	16.168			1	0	0	0	1
								I21823	I23348	Unrelated	NA	-16.7461021																								I20830d	I7137	Unrelated	Third Degree	12.522			0.973	0.027	0	8	4
								I21823	I23349	Unrelated	NA	-16.96420936																								I20831	I20832	Unrelated	Third Degree	12.57			1	0	0	0	1
								I21823	I23351	Unrelated	NA	-17.35555726																								I20831	I20834	Unrelated	Third Degree	17.752			1	0	0	0	1
								I21823	I23352	Unrelated	NA	-16.5215843																								I20831	I20835	Unrelated	Third Degree	18.404			1	0	0	0	1
								I21823	I4088	Unrelated	NA	-17.10256416																								I20831	I20836	Unrelated	Third Degree	16.644			1	0	0	0	1
								I21823	I4089	Unrelated	NA	-17.13394537																								I20831	I20837	Unrelated	Third Degree	15.522			1	0	0	0	1
								I21823	I7127	Unrelated	NA	-17.66707355																								I20831	I20838	Unrelated	Third Degree	17.292			1	0	0	0	1
								I21823	I7128	Unrelated	NA	-16.42903887																								I20831	I20868	Unrelated	Third Degree	16.803			1	0	0	0	1
								I21823	I7129	Unrelated	NA	-16.22029013																								I20831	I20869	Unrelated	Third Degree	17.751			1	0	0	0	1
								I21823	I7130	Unrelated	NA	-18.5846344																								I20831	I20871	Unrelated	Third Degree	18.054			1	0	0	0	1
								I21823	I7131	Unrelated	NA	-17.63162821																								I20831	I21711	Unrelated	Third Degree	14.251			1	0	0	0	1
								I21823	I7132	Unrelated	NA	-17.77970186																								I20831	I21712	Unrelated	Third Degree	16.547			1	0	0	0	1
								I21823	I7133	Unrelated	NA	-18.47651933																								I20831	I21713	Unrelated	Third Degree	18.885			1	0	0	0	1
								I21823	I7134	Unrelated	NA	-16.34039519																								I20831	I21821	Unrelated	Third Degree	2.931			0.869	0.131	0	22	7
								I21823	I7135	Unrelated	NA	-17.56600957																								I20831	I21822	Unrelated	Third Degree	17.561			1	0	0	0	1
								I21823	I7136	Unrelated	NA	-17.65627288																								I20831	I21831	Unrelated	Third Degree	1.671			0.937	0.063	0	0	1
								I21823	I7137	Unrelated	NA	-17.12447888																								I20831	I21832	Unrelated	Third Degree	2.771			1	0	0	0	1
								I21831	I11902	Unrelated	NA	-5.114122706																								I20831	I21833	Unrelated	Third Degree	8.392			1	0	0	0	1
								I21831	I11906	Unrelated	NA	-2.7178504																								I20831	I21834	Unrelated	Third Degree	5.008			1	0	0	0	1
								I21831	I14157	Unrelated	NA	-2.514954694																								I20831	I22561	Unrelated	Third Degree	19.299			1	0	0	0	1
								I21831	I14158	Unrelated	NA	-4.199251105																								I20831	I23095	Unrelated	Third Degree	19.988			1	0	0	0	1
								I21831	I14159	Unrelated	NA	-3.511891518																								I20831	I23096	Unrelated	Third Degree	15.78			1	0	0	0	1
								I21831	I14160	Unrelated	NA	-2.97276865																								I20831	I23118	Unrelated	Third Degree	19.032			1	0	0	0	1
								I21831	I14161	Unrelated	NA	-4.48713835																								I20831	I23119	Unrelated	Third Degree	14.299			1	0	0	0	1
								I21831	I14162	Unrelated	NA	-4.392772956																								I20831	I23120	Unrelated	Third Degree	16.938			1	0	0	0	1
								I21831	I14163	Unrelated	NA	-4.37735343																								I20831	I23121	Unrelated	Third Degree	12.275			1	0	0	0	1
								I21831	I14164	Unrelated	NA	-3.538014053																								I20831	I23122	Unrelated	Third Degree	18.058			1	0	0	0	1
								I21831	I14165	Unrelated	NA	-3.47574402																								I20831	I23123	Unrelated	Third Degree	12.676			0.981	0.019	0	2	1
								I21831	I14166	Unrelated	NA	-1.957399495																								I20831	I23126	Unrelated	Third Degree	12.36			0.969	0.031	0	9	6
								I21831	I15616	Unrelated	NA	-2.641576541																								I20831	I23348	Unrelated	Third Degree	9.536			0.946	0.054	0	14	5
								I21831	I15617	Unrelated	NA	-3.529989511																								I20831	I23349	Unrelated	Third Degree	18.433			1	0	0	0	1
								I21831	I15618	Unrelated	NA	-3.054733329																								I20831	I23350d	Unrelated	Third Degree	15.938			1	0	0	0	1
								I21831	I15619	Unrelated	NA	-1.879317416																								I20831	I23351	Unrelated	Third Degree	14.516			1	0	0	0	1
								I21831	I15620	Unrelated	NA	-3.020638803																								I20831	I23352	Unrelated	Third Degree	19.231			1	0	0	0	1
								I21831	I15621	Unrelated	NA	-4.276492376																								I20831	I4088	Unrelated	Third Degree	16.268			1	0	0	0	1
								I21831	I15622	Unrelated	NA	-2.423917447																								I20831	I4089	Unrelated	Third Degree	18.342			1	0	0	0	1
								I21831	I15623	Unrelated	NA	-3.780179615																								I20831	I7126	Unrelated	Third Degree	12.023			0.969	0.031	0	7	2
								I21831	I18113	Unrelated	NA	-2.803347219																								I20831	I7127	Unrelated	Third Degree	17.698			1	0	0	0	1
								I21831	I18114	Unrelated	NA	-3.493413571																								I20831	I7128	Unrelated	Third Degree	13.679			0.986	0.014	0	4	4
								I21831	I18115	Unrelated	NA	-4.392669329																								I20831	I7129	Unrelated	Third Degree	12.702			1	0	0	0	1
								I21831	I18116	Unrelated	NA	-2.809657133																								I20831	I7130	Unrelated	Third Degree	15.177			1	0	0	0	1
								I21831	I18117_d	Unrelated	NA	-1.094041047																								I20831	I7131	Unrelated	Third Degree	17.108			1	0	0	0	1
								I21831	I18154	Unrelated	NA	-0.663725436																								I20831	I7132	Unrelated	Third Degree	18.782			1	0	0	0	1
								I21831	I20806	Unrelated	NA	-4.24923309																								I20831	I7133	Unrelated	Third Degree	17.779			1	0	0	0	1
								I21831	I20809	Unrelated	NA	-3.218594856																								I20831	I7134	Unrelated	Third Degree	16.239			1	0	0	0	1
								I21831	I20810	Unrelated	NA	-2.916384857																								I20831	I7135	Unrelated	Third Degree	15.215			1	0	0	0	1
								I21831	I20871	Unrelated	NA	-2.05793128																								I20831	I7136	Unrelated	Third Degree	17.344			1	0	0	0	1
								I21831	I21832	Unrelated	NA	-1.542321336																								I20831	I7137	Unrelated	Third Degree	12.855			0.986	0.014	0	2	1
								I21831	I22564	Unrelated	NA	-3.425993656																								I20832	I20834	Unrelated	Third Degree	15.516			1	0	0	0	1
								I21831	I23118	Unrelated	NA	-3.564968071																								I20832	I20835	Unrelated	Third Degree	14.118			1	0	0	0	1
								I21831	I23119	Unrelated	NA	-5.330729499																								I20832	I20836	Unrelated	Third Degree	11.779			0.974	0.026	0	3	2
								I21831	I4088	Unrelated	NA	-3.159858847																								I20832	I20837	Unrelated	Third Degree	12.01			1	0	0	0	1
								I21831	I4089	Unrelated	NA	-2.496106647																								I20832	I20838	Unrelated	Third Degree	13.171			1	0	0	0	1
								I21831	I7127	Unrelated	NA	-2.848330445																								I20832	I20868	Unrelated	Third Degree	15.306			1	0	0	0	1
								I21831	I7128	Unrelated	NA	-2.277536341																								I20832	I20869	Unrelated	Third Degree	11.099			0.968	0.032	0	4	3
								I21831	I7129	Unrelated	NA	-3.41860181																								I20832	I20871	Unrelated	Third Degree	12.608			1	0	0	0	1
								I21831	I7130	Unrelated	NA	-5.292805018																								I20832	I21711	Unrelated	Third Degree	16.61			1	0	0	0	1
								I21831	I7131	Unrelated	NA	-1.860269026																								I20832	I21712	Unrelated	Third Degree	10.793			0.976	0.024	0	3	3
								I21831	I7132	Unrelated	NA	-2.210880447																								I20832	I21713	Unrelated	Third Degree	15.619			1	0	0	0	1
								I21831	I7133	Unrelated	NA	-4.182626923																								I20832	I21821	Unrelated	Third Degree	15.762			1	0	0	0	1
								I21831	I7134	Unrelated	NA	-2.840514321																								I20832	I21822	Unrelated	Third Degree	14.249			1	0	0	0	1
								I21831	I7135	Unrelated	NA	-4.721749954																								I20832	I21831	Unrelated	Third Degree	4.456			1	0	0	0	1
								I21831	I7136	Unrelated	NA	-3.308698707																								I20832	I21832	Unrelated	Third Degree	9.112			1	0	0	0	1
								I21831	I7137	Unrelated	NA	-2.96959076																								I20832	I21833	Unrelated	Third Degree	11.897			1	0	0	0	1
								I21832	I11902	Unrelated	NA	-5.0207581																								I20832	I21834	Unrelated	Third Degree	4.34			0.932	0.068	0	2	1
								I21832	I11906	Unrelated	NA	-4.512312202																								I20832	I22561	Unrelated	Third Degree	11.968			0.969	0.031	0	7	5
								I21832	I14157	Unrelated	NA	-4.408738928																								I20832	I23095	Unrelated	Third Degree	10.947			0.977	0.023	0	3	2
								I21832	I14158	Unrelated	NA	-4.88716271																								I20832	I23096	Unrelated	Third Degree	15.382			1	0	0	0	1
								I21832	I14159	Unrelated	NA	-5.342452749																								I20832	I23118	Unrelated	Third Degree	11.278			0.974	0.026	0	2	2
								I21832	I14160	Unrelated	NA	-5.480435863																								I20832	I23119	Unrelated	Third Degree	12.242			0.976	0.024	0	3	3
								I21832	I14161	Unrelated	NA	-3.592194837																								I20832	I23120	Unrelated	Third Degree	16.724			1	0	0	0	1
								I21832	I14162	Unrelated	NA	-4.636819767																								I20832	I23121	Unrelated	Third Degree	14.028			1	0	0	0	1
								I21832	I14163	Unrelated	NA	-3.703549196																								I20832	I23122	Unrelated	Third Degree	11.666			1	0	0	0	1
								I21832	I14164	Unrelated	NA	-5.36876588																								I20832	I23123	Unrelated	Third Degree	11.228			0.97	0.03	0	6	5
								I21832	I14165	Unrelated	NA	-4.211719909																								I20832	I23126	Unrelated	Third Degree	17.611			1	0	0	0	1
								I21832	I14166	Unrelated	NA	-4.493314833																								I20832	I23348	Unrelated	Third Degree	17.001			1	0	0	0	1
								I21832	I15616	Unrelated	NA	-4.918208479																								I20832	I23349	Unrelated	Third Degree	11.864			0.968	0.032	0	6	3
								I21832	I15617	Unrelated	NA	-5.14830743																								I20832	I23350d	Unrelated	Third Degree	14.215			1	0	0	0	1
								I21832	I15618	Unrelated	NA	-4.257407099																								I20832	I23351	Unrelated	Third Degree	13.059			1	0	0	0	1
								I21832	I15619	Unrelated	NA	-3.430761013																								I20832	I23352	Unrelated	Third Degree	11.075			0.979	0.021	0	3	3
								I21832	I15620	Unrelated	NA	-4.646366242																								I20832	I4088	Unrelated	Third Degree	11.052			0.974	0.026	0	3	2
								I21832	I15621	Unrelated	NA	-4.958619711																								I20832	I4089	Unrelated	Third Degree	14.015			1	0	0	0	1
								I21832	I15622	Unrelated	NA	-4.109700689																								I20832	I7126	Unrelated	Third Degree	18.484			1	0	0	0	1
								I21832	I15623	Unrelated	NA	-6.611888218																								I20832	I7127	Unrelated	Third Degree	15.81			1	0	0	0	1
								I21832	I18113	Unrelated	NA	-4.082353619																								I20832	I7128	Unrelated	Third Degree	11.329			0.965	0.035	0	6	4
								I21832	I18114	Unrelated	NA	-6.006294882																								I20832	I7129	Unrelated	Third Degree	13.141			1	0	0	0	1
								I21832	I18115	Unrelated	NA	-4.696245047																								I20832	I7130	Unrelated	Third Degree	10.824			0.978	0.022	0	6	4
								I21832	I18116	Unrelated	NA	-4.551056527																								I20832	I7131	Unrelated	Third Degree	11.476			0.974	0.026	0	2	2
								I21832	I18117_d	Unrelated	NA	-2.53635305																								I20832	I7132	Unrelated	Third Degree	11.422			0.973	0.027	0	5	3
								I21832	I18154	Unrelated	NA	-2.809114459																								I20832	I7133	Unrelated	Third Degree	11.994			0.975	0.025	0	7	4
								I21832	I20806	Unrelated	NA	-4.966414257																								I20832	I7134	Unrelated	Third Degree	12.544			1	0	0	0	1
								I21832	I20809	Unrelated	NA	-3.442542961																								I20832	I7135	Unrelated	Third Degree	12.551			0.978	0.022	0	4	3
								I21832	I20810	Unrelated	NA	-3.578676079																								I20832	I7136	Unrelated	Third Degree	14.703			1	0	0	0	1
								I21832	I20871	Unrelated	NA	-3.093520283																								I20832	I7137	Unrelated	Third Degree	12.407			0.976	0.024	0	4	3
								I21832	I21834	Unrelated	NA	-1.183941785																								I20834	I20835	Unrelated	Third Degree	13.377			0.984	0.016	0	3	2
								I21832	I22564	Unrelated	NA	-6.447559735																								I20834	I20836	Unrelated	Third Degree	16.741			1	0	0	0	1
								I21832	I23118	Unrelated	NA	-5.239512441																								I20834	I20837	Unrelated	Third Degree	12.865			1	0	0	0	1
								I21832	I23119	Unrelated	NA	-4.440490216																								I20834	I20838	Unrelated	Third Degree	15.449			1	0	0	0	1
								I21832	I4088	Unrelated	NA	-5.574876138																								I20834	I20868	Unrelated	Third Degree	16.946			1	0	0	0	1
								I21832	I4089	Unrelated	NA	-4.443381948																								I20834	I20869	Unrelated	Third Degree	18.737			1	0	0	0	1
								I21832	I7127	Unrelated	NA	-5.9415291																								I20834	I20871	Unrelated	Third Degree	15.789			1	0	0	0	1
								I21832	I7128	Unrelated	NA	-5.332122673																								I20834	I21711	Unrelated	Third Degree	17.736			1	0	0	0	1
								I21832	I7129	Unrelated	NA	-4.852682795																								I20834	I21712	Unrelated	Third Degree	10.953			1	0	0	0	1
								I21832	I7130	Unrelated	NA	-5.658864197																								I20834	I21713	Unrelated	Third Degree	17.867			1	0	0	0	1
								I21832	I7131	Unrelated	NA	-4.586046129																								I20834	I21821	Unrelated	Third Degree	13.349			1	0	0	0	1
								I21832	I7132	Unrelated	NA	-4.209129193																								I20834	I21822	Unrelated	Third Degree	18.939			1	0	0	0	1
								I21832	I7133	Unrelated	NA	-4.328782087																								I20834	I21831	Unrelated	Third Degree	3.16			1	0	0	0	1
								I21832	I7134	Unrelated	NA	-4.749676858																								I20834	I21832	Unrelated	Third Degree	10.272			1	0	0	0	1
								I21832	I7135	Unrelated	NA	-5.45189661																								I20834	I21833	Unrelated	Third Degree	9.382			0.958	0.042	0	4	1
								I21832	I7136	Unrelated	NA	-3.570655963																								I20834	I21834	Unrelated	Third Degree	5.192			1	0	0	0	1
								I21832	I7137	Unrelated	NA	-3.279760154																								I20834	I22561	Unrelated	Third Degree	14.403			1	0	0	0	1
								I21833	I11902	Unrelated	NA	-7.918573327																								I20834	I23095	Unrelated	Third Degree	16.036			1	0	0	0	1
								I21833	I11906	Unrelated	NA	-8.162273602																								I20834	I23096	Unrelated	Third Degree	19			1	0	0	0	1
								I21833	I14157	Unrelated	NA	-8.772521738																								I20834	I23118	Unrelated	Third Degree	16.516			1	0	0	0	1
								I21833	I14158	Unrelated	NA	-7.004351																								I20834	I23119	Unrelated	Third Degree	13.012			1	0	0	0	1
								I21833	I14159	Unrelated	NA	-7.069375042																								I20834	I23120	Unrelated	Third Degree	16.118			1	0	0	0	1
								I21833	I14160	Unrelated	NA	-6.041500935																								I20834	I23121	Unrelated	Third Degree	10.784			0.976	0.024	0	6	4
[truncated: 1,084 more rows]
[truncated: 24 more columns]
