# Supplementary material for: Ancient DNA reveals diverse community organizations in the 5th millennium BCE Carpathian Basin
Source: Nat Commun. 2025 Jun 24;16:5318. doi: 10.1038/s41467-025-60368-2 (PMC12187924; doi:10.1038/s41467-025-60368-2)
Supplement: Supplementary file 18 — Source Data [file 41467_2025_60368_MOESM18_ESM.xlsx]

## Sheet: Figure 2A
Figure 2A
Lab. ID	PC1	PC2	PC3	PC4	Population name
I0726	-0.0016	0.0047	-0.0011	0.0003	Turkey_N
I1099	-0.0017	0.0045	-0.0005	0.0007	Turkey_N
I1100	-0.0016	0.0048	-0.0006	-0.0002	Turkey_N
I1102	-0.0019	0.0045	-0.0005	0.001	Turkey_N
I1103	-0.0023	0.004	-0.0001	-0.0004	Turkey_N
I0725	-0.0015	0.0033	-0.0007	0.001	Turkey_N
ZHAG_BON004.A0101_Luk10	-0.0008	0.0038	-0.0008	0.0006	Turkey_N
ZHAJ_BON034.A0101_Luk9	-0.0005	0.004	-0.0007	0.0003	Turkey_N
ZHJ_BON024.A0101_Luk84	-0.0006	0.0037	-0.0006	0.0001	Turkey_N
ZKO_BON001.A0101_Luk7	-0.0006	0.0039	-0.0008	-0.0003	Turkey_N
ZMOJ_BON014.A0101_Luk21	-0.0013	0.0038	-0.0004	0.0003	Turkey_N
Bon001_noUDG.WGC	-0.0014	0.0044	-0.001	0.002	Turkey_N
Bon002_noUDG.WGC	-0.0012	0.0039	-0.0004	-0.0004	Turkey_N
Bon004_noUDG.WGC	-0.0017	0.0046	-0.0001	-0.0026	Turkey_N
kum6_noUDG.SG	-0.0028	0.0034	0.0003	-0.0008	Turkey_N
I0707	-0.0022	0.0047	-0.0008	0.0007	Turkey_N
I0708	-0.0023	0.0038	-0.0005	0.0001	Turkey_N
I0709	-0.0019	0.0048	-0.0007	-0.0002	Turkey_N
I0723_enhanced	-0.0014	0.0045	-0.0005	0.0001	Turkey_N
I0724_enhanced	-0.0015	0.0043	-0.0007	-0.0006	Turkey_N
I0727_enhanced	-0.0017	0.0045	-0.0006	0.001	Turkey_N
I0736	-0.0019	0.0046	-0.0007	0.0001	Turkey_N
I0744	-0.0021	0.0046	-0.0009	0.0007	Turkey_N
I0745	-0.0018	0.0044	-0.0005	0.0002	Turkey_N
I0746	-0.0019	0.0043	-0.0008	0.0	Turkey_N
I1096	-0.0016	0.0046	-0.0005	0.0005	Turkey_N
I1097	-0.002	0.0048	-0.0006	-0.0005	Turkey_N
I1098	-0.002	0.0045	-0.0005	0.0001	Turkey_N
I1101	-0.0018	0.0048	-0.0004	0.0003	Turkey_N
I1579_enhanced	-0.0019	0.0051	-0.0007	0.0008	Turkey_N
I1580_enhanced	-0.0019	0.0047	-0.0004	-0.0001	Turkey_N
I1581_enhanced	-0.0022	0.0053	-0.0006	0.0003	Turkey_N
I1583_enhanced	-0.0019	0.0048	-0.0006	-0.0004	Turkey_N
I1585_enhanced	-0.0018	0.0045	-0.0007	-0.0003	Turkey_N
I14586	-0.0011	0.0047	-0.0006	0.0001	Austria_N_LBK
I16006	-0.001	0.0048	-0.0009	0.0004	Austria_N_LBK
I24276	-0.0009	0.0045	-0.0008	-0.0005	Austria_N_LBK
I24891	-0.001	0.0046	-0.0003	-0.0007	Austria_N_LBK
I24899	-0.0009	0.0044	-0.0007	-0.0003	Austria_N_LBK
I27771	-0.0008	0.0047	-0.0005	0.0006	Austria_N_LBK
I27772	-0.0005	0.0047	-0.0005	-0.0001	Austria_N_LBK
I27773	-0.0007	0.0048	-0.0006	0.0011	Austria_N_LBK
I27774	-0.0005	0.0049	-0.0007	0.0014	Austria_N_LBK
I27776	-0.0003	0.0051	-0.0006	-0.0002	Austria_N_LBK
I27778	-0.0013	0.0049	-0.0009	0.0007	Austria_N_LBK
I27780	-0.0013	0.0046	-0.0006	0.0008	Austria_N_LBK
I27783	-0.0007	0.0047	-0.0005	0.0002	Austria_N_LBK
I27784	-0.0007	0.0046	-0.0005	-0.0003	Austria_N_LBK
I27793	-0.0009	0.0047	-0.0006	0.0007	Austria_N_LBK
I27794	-0.0008	0.0045	-0.0004	0.0007	Austria_N_LBK
I27796	-0.0009	0.0047	-0.0008	0.0002	Austria_N_LBK
I27805	-0.0013	0.0045	-0.0007	0.0005	Austria_N_LBK
I30414	-0.0008	0.0047	-0.0007	0.0004	Austria_N_LBK
ELT002_merged	0.002	0.0053	-0.0009	-0.0004	Iberia_MLN
ELT006_merged	0.0024	0.0049	-0.0008	-0.0001	Iberia_MLN
I0405	0.0019	0.0055	-0.0004	-0.0014	Iberia_MLN
I0406	0.0016	0.0052	-0.0004	-0.0009	Iberia_MLN
I0407	0.0018	0.0051	-0.0005	-0.0015	Iberia_MLN
I0408	0.0022	0.0051	-0.0008	-0.001	Iberia_MLN
I10277	0.0018	0.0054	-0.0006	-0.0011	Iberia_MLN
I10278	0.0017	0.0056	-0.0009	-0.0009	Iberia_MLN
I10280	0.002	0.0055	-0.0007	-0.0009	Iberia_MLN
I10283	0.002	0.0057	-0.0008	-0.0004	Iberia_MLN
I10284	0.0022	0.005	-0.0004	0.0	Iberia_MLN
I10285	0.0025	0.0056	-0.0005	-0.0005	Iberia_MLN
I10286	0.0027	0.0051	-0.0004	-0.0008	Iberia_MLN
I11248	0.0031	0.0051	-0.0005	-0.0007	Iberia_MLN
I11249	0.0028	0.0052	-0.0004	-0.001	Iberia_MLN
I11300	0.0033	0.0053	0.0	0.0002	Iberia_MLN
I11301	0.003	0.005	-0.0008	-0.0007	Iberia_MLN
I11303	0.0017	0.0051	-0.0005	0.0005	Iberia_MLN
I11305	0.0019	0.0056	-0.0011	-0.0006	Iberia_MLN
I11306	0.0021	0.0057	-0.0007	-0.0005	Iberia_MLN
I3214	0.0027	0.0048	0.0001	-0.0014	Iberia_MLN
I7547	0.0013	0.0047	-0.0003	0.0008	Iberia_MLN
I7549	0.0014	0.0054	-0.0004	-0.0009	Iberia_MLN
I7550	0.0021	0.0049	-0.0002	-0.0004	Iberia_MLN
I7594	0.0015	0.0049	-0.0007	0.0003	Iberia_MLN
I7598	0.0016	0.0052	-0.0007	-0.0006	Iberia_MLN
I7600	0.0016	0.0053	-0.0008	-0.0008	Iberia_MLN
I7601	0.0018	0.005	-0.0006	-0.0015	Iberia_MLN
I7602	0.0029	0.005	-0.0006	-0.0017	Iberia_MLN
I7603	0.0031	0.0053	-0.0007	-0.002	Iberia_MLN
I7604	0.0027	0.0052	-0.0006	-0.0014	Iberia_MLN
I7605	0.0027	0.0051	-0.0004	-0.0016	Iberia_MLN
I7606	0.0029	0.0052	-0.0006	-0.0016	Iberia_MLN
I7642	0.0017	0.0058	-0.0005	-0.0011	Iberia_MLN
I7643	0.0022	0.0053	-0.0006	-0.0013	Iberia_MLN
I7644	0.0016	0.0052	-0.0007	-0.0008	Iberia_MLN
I7645	0.0011	0.0046	-0.0012	-0.001	Iberia_MLN
I7646	0.0016	0.0058	-0.0005	-0.0005	Iberia_MLN
I7647	0.0014	0.0052	0.0002	0.0009	Iberia_MLN
I8134	0.0012	0.0054	-0.0002	-0.001	Iberia_MLN
I8567	0.0018	0.0048	-0.0006	-0.0008	Iberia_MLN
I8568	0.0017	0.0051	-0.0007	-0.0008	Iberia_MLN
I10287	0.002	0.0052	-0.0008	-0.0006	Iberia_MLN
I11304	0.0024	0.0054	-0.0008	-0.003	Iberia_MLN
I3273	0.0029	0.0049	-0.0005	-0.0005	Iberia_MLN
I7679	0.0009	0.0061	-0.0005	-0.0009	Iberia_MLN
LD1174_noUDG.SG	0.0018	0.0051	0.0	-0.0004	Iberia_MLN
I0257	0.0022	0.0052	-0.0006	-0.0005	Iberia_CA
I0258	0.0022	0.0049	-0.0012	-0.0006	Iberia_CA
I0260	0.0019	0.005	-0.0003	-0.0025	Iberia_CA
I0261	0.0027	0.0056	-0.0007	-0.0016	Iberia_CA
I0262	0.0014	0.0055	-0.0005	-0.0017	Iberia_CA
I0263	0.0033	0.0054	-0.0003	-0.0016	Iberia_CA
I0455	0.0022	0.0054	-0.0006	0.0	Iberia_CA
I0456	0.0017	0.0053	-0.0002	0.0019	Iberia_CA
I0457	0.0014	0.0053	-0.0004	-0.001	Iberia_CA
I0459	0.0029	0.0051	-0.0005	-0.0016	Iberia_CA
I0460	0.0028	0.0051	-0.0008	-0.0014	Iberia_CA
I0823	0.0021	0.0048	-0.0007	-0.0001	Iberia_CA
I0825	0.0015	0.0051	-0.001	-0.0001	Iberia_CA
I0826	0.0022	0.0052	-0.0011	-0.001	Iberia_CA
I1271	0.0025	0.0055	-0.0005	-0.0007	Iberia_CA
I1272	0.0024	0.005	-0.0006	-0.0015	Iberia_CA
I1276	0.0027	0.0049	-0.0002	-0.001	Iberia_CA
I1277	0.0026	0.0053	-0.0008	-0.0003	Iberia_CA
I1280	0.0023	0.0055	-0.0004	-0.0018	Iberia_CA
I1281	0.0022	0.0053	-0.0006	-0.0008	Iberia_CA
I1282	0.0016	0.0048	-0.0006	-0.0007	Iberia_CA
I1284	0.0025	0.0054	-0.0001	-0.0017	Iberia_CA
I1300	0.0024	0.0055	-0.0006	-0.0016	Iberia_CA
I1303	0.0026	0.0051	-0.0007	-0.0013	Iberia_CA
I1314	0.0016	0.0057	-0.0003	-0.0002	Iberia_CA
I1553	0.0023	0.0044	-0.0006	-0.0016	Iberia_CA
I1838	0.0024	0.0052	-0.0005	-0.0004	Iberia_CA
I1842	0.0029	0.0052	-0.0006	-0.0014	Iberia_CA
I1843	0.0028	0.0051	-0.0004	-0.0006	Iberia_CA
I1845	0.0025	0.005	-0.0007	-0.001	Iberia_CA
I1846	0.0025	0.0056	-0.0005	-0.0011	Iberia_CA
I1975	0.0024	0.0053	-0.0011	-0.0003	Iberia_CA
I1976	0.0025	0.0049	-0.0004	-0.0021	Iberia_CA
I1978	0.0028	0.0055	-0.0006	-0.0015	Iberia_CA
I1981	0.0028	0.0047	-0.0006	-0.0019	Iberia_CA
I2467	0.0032	0.0049	-0.0003	-0.0014	Iberia_CA
I2473	0.0027	0.0047	-0.0008	-0.0011	Iberia_CA
I3269	0.003	0.0053	-0.0007	-0.0009	Iberia_CA
I3270	0.0026	0.0051	-0.0008	-0.0003	Iberia_CA
I3271	0.0029	0.0056	-0.0006	-0.001	Iberia_CA
I3272	0.0023	0.0053	-0.0006	-0.0005	Iberia_CA
I3277	0.0033	0.005	-0.0005	-0.001	Iberia_CA
I4245	0.0021	0.0053	-0.0003	-0.0013	Iberia_CA
I4247	0.0007	0.0056	-0.0005	-0.0017	Iberia_CA
I4565	0.0021	0.0052	-0.0005	-0.0008	Iberia_CA
I5838	0.0021	0.005	-0.0008	-0.0013	Iberia_CA
I6475	0.0021	0.0047	-0.0007	-0.0013	Iberia_CA
I6543	0.0023	0.0055	-0.0008	-0.0003	Iberia_CA
I6584	0.0023	0.0052	-0.0009	-0.0005	Iberia_CA
I6587	0.0023	0.0055	-0.0008	-0.0011	Iberia_CA
I6604	0.0028	0.0063	-0.0008	-0.0006	Iberia_CA
I6609	0.0019	0.0058	-0.0005	-0.0008	Iberia_CA
I6612	0.0013	0.0057	-0.0007	-0.0019	Iberia_CA
I6617	0.0024	0.0053	-0.0008	-0.0013	Iberia_CA
I6622	0.0024	0.0052	-0.0009	0.0003	Iberia_CA
I6628	0.0017	0.0057	-0.0001	-0.0021	Iberia_CA
I6629	0.002	0.0058	-0.0009	0.0007	Iberia_CA
I6630	0.002	0.0054	-0.0007	-0.0021	Iberia_CA
I7587	0.0015	0.0049	-0.0004	-0.0017	Iberia_CA
I8048	0.0021	0.0041	-0.0004	-0.0019	Iberia_CA
I8131	0.0021	0.0049	-0.0007	-0.0005	Iberia_CA
I8141	0.0013	0.0033	0.001	-0.0017	Iberia_CA
I8148	0.0016	0.0061	0.0001	-0.0041	Iberia_CA
I8149	0.0015	0.0053	-0.0011	-0.0012	Iberia_CA
I8150	0.001	0.0051	-0.0008	-0.0024	Iberia_CA
I8153	0.0012	0.0045	-0.0008	-0.0011	Iberia_CA
I8154	0.0012	0.0056	-0.0002	-0.0001	Iberia_CA
I8156	0.0014	0.0059	-0.0005	0.001	Iberia_CA
I8158	0.002	0.0052	-0.0006	-0.0027	Iberia_CA
I8197	0.0012	0.0054	-0.0003	-0.001	Iberia_CA
I8198	0.0012	0.0053	-0.0006	-0.001	Iberia_CA
I8199	0.0016	0.0054	-0.0006	-0.0002	Iberia_CA
I8364	0.0017	0.0053	-0.0004	-0.0009	Iberia_CA
I8365	0.0009	0.0054	0.0001	-0.0006	Iberia_CA
I8566	0.0023	0.0051	-0.001	-0.0007	Iberia_CA
I8569	0.0018	0.0051	-0.0008	-0.0009	Iberia_CA
I0581_d	0.0023	0.0051	-0.0007	-0.0015	Iberia_CA
I3276	0.0026	0.0052	-0.0006	-0.0005	Iberia_CA
I6542	0.0024	0.0053	-0.0004	-0.001	Iberia_CA
I6596	0.0014	0.0055	-0.0006	-0.0005	Iberia_CA
I6608	0.0016	0.0054	-0.0005	-0.0003	Iberia_CA
I8140_d	0.0022	0.0043	-0.0003	0.0017	Iberia_CA
FLR001	0.0012	0.0054	-0.0006	-0.0012	France_MN
FLR002	0.0012	0.0051	-0.0006	-0.0011	France_MN
FLR003	0.0013	0.0054	-0.0006	-0.0013	France_MN
FLR004	0.0011	0.0052	-0.0008	-0.0007	France_MN
FLR005	0.0008	0.0053	-0.0009	-0.0009	France_MN
FLR007	0.0011	0.0055	-0.0008	0.0	France_MN
FLR010	0.0005	0.0054	-0.0006	-0.0002	France_MN
FLR013	0.0013	0.0052	-0.0006	-0.0004	France_MN
FLR014	0.0011	0.0051	-0.0007	-0.0009	France_MN
GRG003	0.0011	0.0054	-0.001	0.0	France_MN
GRG008	0.0011	0.0051	-0.001	0.0003	France_MN
GRG015	0.0011	0.0051	-0.0009	-0.0013	France_MN
GRG016	0.0009	0.0053	-0.0009	0.0	France_MN
GRG018	0.0012	0.0053	-0.0007	-0.0004	France_MN
GRG019	0.0011	0.0057	-0.001	-0.0008	France_MN
GRG021	0.001	0.0052	-0.0008	-0.0001	France_MN
GRG022	0.0016	0.0054	-0.0008	-0.0001	France_MN
GRG023	0.0013	0.0053	-0.0007	-0.0012	France_MN
GRG025	0.0006	0.0056	-0.0006	-0.0008	France_MN
GRG027	0.0011	0.0056	-0.0008	0.0001	France_MN
GRG028	0.0011	0.0054	-0.0006	-0.0005	France_MN
GRG032	0.0011	0.0053	-0.0007	-0.0006	France_MN
GRG035	0.001	0.0051	-0.0005	-0.0011	France_MN
GRG041	0.0009	0.0055	-0.0009	-0.0004	France_MN
GRG043	0.0008	0.0053	-0.0008	-0.0005	France_MN
GRG047	0.0009	0.0051	-0.001	-0.0006	France_MN
GRG049	0.0008	0.0053	-0.0009	-0.0004	France_MN
GRG050	0.0015	0.0052	-0.0005	-0.0009	France_MN
GRG052	0.0008	0.0056	-0.0011	-0.001	France_MN
GRG056	0.0011	0.0053	-0.0008	-0.0004	France_MN
GRG057	0.0011	0.0052	-0.0007	-0.0001	France_MN
OBN002	0.0021	0.0046	-0.0002	0.0002	France_MN
OBN004	0.0001	0.0049	-0.0007	0.0003	France_MN
OBN005	0.002	0.0045	-0.0002	0.0004	France_MN
OBN006	0.0002	0.0044	-0.0003	0.0001	France_MN
OBN007	-0.0002	0.005	-0.0007	0.0	France_MN
OBN008	0.0023	0.0051	-0.0002	-0.0008	France_MN
OBN009	-0.0001	0.0049	-0.0006	0.0009	France_MN
OBN010	0.0023	0.0048	-0.0006	-0.0003	France_MN
OBN011	0.0003	0.0045	-0.0003	0.0005	France_MN
PRI001	0.0013	0.0049	-0.0009	-0.0012	France_MN
PRI005	0.0014	0.0042	-0.0005	-0.0009	France_MN
PRI006	0.0017	0.0054	-0.0007	-0.001	France_MN
VAR002_B0101_TF1_1_trim2	-0.0005	0.0035	-0.0004	0.0001	Bulgaria_CA_Varna
VAR003_A0101_TF1_1_trim2	-0.0005	0.0039	-0.0002	-0.0001	Bulgaria_CA_Varna
VAR004_A0101_TF1_1_trim2	-0.0009	0.0038	-0.0004	0.0007	Bulgaria_CA_Varna
VAR006_A0101_TF1_2_trim2	-0.0014	0.0034	-0.0004	-0.0001	Bulgaria_CA_Varna
VAR008_B0101_TF1_1_trim2	0.0	0.004	-0.0003	0.0001	Bulgaria_CA_Varna
VAR009_A0101_TF1_2_trim2	-0.0006	0.0033	-0.0006	0.0006	Bulgaria_CA_Varna
VAR010_B0101_TF1_1_trim2	-0.0008	0.004	-0.0007	0.0004	Bulgaria_CA_Varna
VAR011_A0101_TF1_2_trim2	-0.0004	0.0033	-0.0007	0.0005	Bulgaria_CA_Varna
VAR012_B0101_TF1_1_trim2	-0.0007	0.0035	-0.0006	-0.0001	Bulgaria_CA_Varna
VAR016_A0101_TF1_1_trim2	-0.001	0.0033	-0.0005	0.0003	Bulgaria_CA_Varna
VAR017_B0101_TF1_1_trim2	0.0004	0.0031	-0.0003	0.0005	Bulgaria_CA_Varna
VAR018_A0101_TF1_1_trim2	-0.0007	0.0036	-0.0005	-0.0004	Bulgaria_CA_Varna
VAR019_A0101_TF1_1_trim2	0.0	0.0037	-0.0004	0.0008	Bulgaria_CA_Varna
VAR020_A0101_TF1_2_trim2	-0.0006	0.0037	-0.0005	0.0007	Bulgaria_CA_Varna
VAR021_A0101_TF1_1_trim2	0.0001	0.0035	-0.0004	0.0	Bulgaria_CA_Varna
VAR022_A0101_TF1_1_trim2	-0.0009	0.004	-0.0005	0.0007	Bulgaria_CA_Varna
VAR023_ANI160_merge_trim2	-0.0003	0.0032	-0.0003	0.0001	Bulgaria_CA_Varna
VAR026_A0101_TF1_1_trim2	-0.0007	0.0042	-0.0005	0.0009	Bulgaria_CA_Varna
VAR027_A0101_TF1_1_trim2	-0.0002	0.0035	-0.0003	0.0003	Bulgaria_CA_Varna
VAR030_B0101_TF1_1_trim2	-0.0004	0.0039	-0.0006	0.0	Bulgaria_CA_Varna
VAR032_B0101_TF1_1_trim2	-0.0002	0.0038	-0.0003	0.0002	Bulgaria_CA_Varna
VAR033_A0101_TF1_1_trim2	-0.0004	0.0035	-0.0007	-0.0001	Bulgaria_CA_Varna
VAR034_A0101_TF1_2_trim2	-0.0003	0.0035	-0.0007	0.0004	Bulgaria_CA_Varna
KTL001_merge	0.0021	-0.0026	0.0006	-0.0001	Ukraine_CA_Cernavoda_Usatove
KTL002_merge	-0.001	0.0013	-0.0001	-0.0008	Ukraine_CA_Cernavoda_Usatove
KTL003_merge	0.0007	-0.0009	0.0	-0.0005	Ukraine_CA_Cernavoda_Usatove
KTL004_merge	-0.0008	0.0023	-0.0004	-0.0003	Ukraine_CA_Cernavoda_Usatove
KTL005_merge	-0.0006	0.0011	-0.0002	-0.0005	Ukraine_CA_Cernavoda_Usatove
KTL006_A0101_TF1_1_trim2	0.0016	-0.0015	-0.0001	-0.0003	Ukraine_CA_Cernavoda_Usatove
KTL007_merge	0.0014	-0.0015	0.0003	-0.0007	Ukraine_CA_Cernavoda_Usatove
KTL008_merge	0.0011	-0.0003	-0.0001	0.0002	Ukraine_CA_Cernavoda_Usatove
MAJ002_B0101_TF1_1_trim2	0.0005	-0.0003	-0.0001	0.0002	Ukraine_CA_Cernavoda_Usatove
MAJ003_merge	0.0007	-0.0006	-0.0003	-0.0005	Ukraine_CA_Cernavoda_Usatove
MAJ008_merge	-0.0001	-0.0002	0.0003	0.0004	Ukraine_CA_Cernavoda_Usatove
MAJ009_merge	0.0	-0.0004	0.0	-0.0005	Ukraine_CA_Cernavoda_Usatove
MAJ020_merge	-0.0004	0.0003	-0.0002	-0.0002	Ukraine_CA_Cernavoda_Usatove
MAJ023_merge	0.0006	-0.0014	0.0002	-0.0011	Ukraine_CA_Cernavoda_Usatove
UBK003_merge	0.0002	-0.0003	-0.0003	-0.0006	Ukraine_CA_Cernavoda_Usatove
UBK006_merge	0.0009	-0.0008	0.0003	-0.0007	Ukraine_CA_Cernavoda_Usatove
USV004_merge	0.0002	-0.0012	0.0	-0.0004	Ukraine_CA_Cernavoda_Usatove
USV005_merge	0.0002	-0.0009	-0.0002	-0.0007	Ukraine_CA_Cernavoda_Usatove
VERT107	0.0005	0.0031	0.0002	-0.0005	Ukraine_C_Trypillia_Verteba_Cave
VERT105B	0.0002	0.0035	0.0005	-0.0006	Ukraine_C_Trypillia_Verteba_Cave
VERT104B	0.0006	0.0036	0.0001	-0.0002	Ukraine_C_Trypillia_Verteba_Cave
VERT103B	0.0	0.0035	0.0001	0.0005	Ukraine_C_Trypillia_Verteba_Cave
VERT100B	0.0004	0.0039	0.0001	0.0001	Ukraine_C_Trypillia_Verteba_Cave
VERT015	0.0004	0.0034	-0.0001	0.0003	Ukraine_C_Trypillia_Verteba_Cave
VERT028	0.0004	0.0038	0.0001	0.0008	Ukraine_C_Trypillia_Verteba_Cave
VERT029	0.0005	0.0041	0.0002	0.0007	Ukraine_C_Trypillia_Verteba_Cave
VERT030	0.0003	0.004	0.0003	0.0002	Ukraine_C_Trypillia_Verteba_Cave
VERT031	0.0004	0.003	-0.0002	0.0002	Ukraine_C_Trypillia_Verteba_Cave
VERT033	0.0006	0.0037	-0.0001	-0.0005	Ukraine_C_Trypillia_Verteba_Cave
VERT035	0.0006	0.0037	0.0001	0.0002	Ukraine_C_Trypillia_Verteba_Cave
VERT111	-0.0003	0.0036	-0.0002	0.0002	Ukraine_C_Trypillia_Verteba_Cave
VERT115	0.0001	0.0037	-0.0002	0.0003	Ukraine_C_Trypillia_Verteba_Cave
VERT117	0.0003	0.0042	0.0	0.0002	Ukraine_C_Trypillia_Verteba_Cave
VERT118	0.0003	0.0031	0.0	-0.0008	Ukraine_C_Trypillia_Verteba_Cave
VERT106C	0.0002	0.0031	0.0	-0.0009	Ukraine_C_Trypillia_Verteba_Cave
ILK002	0.0021	0.0042	0.0002	-0.0002	Ukraine_N_GlobularAmphora
ILK001	0.0019	0.0041	-0.0001	0.0006	Ukraine_N_GlobularAmphora
ILK003	0.002	0.0044	0.0004	0.0002	Ukraine_N_GlobularAmphora
POP02_noUDG.SG	-0.0011	0.0051	0.0002	-0.0004	Croatia_LN_Sopot
POP04_noUDG.SG	-0.0012	0.0047	0.0002	-0.0009	Croatia_LN_Sopot
POP05_noUDG.SG	-0.0015	0.005	0.0005	-0.0008	Croatia_LN_Sopot
POP06_noUDG.SG	-0.0012	0.0048	0.0001	-0.0007	Croatia_LN_Sopot
POP07_noUDG.SG	-0.001	0.005	0.0001	-0.0001	Croatia_LN_Sopot
POP08_noUDG.SG	-0.0011	0.005	0.0005	-0.0005	Croatia_LN_Sopot
POP09_noUDG.SG	-0.0008	0.0049	0.0002	-0.0009	Croatia_LN_Sopot
POP12_noUDG.SG	-0.0019	0.0051	0.0001	-0.0016	Croatia_LN_Sopot
POP13_noUDG.SG	-0.0012	0.0048	0.0004	-0.0011	Croatia_LN_Sopot
POP14_noUDG.SG	-0.0014	0.005	0.0	-0.0006	Croatia_LN_Sopot
POP16_noUDG.SG	-0.0023	0.0051	-0.0001	-0.0006	Croatia_LN_Sopot
POP19_noUDG.SG	-0.0011	0.0048	0.0002	-0.0005	Croatia_LN_Sopot
POP24_noUDG.SG	-0.0014	0.0051	-0.0001	-0.0003	Croatia_LN_Sopot
POP27_noUDG.SG	-0.0019	0.005	0.0001	-0.0005	Croatia_LN_Sopot
POP33_noUDG.SG	-0.0012	0.0048	0.0002	-0.0016	Croatia_LN_Sopot
POP36_noUDG.SG	-0.0012	0.0048	-0.0001	-0.0006	Croatia_LN_Sopot
I10045	-0.0003	0.0049	-0.0004	0.0003	Croatia_C_Lasinja_Potocani
I10046	-0.0009	0.0046	-0.0003	0.0	Croatia_C_Lasinja_Potocani
I10047	-0.0006	0.0047	-0.0004	0.0002	Croatia_C_Lasinja_Potocani
I10048	-0.0007	0.0045	-0.0007	0.0003	Croatia_C_Lasinja_Potocani
I10049	-0.0003	0.0046	-0.0006	-0.0001	Croatia_C_Lasinja_Potocani
I10050	-0.0003	0.0046	-0.0002	0.0005	Croatia_C_Lasinja_Potocani
I10052	-0.0007	0.0046	-0.0002	0.0003	Croatia_C_Lasinja_Potocani
I10053	-0.0004	0.0046	-0.0004	0.0005	Croatia_C_Lasinja_Potocani
I10054	-0.0007	0.0047	-0.0004	0.0003	Croatia_C_Lasinja_Potocani
I10056	-0.0005	0.0044	-0.0003	0.0002	Croatia_C_Lasinja_Potocani
I10057	-0.0005	0.0046	-0.0005	0.0003	Croatia_C_Lasinja_Potocani
I10062	-0.0004	0.0044	-0.0003	0.0005	Croatia_C_Lasinja_Potocani
I10063	-0.0009	0.0048	-0.0004	0.0003	Croatia_C_Lasinja_Potocani
I10064	-0.0006	0.0046	-0.0006	0.0001	Croatia_C_Lasinja_Potocani
I10065	-0.0001	0.0047	-0.0006	-0.0004	Croatia_C_Lasinja_Potocani
I10069	-0.0002	0.0043	-0.0006	0.0006	Croatia_C_Lasinja_Potocani
I10070	-0.0005	0.0044	-0.0004	0.0	Croatia_C_Lasinja_Potocani
I10071	-0.0001	0.0045	-0.0003	0.0001	Croatia_C_Lasinja_Potocani
I10072	-0.001	0.0047	-0.0004	0.0002	Croatia_C_Lasinja_Potocani
I10271	-0.0008	0.0046	-0.0008	0.0002	Croatia_C_Lasinja_Potocani
I10272	-0.0006	0.0044	-0.0003	0.0	Croatia_C_Lasinja_Potocani
I10273	-0.0011	0.0046	-0.0004	-0.0001	Croatia_C_Lasinja_Potocani
I10274	-0.001	0.0043	-0.0009	-0.0004	Croatia_C_Lasinja_Potocani
I10275	-0.0005	0.0046	-0.0004	-0.0022	Croatia_C_Lasinja_Potocani
I10291	-0.0003	0.0047	-0.0006	0.0	Croatia_C_Lasinja_Potocani
I10293	-0.0003	0.0047	-0.0003	0.0001	Croatia_C_Lasinja_Potocani
I10294	-0.0004	0.0048	-0.0004	0.0004	Croatia_C_Lasinja_Potocani
I10295	0.0003	0.0039	-0.0002	0.0017	Croatia_C_Lasinja_Potocani
I10297	-0.0005	0.0045	-0.0003	-0.0003	Croatia_C_Lasinja_Potocani
I10299	-0.0006	0.0046	-0.0003	0.0003	Croatia_C_Lasinja_Potocani
I10303	-0.0001	0.0044	-0.0004	0.0	Croatia_C_Lasinja_Potocani
I13840	-0.0014	0.0046	-0.0008	0.0002	Albania_LN_C
N19_noUDG.SG	0.0001	0.0043	-0.0007	-0.0002	Poland_LN_TRB
N18_noUDG.SG	0.0015	0.0043	-0.0006	0.0009	Poland_LN_TRB
N20_noUDG.SG	0.0015	0.0044	-0.0004	0.0001	Poland_LN_TRB
NER001	0.0033	0.0036	0.0004	0.0003	Bohemia_N_Jordanow
TUC007	0.0014	0.0037	-0.0003	0.0006	Bohemia_N_Jordanow
VLI004	0.0006	0.0046	-0.0004	0.0004	Bohemia_N_Jordanow
I6677	0.0007	0.0046	-0.0003	0.0003	Bohemia_N_Baalberge
I14167	0.0016	0.0049	-0.0004	0.0005	Bohemia_N_Baalberge
I14169	0.0014	0.0048	-0.0005	-0.0001	Bohemia_N_Baalberge
I14170	0.001	0.0046	-0.0006	0.0004	Bohemia_N_Baalberge
I14171	0.0016	0.0043	-0.0004	0.0001	Bohemia_N_Baalberge
I14172	0.0015	0.0047	-0.0005	-0.0006	Bohemia_N_Baalberge
I14173	0.002	0.0043	-0.0003	0.0002	Bohemia_N_Baalberge
I14174	0.0013	0.0045	-0.0008	-0.0002	Bohemia_N_Baalberge
I14175	0.0019	0.0045	-0.0004	0.0002	Bohemia_N_Baalberge
I14176	0.0015	0.0045	-0.0003	0.0001	Bohemia_N_Baalberge
I16121	0.0019	0.0047	-0.0003	-0.0001	Bohemia_N_Baalberge
I16122	0.0015	0.0049	-0.0002	-0.0012	Bohemia_N_Baalberge
I7186	0.0014	0.0044	-0.0002	0.0	Bohemia_N_Baalberge
I7187	0.0021	0.0048	-0.0002	0.0002	Bohemia_N_Baalberge
I7188	0.0018	0.0047	-0.0005	-0.0009	Bohemia_N_Baalberge
I7189	0.0013	0.0049	0.0	0.0011	Bohemia_N_Baalberge
I7191	0.0017	0.0045	-0.0004	0.0	Bohemia_N_Baalberge
I7192	0.0013	0.005	-0.0006	-0.0011	Bohemia_N_Baalberge
I7194	0.0013	0.0044	-0.0005	-0.0011	Bohemia_N_Baalberge
I7193	0.0049	0.0035	0.0004	-0.0001	Bohemia_N_Baalberge
I14168	0.0029	0.0052	-0.0007	-0.0006	Bohemia_N_Baalberge
BRZ002	0.0002	0.0049	-0.0006	0.0003	Bohemia_N_Baalberge
HOL001	0.0012	0.0046	-0.0006	0.0001	Bohemia_N_Baalberge
KOB002	0.0015	0.005	-0.0003	-0.0002	Bohemia_N_Baalberge
KOB003	0.0009	0.0046	-0.0002	-0.0003	Bohemia_N_Baalberge
KOB004	0.001	0.0045	-0.0003	0.0012	Bohemia_N_Baalberge
KOB005	0.0012	0.0036	-0.0006	-0.0014	Bohemia_N_Baalberge
VLI006_noUDG	0.0001	0.0043	-0.0009	-0.002	Bohemia_N_Baalberge
I2403	0.0025	0.0037	-0.0004	-0.0004	LN_GlobularAmphora
I2405_enhanced	0.0023	0.0043	0.0002	-0.0008	LN_GlobularAmphora
I2433	0.002	0.0044	-0.0005	-0.0004	LN_GlobularAmphora
I2434	0.0019	0.0043	-0.0002	0.0003	LN_GlobularAmphora
I2440	0.0023	0.0045	-0.0001	-0.0003	LN_GlobularAmphora
I2441	0.0019	0.0045	0.0	0.0002	LN_GlobularAmphora
I2435_enhanced	0.0018	0.0042	0.0001	0.0004	LN_GlobularAmphora
I2407_enhanced	0.0025	0.0044	0.0002	-0.0022	LN_GlobularAmphora
I2405	0.0024	0.0042	0.0002	-0.0012	LN_GlobularAmphora
RISE1159_noUDG.SG	0.0024	0.0044	-0.0001	-0.0004	LN_GlobularAmphora
RISE1161_noUDG.SG	0.0017	0.0044	0.0002	-0.0006	LN_GlobularAmphora
RISE1163_noUDG.SG	0.0018	0.0041	0.0	-0.0001	LN_GlobularAmphora
RISE1165_noUDG.SG	0.0021	0.0042	0.0001	-0.0004	LN_GlobularAmphora
RISE1166_noUDG.SG	0.0025	0.0041	0.0001	-0.0005	LN_GlobularAmphora
RISE1170_noUDG.SG	0.0023	0.0043	-0.0001	-0.0003	LN_GlobularAmphora
RISE1246_noUDG.SG	0.0017	0.0045	0.0002	-0.0005	LN_GlobularAmphora
RISE1248_noUDG.SG	0.0024	0.0039	0.0002	0.0001	LN_GlobularAmphora
RISE1249_noUDG.SG	0.0023	0.0044	0.0	-0.0003	LN_GlobularAmphora
RISE1252_noUDG.SG	0.0019	0.0046	0.0007	-0.0008	LN_GlobularAmphora
RISE1241_noUDG.SG	0.0021	0.0044	0.0003	-0.0005	LN_GlobularAmphora
RISE1250_noUDG.SG	0.0014	0.0041	0.0007	0.0	LN_GlobularAmphora
I1506	-0.0003	0.004	-0.0003	0.0008	GHP_MN_Ferencihat
I1505	-0.0002	0.0047	-0.0004	-0.0001	GHP_MN_Ferencihat
I11929	-0.0002	0.0041	-0.0005	0.0015	GHP_MN_Ferencihat
I11933	-0.0001	0.0044	-0.0003	-0.0001	GHP_MN_Ferencihat
I17909	0.0	0.0043	-0.0004	0.0005	GHP_MN_Ferencihat
I17911	0.0002	0.0046	-0.0003	0.0004	GHP_MN_Ferencihat
I17950	0.0	0.0049	-0.0002	0.0003	GHP_MN_Ferencihat
I18657	-0.0009	0.0044	-0.0005	-0.0001	GHP_MN_Ferencihat
I18658	-0.0003	0.0044	-0.0006	0.0009	GHP_MN_Ferencihat
I18659	-0.0001	0.0045	-0.0006	-0.0004	GHP_MN_Ferencihat
I18661	-0.0002	0.0047	-0.0004	-0.0001	GHP_MN_Ferencihat
I18696	0.0	0.0047	-0.0004	-0.0001	GHP_MN_Ferencihat
I21714	0.0003	0.0041	-0.0002	0.0006	GHP_MN_Ferencihat
I21763	0.0004	0.0043	-0.0006	0.0002	GHP_MN_Ferencihat
I21764	0.0002	0.0041	-0.0002	-0.0004	GHP_MN_Ferencihat
I21765	0.0001	0.0044	-0.0006	-0.0002	GHP_MN_Ferencihat
I21766	0.0004	0.0043	-0.0007	-0.0004	GHP_MN_Ferencihat
I21767	-0.0009	0.0048	-0.0003	0.0005	GHP_MN_Ferencihat
I21768	0.0	0.0043	-0.0002	-0.0002	GHP_MN_Ferencihat
I21769	0.0003	0.0049	-0.0008	0.0	GHP_MN_Ferencihat
I21771	-0.0002	0.0045	-0.0005	0.0001	GHP_MN_Ferencihat
I21826	0.0002	0.0043	-0.0005	0.0006	GHP_MN_Ferencihat
I21827	0.0	0.0039	-0.0004	-0.0001	GHP_MN_Ferencihat
I21840	0.0	0.0043	-0.0007	0.0011	GHP_MN_Ferencihat
I21842	0.0	0.0041	-0.0005	0.0006	GHP_MN_Ferencihat
I21843	0.0	0.0042	-0.0006	0.0009	GHP_MN_Ferencihat
I21844	-0.0003	0.0038	-0.0005	0.0008	GHP_MN_Ferencihat
I21846	-0.0004	0.0043	-0.0005	0.0005	GHP_MN_Ferencihat
I21847	0.0	0.0046	-0.0004	0.0002	GHP_MN_Ferencihat
I21897	-0.0001	0.0047	-0.0005	0.0002	GHP_MN_Ferencihat
I21899	-0.0001	0.0044	-0.0003	0.0011	GHP_MN_Ferencihat
I21901	-0.0001	0.0043	-0.0001	0.0	GHP_MN_Ferencihat
I23093	0.0004	0.0044	-0.0003	0.0007	GHP_MN_Ferencihat
I23094	0.0	0.0042	-0.0006	0.0003	GHP_MN_Ferencihat
I21824	0.0	0.0047	-0.0004	-0.0005	GHP_MN_Ferencihat
I21825	-0.0001	0.0046	-0.0004	0.0	GHP_MN_Ferencihat
I21841	-0.0001	0.0045	-0.0006	0.0	GHP_MN_Ferencihat
I17910	-0.0003	0.0047	-0.0005	0.0	GHP_MN_Ferencihat
I21898	0.0028	0.0034	0.0005	0.0	GHP_MN_Ferencihat
I18660	0.0016	0.0039	0.0	0.0007	GHP_MN_Ferencihat
I21902	0.0018	0.0037	0.0001	0.0008	GHP_MN_Ferencihat
I18656	0.0009	0.0041	-0.0002	0.0011	GHP_MN_Ferencihat
I18695	0.001	0.0038	-0.0003	0.0005	GHP_MN_Ferencihat
I21770	-0.0004	0.0043	-0.0008	0.0007	GHP_MN_Ferencihat
I0449	-0.0002	0.0039	-0.0004	0.0002	Great_Hungarian_Plain_LN
I1495	-0.0001	0.0042	-0.0005	0.0001	Great_Hungarian_Plain_LN
I2358	-0.0001	0.0048	-0.0002	-0.0007	Great_Hungarian_Plain_LN
I2387	0.0005	0.0036	-0.0007	0.0006	Great_Hungarian_Plain_LN
I2746	-0.0005	0.0046	-0.0004	0.0011	Great_Hungarian_Plain_LN
I0447	-0.0003	0.0046	-0.0005	-0.0002	Great_Hungarian_Plain_LN
VM-33_ok	-0.0011	0.0047	0.0003	-0.0009	Great_Hungarian_Plain_LN
I1497	0.0003	0.0039	-0.0002	0.0011	Great_Hungarian_Plain_LC
I2370	0.0007	0.004	-0.0006	0.0001	Great_Hungarian_Plain_LC
I2788	0.0006	0.0033	0.0001	0.0004	Great_Hungarian_Plain_LC
I2789	-0.0003	0.0047	-0.0002	0.0003	Great_Hungarian_Plain_LC
I5116	0.0013	0.002	-0.0005	0.0012	Great_Hungarian_Plain_LC
I5117	0.0009	0.0044	-0.0005	0.0001	Great_Hungarian_Plain_LC
I5118	0.0003	0.0043	0.0	-0.0004	Great_Hungarian_Plain_LC
I5119	0.0003	0.0041	-0.0007	0.0001	Great_Hungarian_Plain_LC
I2366	0.0003	0.0045	-0.0003	-0.0003	Great_Hungarian_Plain_LC
I2790	-0.0004	0.0048	-0.0004	0.0001	Great_Hungarian_Plain_LC
I2791	0.0002	0.0046	-0.0003	0.0001	Great_Hungarian_Plain_LC
I0176	-0.0008	0.0045	-0.0006	0.0007	Transdanubia_MN
I1496	-0.0007	0.0049	-0.0006	0.0002	Transdanubia_MN
I1904	-0.0015	0.0047	-0.0007	0.0	Transdanubia_MN
I1882	-0.0003	0.0043	-0.0009	-0.0003	Transdanubia_MN
I1883	0.0003	0.0043	-0.0003	-0.0009	Transdanubia_MN
I4196	-0.0013	0.0047	-0.0003	0.0003	Transdanubia_MN
I1887	-0.0012	0.0048	-0.0004	0.0	Transdanubia_MN
I1889	-0.0013	0.005	-0.0007	-0.0005	Transdanubia_MN
I1896	-0.0013	0.0048	-0.0007	0.0001	Transdanubia_MN
I1895	-0.0003	0.0046	0.0	0.0002	Transdanubia_MN
I2739	-0.0014	0.0051	-0.0007	0.0001	Transdanubia_MN
I3536_noUDG	-0.001	0.0047	-0.0002	0.0003	Transdanubia_MN
I1893	-0.0017	0.0047	-0.0004	-0.0014	Transdanubia_LN
I2352	-0.0006	0.0047	-0.0003	-0.0002	Transdanubia_LN
I4184	-0.001	0.005	-0.0006	0.0006	Transdanubia_LN
I4185	-0.0003	0.0045	0.0	-0.0014	Transdanubia_LN
I1890	0.0003	0.004	-0.0005	0.0009	Transdanubia_LN
I1891	-0.0001	0.0045	-0.0004	0.0004	Transdanubia_LN
I1899	-0.0005	0.0044	-0.0006	-0.0002	Transdanubia_LN
I1900	-0.0008	0.0049	-0.0007	0.0005	Transdanubia_LN
I1901	-0.0004	0.0044	-0.0004	-0.0006	Transdanubia_LN
I1906	-0.0006	0.0047	-0.0006	0.0005	Transdanubia_LN
I1902	-0.001	0.0047	-0.0009	-0.0004	Transdanubia_LN
I1905	-0.0003	0.0042	-0.0004	0.0007	Transdanubia_LN
I18691	-0.0006	0.0047	-0.0004	0.0005	Transdanubia_LN
I7046	0.0002	0.0044	-0.0005	0.0005	Transdanubia_ECA
I7048	0.0004	0.0042	-0.0004	-0.0001	Transdanubia_ECA
I7049	0.0002	0.0045	-0.0005	0.0001	Transdanubia_ECA
I7051	-0.0002	0.0043	-0.0004	-0.0007	Transdanubia_ECA
I2368	0.0002	0.0047	-0.0003	-0.0008	Transdanubia_LCA
I2369	-0.0003	0.0044	-0.0005	-0.0001	Transdanubia_LCA
I2371	0.0	0.0046	-0.0004	-0.0008	Transdanubia_LCA
I2752	-0.0003	0.005	-0.0005	-0.0004	Transdanubia_LCA
I2753	0.0005	0.0047	-0.0004	-0.0003	Transdanubia_LCA
I2754	-0.0011	0.0046	-0.0003	0.0	Transdanubia_LCA
I2755	-0.001	0.0044	0.0001	-0.001	Transdanubia_LCA
I2763	-0.0007	0.0038	-0.0009	-0.0004	Transdanubia_LCA
I2785	0.0007	0.0041	-0.0002	-0.0002	Transdanubia_LCA
I2367	0.0001	0.0049	-0.0008	-0.0003	Transdanubia_LCA
I17914	0.0	0.0043	-0.0004	0.0002	Serbia_C_Podolkanj
I17915	-0.0001	0.0045	-0.0006	0.0006	Serbia_C_Podolkanj
PIE003_A0101_TF1_1_trim2	-0.0006	0.0039	-0.0007	0.0	Romania_CA_Pietrele
PIE004_A0101_TF1_1_trim2	-0.0013	0.0039	-0.0006	-0.0001	Romania_CA_Pietrele
PIE005_A0101_TF1_1_trim2	-0.0011	0.0037	-0.0007	0.0004	Romania_CA_Pietrele
PIE006_A0101_TF1_1_trim2	-0.0005	0.0037	-0.0006	-0.0001	Romania_CA_Pietrele
PIE008_A0101_TF1_1_trim2	-0.0008	0.0035	-0.0006	0.0003	Romania_CA_Pietrele
PIE009_A_merge_trim2	-0.0014	0.0034	0.0002	-0.0008	Romania_CA_Pietrele
PIE010_A0101_TF1_1_trim2	-0.0008	0.004	-0.0002	0.0003	Romania_CA_Pietrele
PIE012_A0101_TF1_1_trim2	-0.0006	0.0037	-0.0006	0.0002	Romania_CA_Pietrele
PIE013_A0101_TF1_1_trim2	-0.0013	0.0041	-0.0004	-0.0001	Romania_CA_Pietrele
PIE014_A0101_TF1_1_trim2	-0.0008	0.0039	-0.0007	0.001	Romania_CA_Pietrele
PIE015_A0101_TF1_1_trim2	-0.0014	0.0038	-0.0009	0.0	Romania_CA_Pietrele
PIE017_A0101_TF1_1_trim2	-0.0007	0.004	-0.0003	0.0005	Romania_CA_Pietrele
PIE018_A0101_TF1_1_trim2	-0.0012	0.0035	-0.0007	0.0008	Romania_CA_Pietrele
PIE019_A0101_TF1_1_trim2	-0.0011	0.0039	-0.0005	0.0001	Romania_CA_Pietrele
PIE022_A0101_TF1_1_trim2	-0.0009	0.0038	-0.0008	-0.0012	Romania_CA_Pietrele
PIE023_A0101_TF1_1_trim2	-0.0008	0.0036	-0.0005	0.0007	Romania_CA_Pietrele
PIE025_A0101_TF1_1_trim2	-0.0003	0.0038	-0.0005	-0.0002	Romania_CA_Pietrele
PIE026_A0101_TF1_1_trim2	-0.0011	0.0037	-0.0003	0.0004	Romania_CA_Pietrele
PIE028_A0101_TF1_1_trim2	-0.0007	0.0037	-0.0007	0.0001	Romania_CA_Pietrele
PIE029_A0101_TF1_1_trim2	-0.0013	0.0042	-0.0002	-0.0005	Romania_CA_Pietrele
PIE030_A_merge_trim2	-0.0018	0.004	-0.0007	-0.0008	Romania_CA_Pietrele
PIE032_A0101_TF1_1_trim2	-0.0015	0.0041	0.0	0.0018	Romania_CA_Pietrele
PIE033_A0101_TF1_1_trim2	-0.0011	0.0041	-0.0007	0.0004	Romania_CA_Pietrele
PIE034_A0101_TF1_1_trim2	-0.0005	0.0039	-0.0004	-0.0003	Romania_CA_Pietrele
PIE035_A0101_TF1_1_trim2	-0.0009	0.0043	-0.0006	0.0004	Romania_CA_Pietrele
PIE037_A0101_TF1_1_trim2	-0.0007	0.0034	-0.0005	-0.0001	Romania_CA_Pietrele
PIE038_A0101_TF1_1_trim2	-0.001	0.004	-0.0008	0.0005	Romania_CA_Pietrele
PIE039_A0101_TF1_1_trim2	-0.0011	0.004	-0.0007	0.0	Romania_CA_Pietrele
PIE041_A0101_TF1_1_trim2	-0.0005	0.0039	-0.0005	0.0005	Romania_CA_Pietrele
PIE042_A0101_TF1_1_trim2	-0.0002	0.004	-0.0006	0.0006	Romania_CA_Pietrele
PIE043_A0101_TF1_1_trim2	-0.0008	0.004	-0.0003	-0.0007	Romania_CA_Pietrele
PIE044_A0101_TF1_1_trim2	-0.0019	0.0044	-0.0006	-0.0002	Romania_CA_Pietrele
PIE048_A0101_TF1_1_trim2	-0.0006	0.0037	-0.0005	-0.0004	Romania_CA_Pietrele
PIE050_A0101_TF1_1_trim2	-0.0009	0.0041	-0.0008	0.0002	Romania_CA_Pietrele
PIE053_A0101_TF1_1_trim2	-0.0011	0.0042	-0.0007	0.0003	Romania_CA_Pietrele
PIE054_A0101_TF1_1_trim2	-0.0015	0.0041	-0.0007	-0.0002	Romania_CA_Pietrele
PIE057_A0101_TF1_1_trim2	-0.0011	0.004	-0.0007	-0.0004	Romania_CA_Pietrele
PIE057_Ymerged	-0.0012	0.004	-0.0007	-0.0005	Romania_CA_Pietrele
PIE058_A0101_TF1_1_trim2	-0.0015	0.0038	-0.0008	-0.0003	Romania_CA_Pietrele
PIE062_A0101_TF1_1_trim2	-0.0011	0.0044	-0.0003	0.0001	Romania_CA_Pietrele
PIE063_A0101_TF1_1_trim2	-0.0013	0.0038	-0.0008	0.0009	Romania_CA_Pietrele
PIE064_C0101_TF1_1_trim2	0.0008	0.0018	-0.0002	0.0001	Romania_CA_Pietrele
PIE064_D0101_TF1_1_trim2	-0.0006	0.0038	-0.0006	0.0	Romania_CA_Pietrele
PIE065_A0101_TF1_1_trim2	-0.0008	0.004	-0.0006	0.0005	Romania_CA_Pietrele
PIE069_A0101_TF1_1_trim2	-0.0011	0.0029	-0.0004	0.0001	Romania_CA_Pietrele
PIE071631_merge_trim2_trim2	-0.0014	0.0034	-0.0003	-0.0004	Romania_CA_Pietrele
PIE074_A0101_TF1_1_trim2	-0.0014	0.0044	-0.0009	-0.0001	Romania_CA_Pietrele
PIE075_A0101_TF1_1_trim2	-0.001	0.0045	-0.0005	-0.0003	Romania_CA_Pietrele
PIE076_A0101_TF1_1_trim2	-0.0006	0.0035	-0.0004	0.0	Romania_CA_Pietrele
PIE077_A0101_TF1_1_trim2	-0.0005	0.0037	-0.0004	0.0005	Romania_CA_Pietrele
PIE078_G0101_TF1_1_trim2	0.0007	0.0036	-0.0003	0.0006	Romania_CA_Pietrele
rom047_merged_final_20200206	-0.001	0.0049	0.0006	0.0011	Romania_CA_DeceaM
I23350_d	0.0005	0.0046	-0.0004	0.0002	Romania_N_Urziceni
I7126	0.0005	0.0041	-0.0003	0.0009	Romania_N_Urziceni
I11902	-0.0001	0.0043	-0.0004	0.0002	Romania_ECA_Urziceni_published
I11906	0.0003	0.0041	-0.0003	-0.0001	Romania_ECA_Urziceni_published
I14157	0.0	0.0045	-0.0006	0.0001	Romania_ECA_Urziceni_published
I14158	0.0015	0.0039	0.0001	0.0001	Romania_ECA_Urziceni_published
I14159	-0.0007	0.0043	-0.0007	0.0004	Romania_ECA_Urziceni_published
I14160	-0.0001	0.0045	-0.0006	-0.0005	Romania_ECA_Urziceni_published
I14161	0.0004	0.004	-0.0006	0.0004	Romania_ECA_Urziceni_published
I14162	0.0	0.0046	-0.0004	-0.0005	Romania_ECA_Urziceni_published
I14163	-0.0005	0.0043	-0.0008	0.0006	Romania_ECA_Urziceni_published
I14164	0.0003	0.0045	-0.0006	-0.0002	Romania_ECA_Urziceni_published
I14165	-0.0006	0.0047	-0.0008	-0.0006	Romania_ECA_Urziceni_published
I14166	0.0	0.0042	-0.0006	0.0001	Romania_ECA_Urziceni_published
I15616	0.0002	0.0047	-0.0003	0.0004	Romania_ECA_Urziceni_published
I15618	-0.0006	0.0044	-0.0002	0.0003	Romania_ECA_Urziceni_published
I15619	-0.0002	0.005	-0.0003	0.0005	Romania_ECA_Urziceni_published
I15620	-0.0005	0.0043	-0.0006	0.0005	Romania_ECA_Urziceni_published
I15621	-0.0001	0.0043	-0.0005	-0.0004	Romania_ECA_Urziceni_published
I18113	0.0003	0.0042	-0.0006	0.0002	Romania_ECA_Urziceni_published
I18115	0.0004	0.0035	-0.0005	0.0002	Romania_ECA_Urziceni_published
I18116	-0.0003	0.0042	-0.0005	0.0	Romania_ECA_Urziceni_published
I20806	0.0	0.0044	-0.0004	-0.0004	Romania_ECA_Urziceni_published
I20809	-0.0012	0.0038	-0.0008	-0.0006	Romania_ECA_Urziceni_published
I20810	-0.0004	0.004	-0.0003	0.0006	Romania_ECA_Urziceni_published
I7127	0.0002	0.0045	-0.0003	-0.0003	Romania_ECA_Urziceni_published
I7128	-0.001	0.0045	-0.0007	0.0006	Romania_ECA_Urziceni_published
I7129	-0.0003	0.0048	-0.0005	0.0001	Romania_ECA_Urziceni_published
I7130	-0.0004	0.0045	-0.0003	-0.0001	Romania_ECA_Urziceni_published
I7131	-0.0004	0.0043	-0.0002	0.0004	Romania_ECA_Urziceni_published
I7132	-0.0015	0.0047	-0.0007	0.0	Romania_ECA_Urziceni_published
I7133	-0.0008	0.0045	-0.0007	0.0003	Romania_ECA_Urziceni_published
I7135	0.0003	0.0042	-0.0004	-0.0002	Romania_ECA_Urziceni_published
I7136	-0.0002	0.0043	-0.0004	0.0005	Romania_ECA_Urziceni_published
I7137	-0.0001	0.0043	-0.0004	0.0	Romania_ECA_Urziceni_published
I7134	0.0003	0.0041	-0.0002	0.0001	Romania_ECA_Urziceni_published
I18114	0.0004	0.0044	-0.0006	-0.0003	Romania_ECA_Urziceni_published
I15617	0.0001	0.0045	-0.0006	0.0003	Romania_ECA_Urziceni_published
I15623	-0.0008	0.0032	-0.0004	-0.0006	Romania_ECA_Urziceni_published
I18154	0.0003	0.0025	-0.0004	0.0009	Romania_ECA_Urziceni_published
I15622	-0.0007	0.0045	-0.0006	0.0006	Romania_ECA_Urziceni_published
I20830_d	-0.0016	0.0049	-0.0008	0.0001	Romania_ECA_Urziceni
I20831	0.0004	0.0041	-0.0005	0.0001	Romania_ECA_Urziceni
I20832	-0.0015	0.0045	-0.001	0.0009	Romania_ECA_Urziceni
I20834	0.0	0.0041	-0.0002	0.0007	Romania_ECA_Urziceni
I20835	0.0003	0.0042	-0.0002	0.0	Romania_ECA_Urziceni
I20836	0.0002	0.0044	-0.0004	0.0	Romania_ECA_Urziceni
I20837	-0.0004	0.0039	-0.0008	-0.0002	Romania_ECA_Urziceni
I20838	-0.0001	0.0044	-0.0006	0.0002	Romania_ECA_Urziceni
I20868	-0.0012	0.004	-0.0009	-0.0005	Romania_ECA_Urziceni
I20869	0.0006	0.0045	-0.0005	0.0003	Romania_ECA_Urziceni
I21711	0.0003	0.0044	-0.0008	0.0006	Romania_ECA_Urziceni
I21712	-0.0003	0.0046	-0.0006	0.0007	Romania_ECA_Urziceni
I21713	-0.0001	0.004	-0.0005	0.0002	Romania_ECA_Urziceni
I21822	0.0002	0.0044	-0.0006	0.001	Romania_ECA_Urziceni
I21823	-0.0003	0.0044	-0.0005	0.0005	Romania_ECA_Urziceni
I21833	0.0008	0.0041	-0.0009	0.0011	Romania_ECA_Urziceni
I23120	-0.0001	0.0031	-0.0005	-0.0002	Romania_ECA_Urziceni
I23121	-0.0012	0.0049	-0.0011	0.0006	Romania_ECA_Urziceni
I23122	0.0002	0.0042	-0.0005	0.0003	Romania_ECA_Urziceni
I23123	-0.0002	0.0026	-0.0001	0.0005	Romania_ECA_Urziceni
I23126	-0.0003	0.0042	-0.0006	0.0003	Romania_ECA_Urziceni
I23348	-0.0001	0.0045	-0.0006	0.0006	Romania_ECA_Urziceni
I23349	0.0	0.0044	-0.0006	0.0009	Romania_ECA_Urziceni
I23351	0.0001	0.0044	-0.0005	0.0001	Romania_ECA_Urziceni
I23352	0.0003	0.0042	-0.0004	0.0008	Romania_ECA_Urziceni
I21821	-0.0005	0.0048	-0.0009	-0.0003	Romania_ECA_Urziceni
I22561	-0.0003	0.0043	-0.0007	0.0006	Romania_ECA_Urziceni
I20871	-0.0004	0.0041	-0.0006	0.0001	Romania_ECA_Urziceni
I23118	-0.001	0.0032	-0.0008	-0.0002	Romania_ECA_Urziceni
I23119	-0.0001	0.0043	-0.0005	0.0008	Romania_ECA_Urziceni
I4088	-0.0001	0.0038	-0.0002	0.0002	Romania_ECA_Urziceni
I4089	-0.0004	0.0039	-0.0002	-0.0002	Romania_ECA_Urziceni
I18117_d	-0.0004	0.0039	-0.0003	0.0012	Romania_ECA_Urziceni
I14147	-0.0002	0.0044	-0.0004	0.0005	GHP_LN_Aszod
I14148	-0.0005	0.0045	-0.0005	0.0001	GHP_LN_Aszod
I14149	-0.0005	0.0047	-0.0005	0.0003	GHP_LN_Aszod
I14150	-0.0004	0.0037	-0.0003	0.0003	GHP_LN_Aszod
I14151	0.0	0.0048	-0.0006	0.0006	GHP_LN_Aszod
I14152	-0.0001	0.0044	-0.0005	0.0002	GHP_LN_Aszod
I14153	0.0005	0.0042	-0.0002	0.0001	GHP_LN_Aszod
I14154	0.0006	0.0043	-0.0002	0.0006	GHP_LN_Aszod
I14155	0.0004	0.0041	0.0	0.0009	GHP_LN_Aszod
I14156	-0.0003	0.0046	-0.0003	0.0	GHP_LN_Aszod
I16521	0.0002	0.0041	-0.0004	0.0002	GHP_LN_Aszod
I16523	-0.0004	0.0041	-0.0001	-0.0002	GHP_LN_Aszod
I16524	-0.0005	0.0048	-0.0003	-0.0002	GHP_LN_Aszod
I16525	-0.0006	0.0044	-0.0005	0.0007	GHP_LN_Aszod
I16532	0.0007	0.0044	0.0002	-0.0002	GHP_LN_Aszod
I16533	-0.0001	0.0046	-0.0003	-0.0008	GHP_LN_Aszod
I16534	-0.0002	0.0047	-0.0002	0.0006	GHP_LN_Aszod
I16535	-0.0004	0.0044	-0.0002	0.0006	GHP_LN_Aszod
I16544	0.0001	0.0041	0.0	0.0009	GHP_LN_Aszod
I16545	0.0005	0.0047	0.0002	-0.0013	GHP_LN_Aszod
I16552	-0.0003	0.0042	-0.0004	0.0	GHP_LN_Aszod
I16522	-0.0002	0.0043	-0.0002	-0.0002	GHP_LN_Aszod
I10013	0.0002	0.0045	-0.0005	0.0	GHP_LN_Csoszhalom
I10014	-0.0002	0.0043	-0.0004	0.0009	GHP_LN_Csoszhalom
I10015	-0.0006	0.0046	-0.0005	0.0004	GHP_LN_Csoszhalom
I10017	0.0005	0.0042	-0.0002	0.0009	GHP_LN_Csoszhalom
I10130	-0.0001	0.0045	-0.0005	0.0	GHP_LN_Csoszhalom
I10132	-0.0001	0.0046	-0.0003	0.0	GHP_LN_Csoszhalom
I10133	-0.0001	0.0045	-0.0003	0.0009	GHP_LN_Csoszhalom
I10134	-0.0003	0.0042	-0.0004	0.0001	GHP_LN_Csoszhalom
I10149	-0.0003	0.0044	-0.0003	0.0002	GHP_LN_Csoszhalom
I10357	-0.0002	0.0041	-0.0002	0.0006	GHP_LN_Csoszhalom
I16518	-0.0005	0.0045	-0.0004	0.0007	GHP_LN_Csoszhalom
I16530	-0.0003	0.0043	-0.0002	0.0002	GHP_LN_Csoszhalom
I16541	-0.0001	0.0047	-0.0002	0.001	GHP_LN_Csoszhalom
I16542	-0.0008	0.0047	-0.0003	-0.0005	GHP_LN_Csoszhalom
I16543	0.0002	0.0046	-0.0002	0.0003	GHP_LN_Csoszhalom
I16550	-0.0001	0.0044	-0.0001	0.0012	GHP_LN_Csoszhalom
I16559	0.0	0.0042	-0.0004	0.0001	GHP_LN_Csoszhalom
I16560	0.0003	0.0045	-0.0002	0.0	Great_Hungarian_Plain_C_Nagy_Kasziba
I5109	-0.0004	0.0047	-0.0002	0.0004	GHP_LN_Csoszhalom
I5114	0.0	0.0042	-0.0006	0.0003	GHP_LN_Csoszhalom
I5115	0.0007	0.0039	-0.0004	0.0005	GHP_LN_Csoszhalom
I18692	0.0003	0.0044	0.0	-0.0004	GHP_LN_Csoszhalom
I18693	-0.0001	0.0042	-0.0003	-0.0002	GHP_LN_Csoszhalom
I18694	0.0002	0.0045	-0.0002	0.0	GHP_LN_Csoszhalom
I10131	-0.0005	0.0047	-0.0001	0.0	GHP_LN_Csoszhalom
I10129	-0.0003	0.0045	-0.0002	-0.0001	GHP_LN_Csoszhalom
I16529	0.0002	0.0044	-0.0003	0.0011	GHP_LN_Csoszhalom
I10016	-0.0001	0.0046	-0.0003	0.0004	GHP_LN_Csoszhalom
I29887_d	0.0005	0.0042	-0.0003	0.0003	GHP_LN_Csoszhalom
I10005	0.0002	0.0041	-0.0003	0.0005	GHP_ECA_Basatanya
I10006	-0.0001	0.0047	-0.0005	0.0004	GHP_ECA_Basatanya
I10007	0.0001	0.0046	-0.0001	0.0005	GHP_ECA_Basatanya
I10008	0.0005	0.0043	-0.0002	0.0012	GHP_ECA_Basatanya
I10010	0.0004	0.0044	-0.0002	0.0002	GHP_ECA_Basatanya
I10011	-0.0003	0.0045	-0.0005	0.0	GHP_ECA_Basatanya
I10012	0.0001	0.0043	-0.0004	-0.0001	GHP_ECA_Basatanya
I21895	0.0001	0.0045	-0.0006	0.0007	GHP_ECA_Basatanya
I21896	0.0001	0.0044	-0.0003	0.0006	GHP_ECA_Basatanya
I21910	0.0003	0.0044	-0.0001	0.0005	GHP_ECA_Basatanya
I5100	0.0	0.0041	-0.0004	0.0	GHP_ECA_Basatanya
I5102	-0.0002	0.0045	-0.0003	0.0005	GHP_ECA_Basatanya
I5104	0.0004	0.0041	0.0	0.0002	GHP_ECA_Basatanya
I5105	-0.0001	0.0044	-0.0003	-0.0006	GHP_ECA_Basatanya
I5106	-0.0002	0.0044	-0.0002	0.0	GHP_ECA_Basatanya
I5107	0.0003	0.0045	-0.0002	0.0007	GHP_ECA_Basatanya
I5108	0.0001	0.0041	-0.0003	0.0003	GHP_ECA_Basatanya
I8793	0.0001	0.0046	-0.0004	0.0001	GHP_ECA_Basatanya
I8795	-0.0001	0.0044	-0.0004	0.0005	GHP_ECA_Basatanya
I8797	-0.0003	0.0044	-0.0005	0.0006	GHP_ECA_Basatanya
I8798	-0.0003	0.0042	-0.0003	-0.0001	GHP_ECA_Basatanya
I8799	0.0003	0.0043	-0.0003	0.0006	GHP_ECA_Basatanya
I8794	0.0	0.0047	-0.0004	0.0006	GHP_ECA_Basatanya
I10356	0.0003	0.0044	-0.0004	0.0002	GHP_ECA_Basatanya
I5099	0.0002	0.0045	-0.0002	0.0003	GHP_ECA_Basatanya
I5101	0.0013	0.0039	-0.0002	0.0007	GHP_ECA_Basatanya
I8796	-0.0007	0.0039	-0.0008	0.0002	GHP_ECA_Basatanya
I10009	0.0001	0.0043	-0.0003	0.0005	GHP_ECA_Basatanya
I21848	0.0005	0.0042	-0.0005	-0.0001	GHP_ECA_Basatanya
I21849	0.0005	0.0043	-0.0005	0.0003	GHP_ECA_Basatanya
I16551	-0.0001	0.0042	-0.0002	-0.0003	GHP_ECA_Nagy_Kasziba
I29888	0.0001	0.004	-0.0003	0.0004	GHP_ECA_Nagy_Kasziba
I18638	0.0002	0.0042	-0.0005	0.0006	GHP_ECA_Rakoczifalva
ZBC_IPB001.B-C0101_Luk2-Pinarbasi	0.0	0.0047	-0.0005	-0.0002	Turkey_Epipaleolithic
ART004	-0.0053	0.0007	0.0	-0.0001	Turkey_Arslantepe_LateC
ART005	-0.0045	0.0018	-0.0002	0.0005	Turkey_Arslantepe_LateC
ART012	-0.0048	0.002	-0.0003	-0.0004	Turkey_Arslantepe_LateC
ART014	-0.0043	0.0016	-0.0004	0.0002	Turkey_Arslantepe_LateC
ART015	-0.0048	0.0013	-0.0001	0.0006	Turkey_Arslantepe_LateC
ART017	-0.0045	0.0009	-0.0004	-0.0001	Turkey_Arslantepe_LateC
ART018	-0.0041	-0.0003	-0.0008	-0.0006	Turkey_Arslantepe_LateC
ART019	-0.0052	0.0012	-0.0002	-0.001	Turkey_Arslantepe_LateC
ART020_d	-0.0041	0.0006	-0.0007	-0.0003	Turkey_Arslantepe_LateC
ART022	-0.0045	0.0012	-0.0005	-0.0001	Turkey_Arslantepe_LateC
ART023	-0.0045	0.0008	-0.0008	-0.0001	Turkey_Arslantepe_LateC
ART026	-0.0046	0.0007	-0.0005	-0.0002	Turkey_Arslantepe_LateC
ART027_d	-0.0046	0.0	-0.0009	-0.0003	Turkey_Arslantepe_LateC
ART032	-0.0046	0.0007	-0.0008	-0.0001	Turkey_Arslantepe_LateC
ART038	-0.0039	0.0013	-0.0007	0.0003	Turkey_Arslantepe_LateC
ART039	-0.004	0.0004	-0.0012	0.0001	Turkey_Arslantepe_LateC
ART042	-0.0045	0.0017	0.0	0.0	Turkey_Arslantepe_LateC
I14649_in.preparation	-0.0047	0.0013	0.0003	-0.0013	Turkey_EBA
I14792	-0.0053	0.002	0.0	0.0001	Turkey_EBA
I14794	-0.0056	0.0017	0.0001	-0.0001	Turkey_EBA
I14797	-0.0051	0.0014	-0.0001	0.0006	Turkey_EBA
I14798	-0.005	0.0012	0.0004	0.0004	Turkey_EBA
I16580	-0.0049	0.0015	-0.0001	0.0016	Turkey_EBA
I2495	-0.0031	0.0017	-0.0008	0.0	Turkey_EBA
I2499	-0.0035	0.0013	-0.0004	0.0001	Turkey_EBA
I2683	-0.0036	0.0016	-0.0009	0.0006	Turkey_EBA
I4481	-0.0051	0.0004	0.0001	-0.0005	Turkey_EBA
I4614	-0.0049	0.0005	-0.0004	-0.0003	Turkey_EBA
I4615	-0.005	0.0003	-0.0003	0.0001	Turkey_EBA
I4616	-0.005	0.0002	-0.0002	-0.0026	Turkey_EBA
I4619	-0.0049	0.0003	0.0	-0.0009	Turkey_EBA
I5733	-0.003	0.0017	-0.0005	0.0009	Turkey_EBA
I5735	-0.0031	0.0018	-0.0005	-0.0004	Turkey_EBA
I5740	-0.0045	0.001	-0.0008	-0.0006	Turkey_EBA
I5741	-0.0044	0.0011	-0.0007	0.0003	Turkey_EBA
I5742	-0.0038	0.0014	-0.0003	0.0004	Turkey_EBA
I5743	-0.0039	0.0011	-0.0008	-0.0004	Turkey_EBA
I5744	-0.004	0.0015	-0.0006	-0.0002	Turkey_EBA
I7073	-0.0042	0.0012	-0.0006	0.0012	Turkey_EBA
I7079	-0.0046	0.0006	-0.0009	0.0023	Turkey_EBA
ALA118	-0.0046	0.0012	-0.0001	-0.0002	Turkey_TellAtchana_MLBA
ALA120	-0.0044	0.0012	-0.0002	0.0001	Turkey_TellAtchana_MLBA
ALA123	-0.0048	0.0008	-0.0002	-0.0005	Turkey_TellAtchana_MLBA
ALA124	-0.0049	0.0009	0.0001	-0.0003	Turkey_TellAtchana_MLBA
ALA110_noUDG	-0.006	0.0017	0.0017	-0.0012	Turkey_TellAtchana_MLBA
ALA128_noUDG	-0.0068	0.0021	0.002	-0.0017	Turkey_TellAtchana_MLBA
ALA130_noUDG	-0.0067	0.0018	0.0014	-0.0023	Turkey_TellAtchana_MLBA
ALA131_noUDG	-0.0061	0.002	0.0016	-0.0021	Turkey_TellAtchana_MLBA
ALA135_noUDG	-0.0058	0.0018	0.0016	-0.0021	Turkey_TellAtchana_MLBA
ALA136_noUDG	-0.006	0.0026	0.0018	-0.0005	Turkey_TellAtchana_MLBA
ALA138_noUDG	-0.0061	0.0026	0.0017	-0.0019	Turkey_TellAtchana_MLBA
I5068	-0.0009	0.0046	-0.0001	-0.001	Austria_EN_LBK
I5069	-0.0013	0.0049	-0.0005	0.0006	Austria_EN_LBK
I5070	-0.0009	0.0047	-0.0006	0.0	Austria_EN_LBK
I5204	-0.0007	0.0047	-0.0004	0.0001	Austria_EN_LBK
I5205	-0.0009	0.0043	-0.0004	0.0007	Austria_EN_LBK
I5206	-0.001	0.0048	-0.0007	0.0004	Austria_EN_LBK
I5207	-0.0008	0.0048	-0.001	0.0	Austria_EN_LBK
I5208	-0.0013	0.0049	-0.0007	0.0001	Austria_EN_LBK
MTT001	-0.0045	0.0003	-0.0006	-0.0004	Azerbaijan_Caucasus_lowlands_LN
POT002	-0.0048	-0.0004	-0.0007	-0.0012	Azerbaijan_Caucasus_lowlands_LN
GoyetQ116-1_noUDG	0.0014	-0.0012	0.0024	-0.0021	Belgium_UP_GoyetQ116_1
GoyetQ-2_noUDG	0.0044	0.0005	0.0029	-0.0029	Belgium_UP_Magdalenian
I1113	0.0019	0.0027	0.0006	-0.0005	Bulgaria_MalakPreslavets_N
I1295	0.0007	0.0036	0.0002	0.0004	Bulgaria_MalakPreslavets_N
I1296_enhanced	0.0013	0.0032	-0.0002	0.0012	Bulgaria_MalakPreslavets_N
I1297	0.0019	0.0038	-0.0002	-0.0011	Bulgaria_MalakPreslavets_N
I2215_enhanced	0.0009	0.0028	0.0003	0.0008	Bulgaria_MalakPreslavets_N
I1296	0.0012	0.0027	-0.0004	0.0006	Bulgaria_MalakPreslavets_N
I2215	0.0008	0.0026	0.0003	0.0012	Bulgaria_MalakPreslavets_N
BOY001_merge	0.0022	-0.0034	0.0015	-0.0025	Bulgaria_Boyanovo_EBA
BOY008_merge	0.0015	-0.0037	0.0022	-0.0017	Bulgaria_Boyanovo_EBA
BOY009_merge	0.0011	-0.0026	0.0023	-0.0029	Bulgaria_Boyanovo_EBA
BOY014_merged	0.0018	-0.003	0.0014	-0.0015	Bulgaria_Boyanovo_EBA
BOY019_merge	0.0013	-0.0014	0.0013	-0.0015	Bulgaria_Boyanovo_EBA
PTK001_A0101_TF1_1_trim10	-0.0005	0.0036	0.0005	0.0003	Bulgaria_Petko_CA
PTK003_merged_trim10	-0.0004	0.0044	0.0002	-0.0017	Bulgaria_Petko_CA
PTK004_A0101_TF1_1_trim10	-0.0012	0.0046	0.0003	-0.0004	Bulgaria_Petko_CA
PTK005_A0101_TF1_1_trim10	-0.0018	0.0045	0.0003	-0.0012	Bulgaria_Petko_CA
YUN001_merge	-0.0016	0.0043	-0.0002	-0.0004	Bulgaria_Yunatsite_EBA
YUN003_049_merge	-0.0019	0.0043	-0.0002	0.0	Bulgaria_Yunatsite_EBA
YUN005_A0101_TF1_1_trim2	-0.0014	0.0044	-0.0007	0.0008	Bulgaria_Yunatsite_EBA
YUN006_031_merge	-0.002	0.004	-0.0003	-0.0001	Bulgaria_Yunatsite_EBA
YUN007_A0101_TF1_1_trim2	-0.0012	0.0045	-0.0008	0.0003	Bulgaria_Yunatsite_EBA
YUN009_A0101_TF1_1_trim2	-0.0012	0.0043	-0.0008	0.0006	Bulgaria_Yunatsite_EBA
YUN012_A0101_TF1_1_trim2	-0.0009	0.0038	-0.0009	0.0009	Bulgaria_Yunatsite_EBA
YUN013_A0101_TF1_1_trim2	-0.0013	0.0044	-0.0008	-0.0002	Bulgaria_Yunatsite_EBA
YUN014_A0101_TF1_1_trim2	-0.0014	0.004	-0.0006	0.0008	Bulgaria_Yunatsite_EBA
YUN015_A0101_TF1_1_trim2	-0.0013	0.0038	-0.0007	0.001	Bulgaria_Yunatsite_EBA
YUN019_A0101_TF1_1_trim2	-0.0014	0.0043	-0.0008	0.0004	Bulgaria_Yunatsite_EBA
YUN021_A0101_TF1_1_trim2	-0.0012	0.0045	-0.0006	0.0011	Bulgaria_Yunatsite_EBA
YUN025_A0101_TF1_1_trim2	-0.0018	0.0044	-0.0004	0.0007	Bulgaria_Yunatsite_EBA
YUN026_A0101_TF1_1_trim2	-0.0016	0.0042	-0.0008	-0.0003	Bulgaria_Yunatsite_EBA
YUN027_I0781_merge_trim2	-0.0012	0.0039	-0.0005	0.0009	Bulgaria_Yunatsite_EBA
YUN028_A0101_TF1_1_trim2	-0.0011	0.004	-0.0007	0.0012	Bulgaria_Yunatsite_EBA
YUN033_A0101_TF1_1_trim2	0.0008	0.0031	-0.0003	0.0002	Bulgaria_Yunatsite_EBA
YUN034_A0101_TF1_1_trim2	-0.0002	0.0036	-0.0004	0.0014	Bulgaria_Yunatsite_EBA
YUN035_A0101_TF1_1_trim2	0.0006	0.0033	-0.0003	0.0003	Bulgaria_Yunatsite_EBA
YUN036_A0101_TF1_1_trim2	0.0004	0.0033	-0.0002	-0.0007	Bulgaria_Yunatsite_EBA
YUN037_A0101_TF1_1_trim2	0.0007	0.0027	-0.0002	0.0001	Bulgaria_Yunatsite_EBA
YUN038_A0101_TF1_1_trim2	0.0007	0.003	-0.0002	0.0008	Bulgaria_Yunatsite_EBA
YUN039_A0101_TF1_1_trim2	0.0005	0.0035	-0.0001	0.0002	Bulgaria_Yunatsite_EBA
YUN041_A0101_TF1_1_trim2	0.0017	-0.0005	-0.0001	0.0	Bulgaria_Yunatsite_EBA
YUN042_A0101_TF1_1_trim2	0.0005	0.0034	-0.0001	-0.0001	Bulgaria_Yunatsite_EBA
YUN043_A0101_TF1_1_trim2	0.0001	0.0031	-0.0004	-0.0003	Bulgaria_Yunatsite_EBA
YUN044_A0101_TF1_1_trim2	-0.0001	0.0033	-0.0003	-0.0001	Bulgaria_Yunatsite_EBA
YUN045_A0101_TF1_1_trim2	0.0	0.0032	-0.0002	-0.0005	Bulgaria_Yunatsite_EBA
YUN048_A0101_TF1_1_trim2	-0.0013	0.0042	-0.0008	-0.0001	Bulgaria_Yunatsite_EBA
I0704_enhanced	-0.002	0.0048	-0.0008	-0.0008	Bulgaria_N
I11134	-0.0016	0.0047	-0.0002	0.0009	Bulgaria_N
I11135	-0.0014	0.0045	-0.0005	0.0005	Bulgaria_N
I11270	-0.0015	0.0046	-0.0002	0.0006	Bulgaria_N
I1298_enhanced	-0.0014	0.0047	-0.0002	0.0	Bulgaria_N
I2521	-0.0014	0.0044	-0.0005	-0.0001	Bulgaria_N
I2529_enhanced	-0.0016	0.004	-0.0004	-0.0003	Bulgaria_N
I0698	-0.0013	0.0047	-0.0006	0.0002	Bulgaria_N
I0704	-0.0021	0.005	-0.0008	-0.001	Bulgaria_N
I1298	-0.0012	0.0047	0.0	-0.0005	Bulgaria_N
I2529	-0.0017	0.004	-0.0003	-0.0001	Bulgaria_N
I0781	-0.0016	0.0044	-0.0002	0.0004	Bulgaria_C
I0785	-0.0017	0.0045	-0.0008	0.0001	Bulgaria_C
I2423	-0.0008	0.0043	-0.0004	0.0006	Bulgaria_C
I2424	-0.0007	0.0035	-0.0004	-0.0002	Bulgaria_C
I2425	-0.0005	0.0036	-0.0003	0.0003	Bulgaria_C
I2427	-0.0009	0.0041	-0.0006	-0.0002	Bulgaria_C
I2428	-0.0009	0.0037	-0.0003	-0.0008	Bulgaria_C
I2430	-0.0005	0.0038	-0.0004	0.0003	Bulgaria_C
I2431	0.0	0.0037	-0.0004	0.0001	Bulgaria_C
I2509	-0.001	0.0044	-0.0005	0.0	Bulgaria_C
I2519	-0.0014	0.004	-0.0008	0.0003	Bulgaria_C
I2526	-0.0011	0.0046	-0.0009	-0.0002	Bulgaria_C
I2426_enhanced	-0.0006	0.0049	-0.0001	0.0012	Bulgaria_C
I2181_enhanced	0.0026	0.001	-0.0001	-0.0002	Bulgaria_C
I2181	0.0024	0.0009	0.0	0.0005	Bulgaria_C
I2426	-0.0004	0.0049	0.0001	0.0008	Bulgaria_C
ANI160	-0.0003	0.0036	-0.0003	-0.0001	Bulgaria_C
ANI159-ANI181	-0.0005	0.0036	0.0	-0.0001	Bulgaria_C
ANI152	-0.0009	0.0025	0.0006	0.0008	Bulgaria_C
ANI153	-0.0002	0.0031	-0.001	0.0016	Bulgaria_C
I19451	-0.0001	0.0024	0.0	-0.0001	Bulgaria_EBA
I19452	-0.0001	0.0023	-0.0003	-0.0006	Bulgaria_EBA
I19453	0.0003	0.0016	0.0006	-0.0005	Bulgaria_EBA
I19454	0.0001	0.0024	0.0001	-0.0001	Bulgaria_EBA
I19456_d	0.0002	0.0026	-0.0004	-0.0012	Bulgaria_EBA
I19459	-0.0002	0.0016	0.0002	-0.0004	Bulgaria_EBA
I19460	0.0002	0.0013	0.0003	-0.0008	Bulgaria_EBA
I19462	0.0002	0.0005	0.0004	0.0007	Bulgaria_EBA
I2175	0.0002	0.0026	-0.0001	-0.0005	Bulgaria_EBA
I2180	0.0008	0.002	0.0004	0.0006	Bulgaria_EBA
I2520	0.0007	0.0023	-0.0002	0.0006	Bulgaria_EBA
I19456_v54.1_addback	0.0002	0.0023	-0.0002	-0.0006	Bulgaria_EBA
I3433	-0.001	0.0053	-0.0007	0.0011	Croatia_N_Cardial
I3947	-0.0014	0.0053	-0.0004	0.0001	Croatia_N_Cardial
I3948	-0.0017	0.0052	-0.0007	0.0002	Croatia_N_Cardial
I3498	-0.0021	0.0052	-0.0008	-0.0002	Croatia_MN_Sopot
I4168	-0.0011	0.005	-0.0007	-0.0001	Croatia_MN_Sopot
I5077	-0.0014	0.005	-0.0006	0.0	Croatia_MN_Sopot
I5078	-0.0011	0.005	-0.0006	0.0	Croatia_MN_Sopot
I26741	-0.0008	0.005	-0.0007	0.0005	Croatia_MN_Sopot
I7399	-0.0017	0.0047	-0.0007	0.0003	Croatia_MN_Sopot
I7278	0.0026	0.0003	0.0	-0.0001	Czech_BellBeaker
I7282	0.0029	0.0011	-0.0001	-0.0008	Czech_BellBeaker
I7212	0.0032	0.0002	0.0001	-0.0002	Czech_BellBeaker
I7214	0.0028	0.0008	0.0001	-0.0003	Czech_BellBeaker
I7205	0.0034	-0.0009	0.0002	-0.0007	Czech_BellBeaker
I7211	0.0027	0.0005	0.0001	-0.0002	Czech_BellBeaker
I7213	0.0034	0.0004	0.0	-0.0006	Czech_BellBeaker
I7249	0.0032	-0.0001	0.0001	0.0005	Czech_BellBeaker
I7251	0.0033	-0.0003	0.0003	-0.0003	Czech_BellBeaker
I7250	0.0019	0.0001	0.0004	-0.0005	Czech_BellBeaker
I7269	0.0027	0.0001	0.0003	0.0001	Czech_BellBeaker
I7270	0.0032	-0.0002	-0.0001	-0.0019	Czech_BellBeaker
I7275	0.0017	0.0001	0.0	-0.0005	Czech_BellBeaker
I7276	0.0027	0.0001	0.0001	-0.0001	Czech_BellBeaker
I7281	0.003	-0.0004	0.0005	-0.0005	Czech_BellBeaker
I7286	0.0039	0.0	0.0005	0.0008	Czech_BellBeaker
I7287	0.0031	0.0003	0.0003	-0.0005	Czech_BellBeaker
I7288	0.0044	0.0002	0.0008	-0.001	Czech_BellBeaker
I7290	0.0033	0.0007	0.0001	-0.0011	Czech_BellBeaker
I4145	0.003	0.0003	0.0001	0.0001	Czech_BellBeaker
I4136	0.0037	-0.001	0.001	-0.0001	Czech_BellBeaker
I4945	0.002	0.001	0.0001	0.0002	Czech_BellBeaker
I4946	0.0024	0.0005	0.0	0.0004	Czech_BellBeaker
I4885	0.0015	0.0011	0.0	-0.0007	Czech_BellBeaker
I4886	0.0022	0.0007	0.0	-0.0004	Czech_BellBeaker
I4888	0.0026	0.0006	0.0004	-0.0008	Czech_BellBeaker
I4889	0.0024	-0.0001	0.0001	-0.001	Czech_BellBeaker
I4890	0.0019	0.0016	-0.0006	-0.0017	Czech_BellBeaker
I4891	0.0028	0.0006	0.0002	-0.0002	Czech_BellBeaker
I4895	0.0031	-0.0003	0.0	-0.0001	Czech_BellBeaker
I4896	0.0022	0.0003	0.0001	-0.0001	Czech_BellBeaker
I5514	0.0035	-0.0003	0.0001	-0.0005	Czech_BellBeaker
I5666	0.0028	0.0	0.0001	-0.0008	Czech_BellBeaker
I6468	0.0027	0.0006	-0.0002	0.0	Czech_BellBeaker
I6476	0.0038	0.0001	0.0002	-0.0012	Czech_BellBeaker
I6480	0.0025	-0.0002	0.0004	-0.001	Czech_BellBeaker
HOP001	0.003	0.0003	0.0	0.0003	Czech_BellBeaker
HOP002	0.0026	0.0	0.0	0.0	Czech_BellBeaker
HOP003	0.0029	-0.0001	0.0	0.0003	Czech_BellBeaker
KO1003	0.0029	0.0003	0.0	-0.0007	Czech_BellBeaker
KO1004	0.0033	-0.0005	0.0002	0.0006	Czech_BellBeaker
KO1005	0.0025	0.0011	-0.0002	-0.0003	Czech_BellBeaker
KOP002	0.0021	0.0003	0.0	-0.001	Czech_BellBeaker
KOP003	0.0035	0.0001	0.0001	-0.0002	Czech_BellBeaker
PRU002	0.0037	-0.0007	0.0002	-0.001	Czech_BellBeaker
PRU003	0.0034	-0.0008	0.0004	-0.0007	Czech_BellBeaker
PRU005	0.0018	-0.0004	-0.0002	-0.0007	Czech_BellBeaker
TIS001	0.0035	0.0004	0.0002	-0.0005	Czech_BellBeaker
VLI022	0.0023	0.0	0.0	-0.0001	Czech_BellBeaker
VLI024	0.002	0.0002	-0.0002	-0.0007	Czech_BellBeaker
VLI026	0.0026	-0.001	0.0003	-0.0004	Czech_BellBeaker
VLI028	0.0028	0.0002	-0.0003	-0.0005	Czech_BellBeaker
VLI029	0.0037	-0.0007	0.0006	0.0004	Czech_BellBeaker
VLI030	0.0031	0.0003	0.0	-0.0012	Czech_BellBeaker
I7207	0.0033	-0.0021	0.0003	-0.0001	Czech_CordedWare
I7208	0.003	-0.0015	0.0008	-0.0004	Czech_CordedWare
I7209	0.0031	-0.0023	0.0003	0.0	Czech_CordedWare
I6695	0.0033	-0.0011	0.0002	-0.0004	Czech_CordedWare
I6696	0.0026	-0.0008	0.0003	-0.0006	Czech_CordedWare
I7279	0.0035	-0.0017	0.0003	0.0	Czech_CordedWare
I7280	0.003	-0.0023	0.0006	0.0004	Czech_CordedWare
I5029	0.0034	-0.0025	0.0005	-0.0008	Czech_CordedWare
I15822	0.0028	-0.0018	0.0003	-0.0011	Czech_CordedWare
I15820	0.0026	0.0001	0.0001	-0.0003	Czech_CordedWare
BUT002	0.0031	-0.0015	0.0002	-0.001	Czech_CordedWare
BUT003	0.0034	-0.0017	0.0005	-0.0002	Czech_CordedWare
CAH005	0.0031	-0.0019	0.0005	-0.0001	Czech_CordedWare
CAH010	0.0031	-0.0019	0.0002	-0.0008	Czech_CordedWare
DRO001	0.003	-0.0025	0.0003	-0.0001	Czech_CordedWare
I13467	0.0035	-0.0021	0.0005	0.0	Czech_CordedWare
KO1002	0.0036	-0.0029	0.0006	-0.0006	Czech_CordedWare
KON001	0.0035	-0.0029	0.0004	-0.0001	Czech_CordedWare
KON003	0.0029	-0.0026	0.0005	-0.0015	Czech_CordedWare
KON004	0.0035	-0.0031	0.0003	-0.0008	Czech_CordedWare
KON005	0.0042	-0.0027	0.001	-0.0018	Czech_CordedWare
OBR001	0.0037	-0.003	0.0003	0.0	Czech_CordedWare
OBR003	0.0036	-0.0034	0.0003	0.0005	Czech_CordedWare
OBR004	0.0034	-0.0022	0.0003	0.0004	Czech_CordedWare
OHR002	0.0038	-0.0027	0.0005	-0.0002	Czech_CordedWare
PNL001	0.004	-0.0039	0.0007	0.0	Czech_CordedWare
PNL002	0.0033	-0.0007	0.0004	-0.0006	Czech_CordedWare
RDV001	0.0033	-0.0026	0.0003	0.0003	Czech_CordedWare
STD001	0.0029	-0.0015	0.0002	-0.0002	Czech_CordedWare
STD002	0.0033	-0.0023	0.0005	-0.0006	Czech_CordedWare
TRM001	0.0039	-0.0014	0.0	-0.0002	Czech_CordedWare
TRM003	0.0031	-0.0026	0.0005	0.0003	Czech_CordedWare
TRM006	0.0035	-0.0025	0.0005	-0.0001	Czech_CordedWare
VLI007	0.0038	-0.0031	0.0008	-0.0009	Czech_CordedWare
VLI010	0.0032	-0.0006	0.0005	-0.0006	Czech_CordedWare
VLI011	0.0037	-0.0023	0.0008	-0.0011	Czech_CordedWare
VLI016	0.0033	-0.0024	0.0005	0.0003	Czech_CordedWare
VLI017	0.0032	-0.0017	0.0002	-0.0006	Czech_CordedWare
VLI019	0.0029	-0.0025	0.0006	-0.0004	Czech_CordedWare
VLI020	0.0033	-0.0023	0.0004	-0.0006	Czech_CordedWare
VLI067	0.0029	-0.0016	0.0003	-0.0003	Czech_CordedWare
VLI070	0.0027	-0.0016	0.0001	-0.0016	Czech_CordedWare
VLI071	0.0033	-0.0015	0.0008	0.0003	Czech_CordedWare
VLI075	0.0035	-0.0008	0.0006	-0.0002	Czech_CordedWare
VLI076	0.0033	-0.004	0.0005	-0.001	Czech_CordedWare
VLI081	0.003	-0.0027	0.0007	-0.0013	Czech_CordedWare
VLI085	0.0028	-0.0003	0.0002	-0.0008	Czech_CordedWare
VLI088	0.0036	-0.0033	0.0006	-0.0002	Czech_CordedWare
VLI090	0.0032	-0.003	0.0008	-0.0008	Czech_CordedWare
VLI092	0.0031	0.0003	0.0004	-0.0006	Czech_CordedWare
ZEL001	0.0029	-0.0011	0.0002	-0.0008	Czech_CordedWare
I5043	0.0033	-0.0004	0.0004	-0.0009	Czech_EBA_Unetice
I4130	0.0027	-0.0001	0.0007	-0.0001	Czech_EBA_Unetice
I11944	0.0029	0.0006	-0.0001	0.0009	Czech_EBA_Unetice
BNL002	0.0034	-0.0009	0.0004	0.0	Czech_EBA_Unetice
BNL003	0.0033	-0.0001	0.0005	-0.0006	Czech_EBA_Unetice
BNL004	0.0037	-0.0009	0.0004	0.0005	Czech_EBA_Unetice
BNL005	0.003	-0.0011	0.0002	0.0001	Czech_EBA_Unetice
BNL006	0.0035	-0.0008	0.0004	0.0	Czech_EBA_Unetice
BNL008	0.0035	-0.0006	0.0002	-0.0008	Czech_EBA_Unetice
BNL009	0.0028	-0.0007	0.0001	0.0	Czech_EBA_Unetice
BNL010	0.0033	-0.0004	0.0002	-0.001	Czech_EBA_Unetice
CHL001	0.0031	-0.0007	0.0002	-0.0005	Czech_EBA_Unetice
CHL002	0.0033	-0.0005	0.0004	-0.0001	Czech_EBA_Unetice
CHL003	0.0036	-0.0014	0.0004	-0.0006	Czech_EBA_Unetice
CHL005	0.0029	-0.0015	0.0009	0.0	Czech_EBA_Unetice
CHL006	0.0028	-0.001	0.0004	0.0	Czech_EBA_Unetice
CHL007	0.0034	-0.0011	0.0008	0.0007	Czech_EBA_Unetice
CHL008	0.0031	-0.0011	0.0002	0.0002	Czech_EBA_Unetice
I11159	0.0038	-0.0012	0.0004	0.0001	Czech_EBA_Unetice
I13468	0.0035	-0.0014	0.0004	-0.0002	Czech_EBA_Unetice
I13469	0.0031	-0.0006	0.0002	0.0	Czech_EBA_Unetice
I13470	0.003	-0.0005	0.0	-0.0004	Czech_EBA_Unetice
I13471	0.0031	-0.0007	0.0004	-0.0002	Czech_EBA_Unetice
I14185	0.003	-0.0002	0.0	-0.0004	Czech_EBA_Unetice
I14186	0.0035	-0.0006	0.0006	-0.0001	Czech_EBA_Unetice
I14189	0.0035	-0.0008	0.0002	0.0	Czech_EBA_Unetice
I14191	0.0029	0.0	0.0001	-0.0006	Czech_EBA_Unetice
I14192	0.003	0.0003	0.0003	0.0009	Czech_EBA_Unetice
I14193	0.0037	-0.0013	0.0004	-0.0005	Czech_EBA_Unetice
I14585	0.003	-0.0001	0.0	-0.0009	Czech_EBA_Unetice
I15642	0.0029	-0.0003	-0.0001	-0.0014	Czech_EBA_Unetice
I15643	0.003	-0.0014	0.0007	-0.001	Czech_EBA_Unetice
I15644	0.0032	-0.0006	0.0002	-0.0007	Czech_EBA_Unetice
I15824	0.0031	-0.0002	0.0002	0.0	Czech_EBA_Unetice
I15825	0.0027	0.0	0.0006	-0.0006	Czech_EBA_Unetice
I16109	0.0032	-0.0001	0.0001	0.0005	Czech_EBA_Unetice
I4141	0.0033	-0.0004	0.0003	-0.0009	Czech_EBA_Unetice
I7958	0.0031	-0.0002	0.0003	-0.0002	Czech_EBA_Unetice
I7959	0.0034	-0.0003	0.0002	0.0001	Czech_EBA_Unetice
I7960	0.0033	-0.0004	0.0006	-0.0006	Czech_EBA_Unetice
I7962	0.0032	-0.0009	0.0005	-0.0003	Czech_EBA_Unetice
I7963	0.0035	-0.0014	0.0005	-0.0006	Czech_EBA_Unetice
I7964	0.003	-0.0006	0.0004	-0.0006	Czech_EBA_Unetice
KNE001	0.0032	-0.0003	0.0003	-0.0006	Czech_EBA_Unetice
KNE002	0.0034	-0.001	0.0003	-0.0011	Czech_EBA_Unetice
KNE003	0.0035	0.0	0.0	-0.0005	Czech_EBA_Unetice
KNE006	0.0039	-0.0017	0.001	0.0003	Czech_EBA_Unetice
KNE007	0.0025	-0.0001	0.0001	0.0	Czech_EBA_Unetice
KO1006	0.003	-0.0005	0.0004	-0.0001	Czech_EBA_Unetice
KO1007	0.0034	-0.0007	0.0002	-0.0005	Czech_EBA_Unetice
KO1008	0.0027	-0.0002	-0.0001	-0.0011	Czech_EBA_Unetice
KO1009	0.0028	0.0009	-0.0002	-0.0003	Czech_EBA_Unetice
KO1010	0.0033	-0.0003	0.0004	-0.0001	Czech_EBA_Unetice
KO1011	0.0035	-0.0012	0.0001	-0.0005	Czech_EBA_Unetice
KO1013	0.0027	-0.0007	0.0	-0.0003	Czech_EBA_Unetice
KO1014	0.0033	-0.0007	0.0004	0.0001	Czech_EBA_Unetice
KO1015	0.0028	-0.0006	0.0002	-0.001	Czech_EBA_Unetice
KO7001	0.0031	-0.0011	0.0006	-0.0007	Czech_EBA_Unetice
KO7002	0.0029	-0.0014	0.0005	-0.0003	Czech_EBA_Unetice
KO7003	0.0035	-0.0007	0.0006	0.0001	Czech_EBA_Unetice
MIB001	0.0032	-0.0006	0.0006	0.0	Czech_EBA_Unetice
MIB004	0.0033	-0.0002	0.0005	-0.0004	Czech_EBA_Unetice
MIB005	0.0033	-0.0006	0.0001	-0.0006	Czech_EBA_Unetice
MIB006	0.0031	-0.0005	0.0001	-0.0006	Czech_EBA_Unetice
MIB007	0.0029	-0.0005	0.0004	-0.0013	Czech_EBA_Unetice
MIB008	0.0035	-0.0002	0.0001	0.0005	Czech_EBA_Unetice
MIB009	0.0033	-0.0011	0.0004	-0.0004	Czech_EBA_Unetice
MIB013	0.0031	-0.0008	-0.0001	-0.0003	Czech_EBA_Unetice
MIB019	0.0035	-0.0006	0.0004	-0.0001	Czech_EBA_Unetice
MIB020	0.0032	-0.0006	0.0003	-0.0009	Czech_EBA_Unetice
MIB021	0.0034	-0.0004	0.0003	-0.0004	Czech_EBA_Unetice
MIB026	0.0023	0.0002	0.0001	-0.0007	Czech_EBA_Unetice
MIB028	0.0031	-0.0007	0.0003	-0.0003	Czech_EBA_Unetice
MIB031	0.0032	-0.0004	0.0001	-0.0006	Czech_EBA_Unetice
MIB032	0.0026	-0.0006	0.0	-0.0005	Czech_EBA_Unetice
MIB034	0.0035	-0.0005	0.0002	-0.0005	Czech_EBA_Unetice
MIB035	0.0035	-0.001	0.0003	0.0002	Czech_EBA_Unetice
MIB036	0.0034	-0.0007	0.0002	0.0	Czech_EBA_Unetice
MIB037	0.0035	-0.0008	0.0001	-0.0002	Czech_EBA_Unetice
MIB039	0.0033	-0.0001	0.0004	0.0001	Czech_EBA_Unetice
MIB040	0.0032	-0.0009	0.0003	-0.0002	Czech_EBA_Unetice
MIB042	0.0031	-0.0004	0.0002	-0.0002	Czech_EBA_Unetice
MIB045	0.0036	-0.0003	0.0004	0.0007	Czech_EBA_Unetice
MIB046	0.0038	-0.001	0.0003	0.0006	Czech_EBA_Unetice
MIB047	0.003	-0.0006	0.0003	0.0003	Czech_EBA_Unetice
MIB048	0.0032	-0.0001	0.0002	-0.0002	Czech_EBA_Unetice
MIB049	0.0031	-0.0003	0.0001	-0.0011	Czech_EBA_Unetice
MIB051	0.0031	-0.0005	0.0006	-0.0005	Czech_EBA_Unetice
MIB052	0.0031	-0.0007	0.0002	-0.0006	Czech_EBA_Unetice
MIB054	0.0032	-0.0011	0.0003	0.0002	Czech_EBA_Unetice
MIB055	0.0033	-0.0013	0.0004	-0.0004	Czech_EBA_Unetice
MIB057	0.0034	-0.0005	0.0004	0.0001	Czech_EBA_Unetice
MIB058	0.0029	-0.0005	0.0003	-0.0001	Czech_EBA_Unetice
MIB060	0.0031	-0.0007	0.0002	-0.0003	Czech_EBA_Unetice
MIB062	0.003	-0.0004	0.0002	-0.0007	Czech_EBA_Unetice
MIB063	0.0031	-0.0006	0.0002	-0.0004	Czech_EBA_Unetice
MIB067	0.003	-0.0002	0.0003	0.0	Czech_EBA_Unetice
MIB068	0.003	0.0001	-0.0002	-0.0004	Czech_EBA_Unetice
MIB069	0.0032	-0.0009	0.0004	-0.0002	Czech_EBA_Unetice
MIB071	0.0032	-0.0007	0.0003	-0.0002	Czech_EBA_Unetice
MIB072	0.0034	-0.0007	0.0003	0.0002	Czech_EBA_Unetice
MIB075	0.0031	-0.0004	0.0003	0.0	Czech_EBA_Unetice
MIB077	0.0036	-0.0005	0.0004	0.0003	Czech_EBA_Unetice
MIB078	0.0031	-0.0004	0.001	0.0004	Czech_EBA_Unetice
MIB079	0.0034	-0.0005	0.0008	0.0002	Czech_EBA_Unetice
MIB082	0.0035	-0.0005	0.0	0.0	Czech_EBA_Unetice
MIB083	0.0035	-0.001	0.0003	0.0002	Czech_EBA_Unetice
MIB084	0.0033	-0.0008	0.0006	0.0	Czech_EBA_Unetice
MIB087	0.0033	-0.0006	0.0005	0.0002	Czech_EBA_Unetice
MIG009	0.0031	-0.0009	-0.0002	-0.0007	Czech_EBA_Unetice
MIG010	0.0036	-0.0012	0.0003	-0.0006	Czech_EBA_Unetice
MIG011	0.003	-0.0002	0.0002	0.0002	Czech_EBA_Unetice
MIS001	0.0031	-0.001	0.0003	-0.0002	Czech_EBA_Unetice
MIS002	0.0033	-0.0007	0.0005	-0.0006	Czech_EBA_Unetice
MIS004	0.003	-0.0004	0.0001	-0.0005	Czech_EBA_Unetice
MIS005	0.0037	-0.0006	0.0002	-0.0008	Czech_EBA_Unetice
MIS006	0.0032	-0.0007	0.0001	-0.0005	Czech_EBA_Unetice
MIS007	0.0027	0.0001	-0.0002	-0.0013	Czech_EBA_Unetice
PDA002	0.0033	-0.0011	0.0001	0.0005	Czech_EBA_Unetice
PMI001	0.0032	-0.0004	0.0001	-0.0002	Czech_EBA_Unetice
PMI003	0.0032	-0.0012	0.0002	-0.0002	Czech_EBA_Unetice
PMI004	0.0033	-0.0008	0.0009	-0.0008	Czech_EBA_Unetice
PMI006	0.0029	-0.0011	0.0005	-0.0003	Czech_EBA_Unetice
PMI009	0.0026	0.0004	0.0002	-0.0008	Czech_EBA_Unetice
PMI010	0.0032	-0.0008	0.0004	-0.0009	Czech_EBA_Unetice
PMI012	0.0028	-0.0003	0.0004	-0.0007	Czech_EBA_Unetice
ROU001	0.0034	-0.0015	0.0003	0.0007	Czech_EBA_Unetice
ROU003	0.004	-0.0016	0.0005	0.0004	Czech_EBA_Unetice
ROU004	0.0036	-0.001	0.0004	0.0005	Czech_EBA_Unetice
ROU006	0.0036	-0.0003	0.0004	-0.0006	Czech_EBA_Unetice
ROU007	0.004	-0.0011	0.0005	-0.0003	Czech_EBA_Unetice
VLI039	0.0029	-0.0011	0.0001	-0.0002	Czech_EBA_Unetice
VLI042	0.0033	-0.0001	0.0004	0.0001	Czech_EBA_Unetice
VLI045	0.0032	-0.0008	0.0	-0.0009	Czech_EBA_Unetice
VLI046	0.0031	-0.0004	0.0003	-0.001	Czech_EBA_Unetice
VLI047	0.0032	-0.0007	0.0002	-0.0011	Czech_EBA_Unetice
VLI050	0.0041	0.0004	0.001	0.0012	Czech_EBA_Unetice
VLI053	0.0034	0.0	0.0006	0.0031	Czech_EBA_Unetice
VLI058	0.0036	-0.0011	0.0003	-0.0006	Czech_EBA_Unetice
VLI060	0.0029	-0.0001	0.0	-0.0008	Czech_EBA_Unetice
VLI061	0.0029	-0.0008	0.0	-0.0008	Czech_EBA_Unetice
VLI065	0.0026	-0.0004	0.0002	-0.0006	Czech_EBA_Unetice
I4893	-0.0007	0.0046	-0.0008	0.0005	Czech_N
I4894	-0.0005	0.0046	-0.0005	0.0005	Czech_N
I15648	0.0012	0.0042	-0.0001	0.0002	Czech_N
I15819	0.0	0.0047	-0.0005	0.0005	Czech_N
I16092	0.0011	0.0047	-0.0005	-0.0002	Czech_N
I7952	-0.0011	0.0049	-0.0007	0.0009	Czech_N
I0518	0.0014	0.0054	-0.0006	-0.0022	England_N
I0519	0.0025	0.005	-0.0002	0.0001	England_N
I0520	0.003	0.0036	0.0006	-0.0024	England_N
I14326	0.0021	0.0054	-0.0005	0.0	England_N
I16463	0.0015	0.0054	-0.0006	-0.0009	England_N
I2605	0.0015	0.0049	-0.0007	0.0005	England_N
I2606	0.0014	0.0049	-0.0007	-0.001	England_N
I3005	0.0019	0.0056	-0.0008	-0.0001	England_N
I3040	0.0012	0.0055	-0.0008	-0.0004	England_N
I3068	0.0016	0.0051	-0.0006	0.0001	England_N
I4949_enhanced	0.0024	0.0048	-0.0005	-0.0012	England_N
I5366	0.0015	0.0054	-0.0003	-0.0008	England_N
I5374	0.001	0.0063	-0.0004	-0.0026	England_N
I5387	0.0019	0.0049	-0.0004	-0.0006	England_N
I6746	0.0021	0.0054	-0.0006	-0.0004	England_N
I6747	0.0014	0.0051	-0.0006	-0.0009	England_N
I6750	0.0017	0.005	-0.0004	-0.0004	England_N
I6751	0.002	0.0049	-0.0002	-0.0005	England_N
I6753	0.0021	0.0049	-0.0005	0.0	England_N
I6755	0.0018	0.0054	-0.0006	-0.001	England_N
I6757	0.0019	0.005	-0.0006	0.0001	England_N
I6759	0.0021	0.005	-0.0003	-0.0002	England_N
I6760	0.0022	0.0048	-0.0008	-0.0004	England_N
I6761	0.0017	0.0053	-0.0007	0.0001	England_N
I6762	0.002	0.0051	-0.0004	-0.0007	England_N
I4949	0.0023	0.0048	-0.0004	-0.0012	England_N
I30333	0.0016	0.004	-0.0001	-0.0006	England_N_Megalithic
I30300	0.002	0.0051	-0.0006	-0.0007	England_N_Megalithic
I12439	0.0019	0.0049	-0.0005	-0.0008	England_N_Megalithic
I12440	0.0019	0.0053	-0.0005	-0.0003	England_N_Megalithic
I13888	0.0017	0.0053	-0.0006	-0.0006	England_N_Megalithic
I13889	0.0017	0.005	-0.0003	-0.0007	England_N_Megalithic
I13890	0.0017	0.0052	-0.0005	-0.0005	England_N_Megalithic
I13891	0.0019	0.0049	-0.0004	0.0001	England_N_Megalithic
I13892	0.0018	0.0051	-0.0006	-0.0006	England_N_Megalithic
I13893	0.0016	0.005	-0.0004	-0.0009	England_N_Megalithic
I13896	0.0017	0.0054	-0.0007	-0.0006	England_N_Megalithic
I13897	0.0019	0.0048	-0.0007	-0.0009	England_N_Megalithic
I13898	0.0016	0.0049	-0.0006	-0.001	England_N_Megalithic
I13899	0.002	0.0049	-0.0006	0.0001	England_N_Megalithic
I20821	0.0016	0.0048	-0.0009	-0.0004	England_N_Megalithic
I30293	0.0019	0.005	-0.0007	-0.0001	England_N_Megalithic
I30299	0.0016	0.005	-0.0006	-0.0007	England_N_Megalithic
I30302	0.0017	0.0049	-0.0006	-0.0001	England_N_Megalithic
I21392_v54.1_addback	0.0004	0.0032	-0.0003	0.0034	England_N_Megalithic
s19_0LS11_1_noUDG.SG	0.0061	-0.002	0.0019	0.0024	Estonia_BA.SG
s19_V14_2_noUDG.SG	0.0064	-0.0021	0.0023	0.0016	Estonia_BA.SG
s19_V16_1_noUDG.SG	0.0057	-0.0024	0.0018	0.0014	Estonia_BA.SG
s19_V9_2_noUDG.SG	0.0061	-0.0022	0.0019	0.0025	Estonia_BA.SG
s19_X02_1_noUDG.SG	0.0049	-0.0021	0.0023	-0.0001	Estonia_BA.SG
s19_X08_1_noUDG.SG	0.006	-0.0018	0.0018	0.0016	Estonia_BA.SG
s19_X10_1_noUDG.SG	0.0055	-0.002	0.0023	0.0002	Estonia_BA.SG
s19_X11_1_noUDG.SG	0.0063	-0.0029	0.002	0.0012	Estonia_BA.SG
s19_X12_1_noUDG.SG	0.0055	-0.0022	0.0025	0.0006	Estonia_BA.SG
s19_X14_1_noUDG.SG	0.0056	-0.0021	0.0017	0.0031	Estonia_BA.SG
s19_X15_2_noUDG.SG	0.0055	-0.0022	0.002	0.0006	Estonia_BA.SG
s19_X17_2_noUDG.SG	0.0057	-0.0021	0.0022	0.0021	Estonia_BA.SG
s19_X20_1_noUDG.SG	0.0058	-0.0016	0.0023	0.0022	Estonia_BA.SG
MA968.MA976_noUDG.SG	0.0017	-0.0013	0.002	-0.0015	Estonia_CordedWare.SG
EKA1_noUDG.SG	0.0038	-0.0014	0.0025	-0.0017	Estonia_CordedWare.SG
MA971_noUDG.SG	0.0029	-0.0021	0.001	-0.0019	Estonia_CordedWare.SG
MA973_noUDG.SG	0.0026	-0.0014	0.0007	-0.0012	Estonia_CordedWare.SG
BIS130.SG	0.0027	-0.0001	-0.0002	0.0001	France_GrandEst_EBA.SG
BIS385.SG	0.003	0.0003	0.0	-0.0003	France_GrandEst_EBA.SG
OBE3626-1.SG	0.0038	0.0	-0.0002	-0.0008	France_GrandEst_EBA.SG
OBE3722.SG	0.0035	0.0001	0.0003	-0.0009	France_GrandEst_EBA.SG
PSS4170.SG	0.0031	0.0011	-0.0002	-0.0003	France_GrandEst_EBA.SG
RIX15.SG	0.003	0.0015	0.0	0.0005	France_GrandEst_EBA.SG
RIX4.SG	0.0032	0.0011	0.0	0.0002	France_GrandEst_EBA.SG
BERG02-2.SG	0.0013	0.0053	-0.0006	0.0004	France_GrandEst_MN.SG
BERG157-2.SG	0.0013	0.0051	-0.001	-0.0005	France_GrandEst_MN.SG
BERG157-7.SG	0.0007	0.0048	-0.0003	-0.0003	France_GrandEst_MN.SG
BUCH2.SG	0.0008	0.0057	-0.0006	-0.0005	France_GrandEst_MN.SG
PSS4693.SG	0.0011	0.0051	-0.0009	-0.0002	France_GrandEst_MN.SG
ROS102.SG	0.0009	0.0046	-0.0002	-0.0001	France_GrandEst_MN.SG
ROS45.SG	0.0003	0.0047	-0.0002	-0.001	France_GrandEst_MN.SG
ROS78.SG	0.0003	0.0045	-0.0006	0.0001	France_GrandEst_MN.SG
ROS82.SG	-0.0002	0.0048	-0.0001	0.0001	France_GrandEst_MN.SG
WET370.SG	0.0013	0.0049	-0.0006	0.0008	France_GrandEst_MN.SG
FLR001	0.0012	0.0054	-0.0006	-0.0012	France_MN
FLR002	0.0012	0.0051	-0.0006	-0.0011	France_MN
FLR003	0.0013	0.0054	-0.0006	-0.0013	France_MN
FLR004	0.0011	0.0052	-0.0008	-0.0007	France_MN
FLR005	0.0008	0.0053	-0.0009	-0.0009	France_MN
FLR007	0.0011	0.0055	-0.0008	0.0	France_MN
FLR010	0.0005	0.0054	-0.0006	-0.0002	France_MN
FLR013	0.0013	0.0052	-0.0006	-0.0004	France_MN
FLR014	0.0011	0.0051	-0.0007	-0.0009	France_MN
GRG003	0.0011	0.0054	-0.001	0.0	France_MN
GRG008	0.0011	0.0051	-0.001	0.0003	France_MN
GRG015	0.0011	0.0051	-0.0009	-0.0013	France_MN
GRG016	0.0009	0.0053	-0.0009	0.0	France_MN
GRG018	0.0012	0.0053	-0.0007	-0.0004	France_MN
GRG019	0.0011	0.0057	-0.001	-0.0008	France_MN
GRG021	0.001	0.0052	-0.0008	-0.0001	France_MN
GRG022	0.0016	0.0054	-0.0008	-0.0001	France_MN
GRG023	0.0013	0.0053	-0.0007	-0.0012	France_MN
GRG025	0.0006	0.0056	-0.0006	-0.0008	France_MN
GRG027	0.0011	0.0056	-0.0008	0.0001	France_MN
GRG028	0.0011	0.0054	-0.0006	-0.0005	France_MN
GRG032	0.0011	0.0053	-0.0007	-0.0006	France_MN
GRG035	0.001	0.0051	-0.0005	-0.0011	France_MN
GRG041	0.0009	0.0055	-0.0009	-0.0004	France_MN
GRG043	0.0008	0.0053	-0.0008	-0.0005	France_MN
GRG047	0.0009	0.0051	-0.001	-0.0006	France_MN
GRG049	0.0008	0.0053	-0.0009	-0.0004	France_MN
GRG050	0.0015	0.0052	-0.0005	-0.0009	France_MN
GRG052	0.0008	0.0056	-0.0011	-0.001	France_MN
GRG056	0.0011	0.0053	-0.0008	-0.0004	France_MN
GRG057	0.0011	0.0052	-0.0007	-0.0001	France_MN
OBN002	0.0021	0.0046	-0.0002	0.0002	France_MN
OBN004	0.0001	0.0049	-0.0007	0.0003	France_MN
OBN005	0.002	0.0045	-0.0002	0.0004	France_MN
OBN006	0.0002	0.0044	-0.0003	0.0001	France_MN
OBN007	-0.0002	0.005	-0.0007	0.0	France_MN
OBN008	0.0023	0.0051	-0.0002	-0.0008	France_MN
OBN009	-0.0001	0.0049	-0.0006	0.0009	France_MN
OBN010	0.0023	0.0048	-0.0006	-0.0003	France_MN
OBN011	0.0003	0.0045	-0.0003	0.0005	France_MN
PRI001	0.0013	0.0049	-0.0009	-0.0012	France_MN
PRI005	0.0014	0.0042	-0.0005	-0.0009	France_MN
PRI006	0.0017	0.0054	-0.0007	-0.001	France_MN
CRE20D.SG	0.0006	0.0058	-0.0006	-0.0007	France_Occitanie_MN.SG
Pir4.SG	0.0015	0.0057	-0.0006	-0.0017	France_Occitanie_MN.SG
EUG11.SG	0.0026	0.0028	-0.0004	-0.001	France_Occitanie_EBA.SG
PIR3037AB.SG	0.0018	0.0023	-0.0008	-0.0005	France_Occitanie_EBA.SG
PIR3116B.SG	0.0026	0.0012	-0.0001	0.0003	France_Occitanie_EBA.SG
Pir6.SG	0.0013	0.0026	0.001	-0.0013	France_Occitanie_MBA.SG
BDB001	0.0117	0.0014	0.002	-0.0001	Germany_Mesolithic
BOT004	0.0105	0.0017	0.0015	0.0006	Germany_Mesolithic
BOT005	0.0119	0.0017	0.0024	-0.0011	Germany_Mesolithic
HBS002	-0.0007	0.0046	-0.0005	0.0002	Germany_EN_LBK
HBS004	-0.001	0.0047	-0.0008	0.0	Germany_EN_LBK
HBS005	-0.0009	0.0046	-0.0004	0.0012	Germany_EN_LBK
HBS006	-0.0009	0.0047	-0.0008	-0.0001	Germany_EN_LBK
HBS007	-0.0009	0.0049	-0.0004	0.001	Germany_EN_LBK
HBS008	-0.0014	0.0051	-0.0012	-0.0005	Germany_EN_LBK
HBS009	-0.001	0.0045	-0.0003	0.001	Germany_EN_LBK
I0018	-0.0009	0.0047	-0.0009	0.0002	Germany_EN_LBK
I0022	-0.0011	0.0048	-0.0004	0.0008	Germany_EN_LBK
I0025	-0.0009	0.0049	-0.0005	-0.001	Germany_EN_LBK
I0026	-0.0014	0.005	-0.0005	-0.0007	Germany_EN_LBK
I0054	-0.0006	0.0046	-0.0007	-0.0002	Germany_EN_LBK
I0056	-0.0006	0.005	-0.0007	-0.0001	Germany_EN_LBK
I0100	-0.0005	0.0049	-0.0005	0.0001	Germany_EN_LBK
I0795	-0.0004	0.0052	-0.0005	-0.0003	Germany_EN_LBK
I0797	-0.0012	0.0045	-0.0005	0.0008	Germany_EN_LBK
I2014	-0.001	0.0049	-0.0014	0.0002	Germany_EN_LBK
I2022	-0.0008	0.0049	0.0	0.0	Germany_EN_LBK
SCH001	-0.0011	0.0044	-0.0004	0.0016	Germany_EN_LBK
SCH004	-0.0006	0.0046	0.0005	0.0001	Germany_EN_LBK
SCH007	-0.0006	0.004	-0.0004	-0.0001	Germany_EN_LBK
SCH009	-0.0009	0.0042	-0.0006	0.0006	Germany_EN_LBK
SCH010	-0.001	0.0048	-0.0007	-0.0002	Germany_EN_LBK
SCH011	-0.0007	0.0038	-0.0004	0.0011	Germany_EN_LBK
SCH014	-0.001	0.0044	-0.0008	0.0004	Germany_EN_LBK
SCH015	0.0	0.0049	-0.0003	-0.004	Germany_EN_LBK
SCH016	-0.0013	0.0043	-0.0002	0.0009	Germany_EN_LBK
SCH018	-0.0008	0.0041	0.0003	-0.0012	Germany_EN_LBK
SMH004	-0.0012	0.0045	-0.0002	-0.0002	Germany_EN_LBK
XN164	-0.0012	0.0046	-0.0002	-0.0003	Germany_EN_LBK
XN165	-0.0015	0.0048	-0.0006	0.0001	Germany_EN_LBK
XN166	-0.0012	0.0049	-0.0004	-0.0002	Germany_EN_LBK
XN167	-0.0013	0.0045	-0.0006	0.0004	Germany_EN_LBK
XN168	-0.001	0.0044	-0.0006	0.0005	Germany_EN_LBK
XN169	-0.0011	0.0049	-0.0005	0.0008	Germany_EN_LBK
XN170	-0.0009	0.0048	-0.0002	-0.0003	Germany_EN_LBK
XN171	-0.0013	0.0044	-0.0004	0.0003	Germany_EN_LBK
XN172	-0.0009	0.0049	-0.0005	0.0006	Germany_EN_LBK
XN173	-0.0009	0.0048	-0.0008	0.001	Germany_EN_LBK
XN174	-0.001	0.0046	-0.0006	0.0004	Germany_EN_LBK
XN175	-0.0015	0.0045	-0.0007	0.0006	Germany_EN_LBK
XN178	-0.0018	0.0045	-0.0005	-0.0006	Germany_EN_LBK
XN180	-0.0009	0.0042	-0.0002	-0.0007	Germany_EN_LBK
XN182	-0.0007	0.0043	-0.0003	0.0003	Germany_EN_LBK
XN183	-0.0003	0.0043	-0.0001	-0.0002	Germany_EN_LBK
XN188	-0.0009	0.0045	-0.0008	0.0013	Germany_EN_LBK
XN191	-0.0005	0.0034	-0.0012	-0.0012	Germany_EN_LBK
XN205	-0.0008	0.0041	-0.0001	-0.0006	Germany_EN_LBK
XN206	0.0003	0.0036	-0.0003	-0.0001	Germany_EN_LBK
XN207	-0.0008	0.005	-0.0007	-0.0009	Germany_EN_LBK
XN211	0.0	0.0042	-0.0004	-0.0003	Germany_EN_LBK
XN215	-0.0008	0.0035	-0.0009	0.0006	Germany_EN_LBK
XN224	-0.0002	0.0041	-0.0003	-0.0003	Germany_EN_LBK
XN225	-0.0013	0.0044	0.0004	-0.0011	Germany_EN_LBK
I0046	-0.0006	0.0047	-0.0007	0.0002	Germany_EN_LBK
I0048	-0.0014	0.0043	-0.0006	0.0001	Germany_EN_LBK
I0057	-0.001	0.0047	0.0	0.0003	Germany_EN_LBK
I0659	-0.0008	0.0051	-0.0008	0.0002	Germany_EN_LBK
I0821	-0.0005	0.0046	-0.0007	0.0003	Germany_EN_LBK
I1550	-0.0011	0.0046	-0.0006	0.0002	Germany_EN_LBK
I2008	-0.0004	0.0045	-0.0006	0.0003	Germany_EN_LBK
I2017	-0.0017	0.0049	-0.0012	0.0001	Germany_EN_LBK
I2026	-0.0016	0.0044	-0.0003	0.0018	Germany_EN_LBK
I2029	-0.0008	0.0046	-0.0006	0.0002	Germany_EN_LBK
I2030	-0.0011	0.0044	-0.0007	0.0013	Germany_EN_LBK
I2032	-0.001	0.004	-0.0009	0.0002	Germany_EN_LBK
I2036	-0.0013	0.0049	-0.0009	-0.0006	Germany_EN_LBK
I2037	-0.0008	0.0048	-0.0008	0.0007	Germany_EN_LBK
I2038	-0.0014	0.0052	-0.0005	-0.0007	Germany_EN_LBK
AITI_119	0.0022	0.0011	0.0001	-0.0007	Germany_Lech_EBA
AITI_120	0.002	0.0007	0.0001	-0.0002	Germany_Lech_EBA
AITI_2	0.0028	0.0007	0.0002	-0.0002	Germany_Lech_EBA
AITI_36_noUDG	0.0021	0.0024	0.0007	-0.0011	Germany_Lech_EBA
AITI_40_noUDG	0.0022	0.001	-0.0001	-0.0013	Germany_Lech_EBA
AITI_43	0.0021	0.0018	-0.0002	-0.0002	Germany_Lech_EBA
AITI_50_noUDG	0.0031	0.0	0.0003	-0.0004	Germany_Lech_EBA
AITI_62A_noUDG	0.0026	0.0005	0.0003	0.001	Germany_Lech_EBA
AITI_66_d	0.0034	0.0024	0.0004	-0.0019	Germany_Lech_EBA
AITI_70	0.002	0.0018	0.0	-0.0004	Germany_Lech_EBA
AITI_72	0.0024	0.0014	-0.0002	-0.0003	Germany_Lech_EBA
AITI_78	0.0022	0.001	-0.0002	-0.0006	Germany_Lech_EBA
AITI_95_d	0.0015	0.0024	0.0003	0.0019	Germany_Lech_EBA
AITI_98	0.0015	0.0014	0.0002	0.0003	Germany_Lech_EBA
OBKR_50_d	0.0023	0.0011	0.0011	-0.0028	Germany_Lech_EBA
OBKR_6	0.0018	0.0008	-0.0002	0.0005	Germany_Lech_EBA
OBKR_76	0.0015	0.0001	0.0011	-0.0014	Germany_Lech_EBA
OBKR_80	0.003	0.0002	0.0004	-0.0002	Germany_Lech_EBA
OBKR_84	0.0023	0.0004	-0.0005	-0.0006	Germany_Lech_EBA
POST_16	0.0019	0.0009	0.0005	-0.0001	Germany_Lech_EBA
POST_2	0.0033	0.0013	0.0007	-0.0011	Germany_Lech_EBA
POST_28	0.0025	0.0012	0.0001	0.0001	Germany_Lech_EBA
POST_35_d	0.0034	0.0011	0.0002	-0.001	Germany_Lech_EBA
POST_47	0.0022	0.0015	0.0002	-0.0008	Germany_Lech_EBA
POST_6	0.0033	0.0	0.0004	-0.0007	Germany_Lech_EBA
POST_85	0.0013	0.0008	0.0002	-0.0004	Germany_Lech_EBA
POST_99_d	0.0029	0.0007	-0.0001	0.0008	Germany_Lech_EBA
UNTA58_149	0.0032	0.0012	-0.0003	-0.0001	Germany_Lech_EBA
UNTA58_153	0.0027	0.0009	0.0002	-0.0016	Germany_Lech_EBA
UNTA85_1412	0.0025	0.0008	-0.0002	-0.0002	Germany_Lech_EBA
WEHR_1192SkB	0.0032	0.0002	0.0004	-0.0002	Germany_Lech_EBA
WEHR_1586_d	0.0025	0.0012	0.0008	0.0009	Germany_Lech_EBA
I0049	0.0033	-0.0021	0.0009	-0.0006	Germany_CordedWare
I0103	0.0035	-0.0021	0.0004	-0.0009	Germany_CordedWare
I0104	0.0031	-0.0021	0.0003	0.0002	Germany_CordedWare
I0106	0.0032	-0.0016	0.0012	-0.0009	Germany_CordedWare
I1532	0.0032	-0.0017	0.0005	-0.0002	Germany_CordedWare
I1536	0.0026	-0.0027	0.0007	0.0	Germany_CordedWare
I1538	0.0034	-0.0027	0.0005	-0.0009	Germany_CordedWare
I1539	0.0038	-0.0018	0.0004	-0.0009	Germany_CordedWare
I1542	0.0029	-0.0016	0.0007	-0.0011	Germany_CordedWare
I1544	0.0036	-0.0013	0.0004	-0.0012	Germany_CordedWare
I0108	0.0032	0.0012	0.0001	-0.0009	Germany_BellBeaker
I0111	0.0029	0.0002	0.0	-0.0005	Germany_BellBeaker
I0112	0.0036	-0.0001	0.0001	0.0002	Germany_BellBeaker
I0113	0.0031	0.0011	0.0001	-0.0007	Germany_BellBeaker
I0806	0.0033	-0.0007	-0.0001	-0.0012	Germany_BellBeaker
I1546	0.0036	0.0003	0.0002	-0.0007	Germany_BellBeaker
I1549	0.0035	-0.0002	0.0001	-0.0007	Germany_BellBeaker
I3588	0.0026	0.0006	-0.0002	0.0003	Germany_BellBeaker
I3589	0.0025	0.0	0.0003	-0.0002	Germany_BellBeaker
I3590	0.0017	0.0014	-0.0001	-0.0012	Germany_BellBeaker
I3594	0.0012	0.0024	-0.0003	0.0003	Germany_BellBeaker
I3600	0.0032	-0.0004	-0.0001	-0.0006	Germany_BellBeaker
I3601	0.0025	-0.0006	0.0002	-0.0014	Germany_BellBeaker
I4134	0.0021	0.0014	-0.0003	0.0001	Germany_BellBeaker
I4143	0.0036	0.0005	-0.0003	-0.0008	Germany_BellBeaker
I4144	0.0032	-0.0018	0.0005	-0.0011	Germany_BellBeaker
I5014	0.0025	-0.0002	0.0005	0.0005	Germany_BellBeaker
I5023	0.0036	-0.0002	0.0	-0.001	Germany_BellBeaker
I5523	0.0029	-0.0007	0.0003	-0.0003	Germany_BellBeaker
I5524	0.001	0.0016	-0.0004	-0.0003	Germany_BellBeaker
I5525	0.0035	0.0004	0.0001	0.0	Germany_BellBeaker
I5527	0.0028	0.0	0.0012	-0.0018	Germany_BellBeaker
I5529	0.0025	0.0003	-0.0001	0.0003	Germany_BellBeaker
I5531	0.0037	-0.0003	0.0007	0.0002	Germany_BellBeaker
I5658	0.0032	-0.0002	0.0001	-0.001	Germany_BellBeaker
I5659	0.0039	-0.0003	0.0002	0.0004	Germany_BellBeaker
I5833	0.0029	0.0004	0.0002	0.0001	Germany_BellBeaker
I5834	0.0029	0.0003	0.0003	-0.0007	Germany_BellBeaker
I5836	0.0031	-0.001	0.0003	-0.0007	Germany_BellBeaker
I6482	0.0013	-0.0001	-0.0009	-0.004	Germany_BellBeaker
I6590	0.0031	0.0007	0.0002	-0.0002	Germany_BellBeaker
I6591	0.0022	0.0006	0.0001	-0.001	Germany_BellBeaker
I6624	0.0026	0.0013	0.0001	-0.0002	Germany_BellBeaker
I0060	0.0025	0.0006	0.0003	-0.0005	Germany_BellBeaker
I3602	0.0038	-0.0008	0.0004	-0.0005	Germany_BellBeaker
I3604	0.0021	0.0004	-0.0006	-0.0015	Germany_BellBeaker
I4249	0.0022	0.0012	0.0008	-0.0007	Germany_BellBeaker
I4250	0.0038	0.0009	0.0002	0.0018	Germany_BellBeaker
I5655	0.0023	0.0006	0.001	0.0018	Germany_BellBeaker
I5661	0.0033	-0.0005	0.0005	-0.0022	Germany_BellBeaker
I5663	0.0035	0.0012	0.0013	-0.006	Germany_BellBeaker
MX252	0.0026	0.0006	0.0001	0.0001	Germany_SouthernGermany_Singen_EBA
MX254	0.0028	0.0014	-0.0002	-0.0006	Germany_SouthernGermany_Singen_EBA
MX256	0.0022	0.0012	-0.0001	-0.0004	Germany_SouthernGermany_Singen_EBA
MX257	0.0027	0.001	0.0	-0.0006	Germany_SouthernGermany_Singen_EBA
MX258	0.0023	0.0003	0.0004	-0.0016	Germany_SouthernGermany_Singen_EBA
MX270	0.0027	0.0011	0.0003	-0.0006	Germany_SouthernGermany_Singen_EBA
MX277	0.002	0.002	-0.0001	-0.0002	Germany_SouthernGermany_Singen_EBA
MX279	0.0031	0.0008	0.0001	-0.0009	Germany_SouthernGermany_Singen_EBA
MX280	0.0031	0.0008	0.0002	-0.0004	Germany_SouthernGermany_Singen_EBA
MX288	0.0031	0.001	-0.0003	-0.0002	Germany_SouthernGermany_Singen_EBA
I13514	-0.0014	0.0022	-0.0005	0.0	Greece_BA_Mycenaean
I13516	-0.0017	0.0024	-0.0003	0.0008	Greece_BA_Mycenaean
I13518	-0.0015	0.002	-0.0003	-0.0001	Greece_BA_Mycenaean
I13519_d	-0.0021	0.0025	-0.0005	-0.0005	Greece_BA_Mycenaean
I14872	-0.0021	0.0027	-0.0019	-0.0003	Greece_BA_Mycenaean
I15571	-0.0022	0.0023	-0.0005	-0.0003	Greece_BA_Mycenaean
I15582	-0.0019	0.0022	-0.0006	0.0001	Greece_BA_Mycenaean
I16709	-0.0015	0.0024	-0.0004	0.0	Greece_BA_Mycenaean
I19366	-0.0017	0.0022	-0.0004	-0.0002	Greece_BA_Mycenaean
I19368	-0.0013	0.0016	-0.0004	-0.0024	Greece_BA_Mycenaean
I9006	-0.0019	0.0018	-0.0009	0.0003	Greece_BA_Mycenaean
I9010	-0.0016	0.003	-0.0005	-0.0009	Greece_BA_Mycenaean
I9041	-0.0016	0.002	-0.0008	0.0	Greece_BA_Mycenaean
I9127	-0.0027	0.0033	-0.0014	0.0002	Greece_Minoan_Odigitria
I9128	-0.0026	0.0026	-0.001	0.0009	Greece_Minoan_Odigitria
I9129	-0.0033	0.0038	-0.0002	0.0	Greece_Minoan_Odigitria
I9130	-0.0024	0.0038	-0.0009	-0.0001	Greece_Minoan_Odigitria
I9131	-0.0024	0.0036	-0.0008	0.0001	Greece_Minoan_Odigitria
I1507	0.0105	0.001	0.002	0.0002	Hungary_EN_HG_Koros
I4971	0.0097	0.0012	0.0017	0.0006	Hungary_EN_HG_Koros
I2366_published	0.0006	0.0045	-0.0005	-0.0004	Hungary_LateC_Baden
I2367_published	0.0001	0.005	-0.0007	-0.0003	Hungary_LateC_Baden
I2790_enhanced	-0.0005	0.0047	-0.0005	0.0001	Hungary_LateC_Protoboleraz
I2791_enhanced	0.0002	0.0047	-0.0004	0.0	Hungary_LateC_Protoboleraz
I2790_published	-0.0005	0.0048	-0.0005	0.0	Hungary_LateC_Protoboleraz
I2791_published	0.0002	0.0046	-0.0004	-0.0002	Hungary_LateC_Protoboleraz
I1905_enhanced	-0.0001	0.0042	-0.0004	0.0006	Hungary_LN_Lengyel
I10613	-0.0008	0.0048	-0.0014	0.0	Hungary_LN_Lengyel
I10614	-0.0013	0.005	-0.0005	0.0025	Hungary_LN_Lengyel
I10615	0.0007	0.0043	0.0004	0.0001	Hungary_LN_Lengyel
I10616	0.0003	0.0047	-0.0002	-0.001	Hungary_LN_Lengyel
I10618	-0.0006	0.0046	-0.0004	0.0003	Hungary_LN_Lengyel
I10619	-0.0009	0.0047	-0.0006	0.0005	Hungary_LN_Lengyel
I10622	-0.0007	0.0044	-0.0007	0.0	Hungary_LN_Lengyel
I10623	-0.0003	0.0046	-0.0006	0.0002	Hungary_LN_Lengyel
I10624	-0.0008	0.0045	-0.0005	-0.0003	Hungary_LN_Lengyel
I10625	-0.0004	0.0041	-0.0003	0.0007	Hungary_LN_Lengyel
I10751	-0.0007	0.005	-0.0004	0.0	Hungary_LN_Lengyel
I10750	-0.0003	0.0048	-0.0006	0.0011	Hungary_LN_Lengyel
I10748	-0.001	0.0044	-0.0008	0.0003	Hungary_LN_Lengyel
I10749	-0.0004	0.0049	-0.0005	0.0005	Hungary_LN_Lengyel
I10617	-0.0006	0.0043	-0.0006	-0.0002	Hungary_LN_Lengyel
I1902_published	-0.0006	0.0048	-0.0009	-0.0008	Hungary_LN_Lengyel
I1905_published	-0.0001	0.0043	-0.0004	0.0008	Hungary_LN_Lengyel
I5110	0.0002	0.0043	-0.0004	0.0009	Hungary_LN_Tisza
I0447_enhanced	-0.0002	0.0044	-0.0005	0.0002	Hungary_LN_Tisza
I0447_published	-0.0003	0.0047	-0.0005	0.0	Hungary_LN_Tisza
I2359	0.0006	0.0044	-0.0006	0.0006	Hungary_LN_Tisza
I2748	0.0005	0.0041	-0.0004	0.0017	Hungary_LN_Tisza
PN04.SG	0.0012	0.005	-0.0008	-0.0002	Ireland_EN.SG
PN05.SG	0.0019	0.0053	-0.0005	-0.0003	Ireland_EN.SG
PN10_PN113.SG	0.0015	0.0053	-0.0006	-0.0003	Ireland_EN.SG
PN107.SG	0.002	0.0049	-0.0006	-0.0004	Ireland_EN.SG
ANN1.SG	0.0016	0.005	-0.0006	0.0	Ireland_MN.SG
ANN2.SG	0.002	0.0053	-0.0008	-0.0002	Ireland_MN.SG
ARD2.SG	0.0021	0.0051	-0.0006	0.0002	Ireland_MN.SG
ASH1.SG	0.0013	0.0052	-0.0007	-0.0005	Ireland_MN.SG
BG72.SG	0.0018	0.0047	-0.0005	-0.001	Ireland_MN.SG
CH448.SG	0.0015	0.0051	-0.0005	-0.0002	Ireland_MN.SG
GNM1007.SG	0.0019	0.005	-0.0006	-0.0006	Ireland_MN.SG
GNM1076.SG	0.0018	0.0048	-0.0003	-0.0011	Ireland_MN.SG
MB6.SG	0.0016	0.0051	-0.0006	-0.0005	Ireland_MN.SG
NG10.SG	0.0022	0.0053	-0.0006	-0.0004	Ireland_MN.SG
NGZ1.SG	0.0021	0.0046	-0.0004	-0.0007	Ireland_MN.SG
PB1327.SG	0.0017	0.0048	-0.0005	-0.0007	Ireland_MN.SG
PB1794.SG	0.0017	0.0053	-0.0003	0.0004	Ireland_MN.SG
PB186.SG	0.0018	0.0051	-0.0006	-0.0002	Ireland_MN.SG
PB2031.SG	0.0016	0.005	-0.0005	-0.0006	Ireland_MN.SG
PB443.SG	0.002	0.0049	-0.0005	-0.0013	Ireland_MN.SG
PB581.SG	0.0015	0.0051	-0.0007	-0.0002	Ireland_MN.SG
PB672.SG	0.0019	0.0048	-0.0005	-0.0003	Ireland_MN.SG
PB675.SG	0.0025	0.005	0.0	-0.0007	Ireland_MN.SG
PB754.SG	0.0018	0.0053	-0.0006	-0.0012	Ireland_MN.SG
PB768.SG	0.0021	0.0049	-0.0004	-0.0001	Ireland_MN.SG
PN03.SG	0.002	0.0055	-0.0007	-0.0003	Ireland_MN.SG
PN06.SG	0.0015	0.0052	-0.0004	-0.0002	Ireland_MN.SG
PN07.SG	0.0018	0.005	-0.0007	0.0	Ireland_MN.SG
PN12.SG	0.0015	0.0053	-0.0005	-0.001	Ireland_MN.SG
PN16.SG	0.0018	0.0051	-0.0007	-0.0009	Ireland_MN.SG
CAK530.SG	0.0015	0.0048	-0.0004	-0.0005	Ireland_LN.SG
CAK531.SG	0.0016	0.0053	-0.0007	-0.0008	Ireland_LN.SG
CAK532.SG	0.0019	0.0049	-0.0006	-0.0002	Ireland_LN.SG
CAK533.SG	0.002	0.005	-0.0007	0.0	Ireland_LN.SG
CAK68.SG	0.0022	0.0053	-0.0005	-0.0003	Ireland_LN.SG
I10092	-0.0055	0.0019	0.001	-0.0008	Israel_MLBA
I10093	-0.0056	0.0022	0.0014	0.0001	Israel_MLBA
I10097	-0.0054	0.002	0.0006	0.0001	Israel_MLBA
I10099	-0.0056	0.0014	0.0007	-0.001	Israel_MLBA
I10101	-0.0048	0.0014	0.0004	0.0013	Israel_MLBA
I10104	-0.0052	0.0017	0.0001	-0.0015	Israel_MLBA
I10106	-0.0055	0.0018	0.0008	0.0007	Israel_MLBA
I10264	-0.0058	0.0014	0.0008	0.0005	Israel_MLBA
I10265	-0.0057	0.0011	0.0013	-0.0002	Israel_MLBA
I10266	-0.0058	0.0009	0.0	-0.0001	Israel_MLBA
I10268	-0.0056	0.0018	0.0007	-0.0005	Israel_MLBA
I10768	-0.0048	0.0012	0.0006	-0.0006	Israel_MLBA
I10770	-0.0057	0.0009	0.0002	0.0001	Israel_MLBA
I10771	-0.0058	0.0019	0.0007	-0.0012	Israel_MLBA
I2062	-0.0057	0.0018	0.0007	-0.0004	Israel_MLBA
I2190	-0.0057	0.0011	0.0006	0.0004	Israel_MLBA
I2195	-0.0045	0.0013	0.0005	0.0005	Israel_MLBA
I2198	-0.0055	0.0013	0.0008	0.0004	Israel_MLBA
I3832	-0.0057	0.0019	0.001	-0.0005	Israel_MLBA
I3965	-0.0054	0.0015	0.0003	0.0003	Israel_MLBA
I3966	-0.0055	0.0015	0.0007	-0.0009	Israel_MLBA
I4518	-0.0059	0.0017	0.0007	-0.0002	Israel_MLBA
I4519	-0.0052	0.0017	-0.0001	0.0005	Israel_MLBA
I4525	-0.0055	0.0015	0.0007	-0.0007	Israel_MLBA
I6922	-0.0055	0.0023	0.0012	0.0034	Israel_MLBA
I6923	-0.0053	0.0025	0.0011	0.0	Israel_MLBA
I6924	-0.0052	0.0031	0.0014	-0.0014	Israel_MLBA
I6928	-0.0062	0.0033	0.0023	-0.0003	Israel_MLBA
I7002	-0.0063	0.003	0.0012	-0.0022	Israel_MLBA
I7003	-0.0052	0.0022	0.0007	-0.0002	Israel_MLBA
I7182	-0.0058	0.0028	0.0017	-0.0001	Israel_MLBA
I8187	-0.0052	0.0017	0.0007	0.0004	Israel_MLBA
I10263	-0.0053	0.0015	0.0004	0.0004	Israel_MLBA
I10359	-0.0062	0.0014	0.0	-0.0005	Israel_MLBA
I1934	-0.0064	0.0012	0.0013	0.0006	Israel_MLBA
I0867	-0.0051	0.005	0.0012	-0.0006	Israel_PPNB
Villabruna_noUDG	0.0103	0.0021	0.003	-0.0013	Italy_North_Villabruna_HG
SUA001_d	0.0014	0.0052	-0.0008	-0.0006	Italy_Sardinia_BA_Nuragic
SUA003	0.0013	0.0052	-0.0011	-0.0005	Italy_Sardinia_BA_Nuragic
ORC001	0.001	0.0055	-0.001	-0.0003	Italy_Sardinia_BA_Nuragic
ORC003	0.0013	0.0053	-0.001	-0.0005	Italy_Sardinia_BA_Nuragic
ORC004	0.0011	0.0055	-0.0008	-0.0003	Italy_Sardinia_BA_Nuragic
ORC005	0.0011	0.0054	-0.0009	-0.0002	Italy_Sardinia_BA_Nuragic
ORC006	0.0012	0.0055	-0.001	-0.0005	Italy_Sardinia_BA_Nuragic
ORC007	0.0009	0.0056	-0.0008	-0.0001	Italy_Sardinia_BA_Nuragic
ORC008	0.0012	0.0051	-0.0008	-0.0013	Italy_Sardinia_BA_Nuragic
ORC009	0.0012	0.0057	-0.001	-0.0006	Italy_Sardinia_BA_Nuragic
SUA006	0.0018	0.0057	-0.001	0.0	Italy_Sardinia_BA_Nuragic
S1249	0.0013	0.0053	-0.0008	-0.0004	Italy_Sardinia_EBA
S1250	0.0011	0.0052	-0.0005	0.0014	Italy_Sardinia_EBA
S1252	0.0016	0.0056	-0.0008	-0.0011	Italy_Sardinia_EBA
S1253	0.0016	0.0051	-0.0007	0.0007	Italy_Sardinia_EBA
SUC009	0.0013	0.0055	-0.0009	-0.0011	Italy_Sardinia_EBA
I3743	0.0014	0.0055	-0.0007	-0.0006	Italy_Sardinia_EBA
SUA002	0.0015	0.0053	-0.0009	0.0	Italy_Sardinia_EBA
LON001	0.0011	0.0055	-0.0009	-0.001	Italy_Sardinia_EBA
ISB001	0.0013	0.0054	-0.0011	-0.0003	Italy_Sardinia_EBA
PJU002	0.0018	0.005	-0.0011	-0.0003	Italy_Sardinia_EBA
SUA005	0.002	0.005	-0.0013	-0.0019	Italy_Sardinia_EBA
SUA007	0.0012	0.0051	-0.0007	-0.001	Italy_Sardinia_EBA
SUC001	0.0008	0.005	-0.0009	-0.0013	Italy_Sardinia_EBA
SUC003	0.0012	0.005	-0.0009	-0.0008	Italy_Sardinia_EBA
SUC004	0.0011	0.0059	-0.0008	-0.0008	Italy_Sardinia_EBA
SUC005	0.0015	0.0052	-0.0007	-0.0002	Italy_Sardinia_EBA
SUC006	0.001	0.0057	-0.0009	-0.0004	Italy_Sardinia_EBA
SUC007	0.0021	0.005	-0.0009	-0.0006	Italy_Sardinia_EBA
SEC005	0.0008	0.0054	-0.0009	-0.0009	Italy_Sardinia_LateC
SEC002	0.0012	0.0054	-0.0013	-0.0009	Italy_Sardinia_LateC
SEC001	0.0011	0.0057	-0.0007	-0.0011	Italy_Sardinia_LateC
SEC004	0.0011	0.0055	-0.0009	-0.0002	Italy_Sardinia_LateC
SEC006	0.0012	0.0056	-0.0009	-0.001	Italy_Sardinia_LateC
I3705	-0.0053	0.0017	0.0007	0.0	Jordan_LBA
I3706	-0.005	0.0015	0.0004	-0.0005	Jordan_LBA
I3707	-0.0053	0.0017	0.0008	0.0005	Jordan_LBA
I3985	-0.0054	0.0019	0.0005	0.0003	Jordan_LBA
I3987	-0.0056	0.0012	0.0007	0.0005	Jordan_LBA
I6459	-0.0053	0.0018	0.0005	-0.0008	Jordan_LBA
I6460	-0.0058	0.0011	0.0006	0.0003	Jordan_LBA
I6462	-0.0054	0.002	0.0005	-0.0005	Jordan_LBA
I6464	-0.0056	0.0021	0.0008	0.0005	Jordan_LBA
I6564	-0.0057	0.0014	0.0009	0.0001	Jordan_LBA
I6565	-0.0052	0.0019	0.0002	0.0005	Jordan_LBA
I6566	-0.0054	0.0017	0.0006	-0.0004	Jordan_LBA
I6567	-0.0053	0.0016	0.0003	0.0003	Jordan_LBA
I6569	-0.0055	0.0017	0.0008	0.0002	Jordan_LBA
I6570	-0.0055	0.0018	0.0007	0.0009	Jordan_LBA
I6571	-0.0058	0.002	0.001	-0.0002	Jordan_LBA
I6572	-0.0055	0.0016	0.0008	0.0001	Jordan_LBA
I1415_enhanced	-0.0041	0.0043	0.0011	0.0006	Jordan_PPNB
I1701_enhanced	-0.0062	0.0037	0.002	0.0005	Jordan_PPNB
I1707	-0.0051	0.0042	0.0018	-0.0005	Jordan_PPNB
I1709_enhanced	-0.0056	0.0041	0.0016	0.0	Jordan_PPNB
I1710	-0.0049	0.0043	0.0016	-0.0003	Jordan_PPNB
I1415	-0.004	0.0039	0.0007	-0.0002	Jordan_PPNB
I1701	-0.0064	0.0033	0.0024	0.0002	Jordan_PPNB
I1414_enhanced	-0.0052	0.0045	0.0017	0.001	Jordan_PPNB
I1700_enhanced	-0.0047	0.005	0.001	0.0002	Jordan_PPNB
I1414	-0.0052	0.0046	0.002	0.0	Jordan_PPNB
I1700	-0.0047	0.005	0.0017	-0.001	Jordan_PPNB
Kivutkalns153	0.0054	-0.0024	0.0019	0.0016	Latvia_BA
Kivutkalns164	0.006	-0.0024	0.0019	0.0017	Latvia_BA
Kivutkalns19	0.0063	-0.002	0.0021	0.0009	Latvia_BA
Kivutkalns194	0.0052	-0.0016	0.0018	0.0019	Latvia_BA
Kivutkalns207	0.006	-0.0023	0.0021	0.0013	Latvia_BA
Kivutkalns209	0.0054	-0.0025	0.0022	0.0012	Latvia_BA
Kivutkalns215	0.0056	-0.0018	0.0017	0.0009	Latvia_BA
Kivutkalns222	0.0058	-0.0019	0.0021	0.0019	Latvia_BA
Kivutkalns25	0.0056	-0.002	0.0017	0.0018	Latvia_BA
Kivutkalns42	0.0057	-0.0018	0.0021	0.0015	Latvia_BA
I4432	0.011	-0.0003	0.002	0.0006	Latvia_HG
I4434	0.0107	-0.001	0.0024	-0.0002	Latvia_HG
I4438	0.0101	-0.0008	0.0023	-0.0001	Latvia_HG
I4439	0.0107	-0.0003	0.0022	0.0006	Latvia_HG
I4440	0.01	-0.0006	0.0023	0.0007	Latvia_HG
I4441	0.0099	-0.001	0.0021	-0.0001	Latvia_HG
I4550	0.0112	-0.0002	0.0023	0.0002	Latvia_HG
I4551	0.0099	-0.0011	0.0022	-0.0006	Latvia_HG
I4552	0.0107	-0.0005	0.0023	0.0006	Latvia_HG
I4553	0.0105	-0.0006	0.0025	-0.0001	Latvia_HG
I4595	0.01	-0.0005	0.0025	0.0	Latvia_HG
I4596	0.0106	-0.0005	0.0024	-0.0002	Latvia_HG
I4626	0.0101	-0.0005	0.0024	-0.0004	Latvia_HG
I4628	0.0103	-0.001	0.0024	-0.0003	Latvia_HG
I4630	0.0094	-0.0018	0.0023	-0.0002	Latvia_HG
I4632	0.0101	-0.0007	0.002	0.0004	Latvia_HG
Loschbour.DG	0.0122	0.0016	0.0018	-0.0004	Luxembourg_Loschbour.DG
Loschbour_snpAD.DG	0.0121	0.0016	0.0018	-0.0004	Luxembourg_Loschbour.DG
I4253	0.0029	-0.0002	0.0	-0.0003	Poland_BellBeaker
I6534	0.0021	0.0019	0.0003	0.0003	Poland_BellBeaker
I6538	0.0033	-0.0011	-0.0001	0.0002	Poland_BellBeaker
I6580	0.0036	-0.0011	0.0005	0.0	Poland_BellBeaker
I6582	0.0023	0.0012	-0.0001	-0.001	Poland_BellBeaker
I6583	0.0031	-0.0003	0.0001	-0.0008	Poland_BellBeaker
I4251	0.0033	-0.0002	0.0	0.0004	Poland_BellBeaker
I4252	0.0027	0.0015	-0.0001	0.0011	Poland_BellBeaker
N25_noUDG.SG	0.0005	0.0042	-0.0006	0.0005	Poland_BKG.SG
N26_noUDG.SG	0.0	0.0045	-0.0006	0.0001	Poland_BKG.SG
N27_noUDG.SG	0.0005	0.0042	-0.0005	-0.0002	Poland_BKG.SG
N28_noUDG.SG	0.0	0.0045	-0.0004	0.0001	Poland_BKG.SG
N31_noUDG.SG	0.0009	0.0043	-0.0004	0.0007	Poland_BKG.SG
N36_noUDG.SG	0.0005	0.0041	-0.0003	0.0007	Poland_BKG.SG
I6531	0.0033	-0.0016	0.0006	-0.0012	Poland_ChopiceVeseleCulture
I6537	0.0029	-0.0006	0.0002	-0.0006	Poland_ChopiceVeseleCulture
poz44_noUDG.SG	0.0034	-0.0024	0.001	-0.0004	Poland_CordedWare.SG
poz81_noUDG.SG	0.0032	-0.0037	0.0012	-0.0012	Poland_CordedWare.SG
RISE431_noUDG.SG	0.0027	0.0003	0.0009	-0.0021	Poland_CordedWare_ProtoUnetice.SG
I6579	0.0043	-0.001	0.0009	0.0002	Poland_EBA
N17_noUDG.SG	0.0036	-0.0017	0.0006	0.0008	Poland_EBA.SG
N25_noUDG.SG	0.0005	0.0042	-0.0006	0.0005	Poland_BKG.SG
N26_noUDG.SG	0.0	0.0045	-0.0006	0.0001	Poland_BKG.SG
N27_noUDG.SG	0.0005	0.0042	-0.0005	-0.0002	Poland_BKG.SG
N28_noUDG.SG	0.0	0.0045	-0.0004	0.0001	Poland_BKG.SG
N31_noUDG.SG	0.0009	0.0043	-0.0004	0.0007	Poland_BKG.SG
N36_noUDG.SG	0.0005	0.0041	-0.0003	0.0007	Poland_BKG.SG
pcw040_noUDG.SG	0.003	-0.0023	0.0007	-0.0005	Poland_Southeast_CordedWare.SG
pcw061_noUDG.SG	0.003	-0.0024	0.0008	-0.0002	Poland_Southeast_CordedWare.SG
pcw070_noUDG.SG	0.0027	-0.0024	0.0012	-0.0003	Poland_Southeast_CordedWare.SG
pcw110_noUDG.SG	0.0025	-0.0033	0.0014	-0.0006	Poland_Southeast_CordedWare.SG
pcw160_noUDG.SG	0.0029	-0.0016	0.0015	-0.0033	Poland_Southeast_CordedWare.SG
pcw211_noUDG.SG	0.003	-0.0024	0.0013	-0.0013	Poland_Southeast_CordedWare.SG
pcw212_noUDG.SG	0.0026	-0.002	0.0015	-0.0017	Poland_Southeast_CordedWare.SG
pcw250_noUDG.SG	0.0026	-0.0019	0.0013	-0.0049	Poland_Southeast_CordedWare.SG
pcw350_noUDG.SG	0.0024	-0.002	0.001	-0.0013	Poland_Southeast_CordedWare.SG
pcw361_noUDG.SG	0.0026	-0.0015	0.0014	-0.0011	Poland_Southeast_CordedWare.SG
pcw362_noUDG.SG	0.0032	-0.0021	0.0009	-0.0013	Poland_Southeast_CordedWare.SG
pcw420_noUDG.SG	0.0025	-0.002	0.0005	-0.0004	Poland_Southeast_CordedWare.SG
pcw430_noUDG.SG	0.003	-0.0019	0.0012	-0.0006	Poland_Southeast_CordedWare.SG
pcw260_noUDG.SG	0.0018	0.0011	0.0007	-0.0011	Poland_Southeast_BellBeaker.SG
pcw270_noUDG.SG	0.002	0.001	0.0002	-0.002	Poland_Southeast_BellBeaker.SG
pcw280_noUDG.SG	0.0019	0.0002	0.0007	-0.0021	Poland_Southeast_BellBeaker.SG
GB_noUDG.SG	0.0063	0.0017	0.0014	0.0003	Romania_C_oHG.SG
I2532	-0.0016	0.0049	-0.0007	0.001	Romania_EN
I2533	-0.0014	0.005	-0.0009	-0.0001	Romania_EN
I2534	0.0094	-0.0011	0.0024	-0.0001	Romania_Mesolithic
I19286	0.0019	0.0044	0.0005	-0.0005	Scotland_N
I2629_enhanced	0.0013	0.0043	-0.0003	0.0003	Scotland_N
I2630	0.0017	0.0052	-0.0004	-0.0003	Scotland_N
I2631	0.0017	0.0052	-0.0005	-0.0009	Scotland_N
I2633	0.0021	0.0047	-0.0005	-0.001	Scotland_N
I2634	0.0017	0.0049	-0.0003	0.0001	Scotland_N
I2635	0.0015	0.0049	-0.0005	-0.0002	Scotland_N
I2636	0.0016	0.0048	-0.0004	-0.0004	Scotland_N
I2637	0.0015	0.0049	-0.0007	0.0003	Scotland_N
I2650	0.0019	0.0049	-0.0004	-0.0009	Scotland_N
I2651	0.002	0.0052	-0.0007	-0.0003	Scotland_N
I2657	0.0025	0.004	-0.0004	0.0004	Scotland_N
I2659	0.0019	0.005	-0.0004	-0.0007	Scotland_N
I2796_enhanced	0.0012	0.0048	-0.001	-0.0011	Scotland_N
I2932	0.002	0.0047	-0.0006	-0.0007	Scotland_N
I2933	0.0021	0.005	-0.0001	-0.0009	Scotland_N
I2934	0.0019	0.0049	-0.0003	-0.0004	Scotland_N
I2935	0.0018	0.0049	-0.0005	-0.0002	Scotland_N
I2977	0.002	0.005	-0.0005	-0.0003	Scotland_N
I2978	0.0017	0.0052	-0.0004	-0.0005	Scotland_N
I2979	0.0017	0.0053	-0.0006	-0.001	Scotland_N
I2980	0.0013	0.005	-0.0005	-0.0003	Scotland_N
I2988	0.0014	0.005	-0.0007	-0.0005	Scotland_N
I3085	0.0016	0.0051	-0.0005	-0.0001	Scotland_N
I3133	0.0018	0.0048	-0.0005	0.0002	Scotland_N
I3134	0.0023	0.0054	-0.0002	-0.0007	Scotland_N
I3136	0.0017	0.0049	-0.0006	-0.0006	Scotland_N
I3137_enhanced	0.0025	0.0052	-0.0006	-0.0006	Scotland_N
I3138	0.0017	0.0048	-0.0004	-0.0001	Scotland_N
I5370	0.0017	0.0045	-0.0003	-0.0007	Scotland_N
I5371	0.0021	0.005	-0.0001	0.0004	Scotland_N
I6764	0.0018	0.0048	-0.0006	-0.0003	Scotland_N
I6766	0.0013	0.005	-0.0002	-0.001	Scotland_N
I7554	0.0015	0.0047	-0.0003	-0.0001	Scotland_N
I2629	0.0012	0.0037	-0.0006	-0.0003	Scotland_N
I2796	0.0015	0.0052	-0.0015	-0.001	Scotland_N
I3137	0.002	0.0051	-0.0005	-0.0002	Scotland_N
Bichon_noUDG.SG	0.0111	0.0016	0.0019	-0.001	Switzerland_Bichon.SG
Aes1	0.0013	0.005	-0.001	-0.0008	Switzerland_LN
Aes10	0.0017	0.0052	-0.0008	-0.0005	Switzerland_LN
Aes13	0.0017	0.0052	-0.0007	-0.0005	Switzerland_LN
Aes14	0.0013	0.0052	-0.0008	0.0	Switzerland_LN
Aes16	0.0014	0.0049	-0.0006	-0.0012	Switzerland_LN
Aes17	0.0015	0.005	-0.0006	-0.0007	Switzerland_LN
Aes18	0.0016	0.005	-0.0006	-0.0006	Switzerland_LN
Aes2	0.0013	0.0052	-0.0004	-0.0009	Switzerland_LN
Aes20	0.0025	0.0049	-0.0007	-0.0012	Switzerland_LN
Aes21	0.0019	0.0048	-0.0007	-0.0014	Switzerland_LN
Aes22	0.0015	0.0051	-0.0004	-0.0011	Switzerland_LN
Aes23	0.0015	0.0053	-0.0007	-0.0007	Switzerland_LN
Aes24	0.0016	0.005	-0.0007	-0.0008	Switzerland_LN
Aes3	0.0012	0.0051	-0.0006	0.0	Switzerland_LN
Aes4	0.0018	0.005	-0.0006	-0.0007	Switzerland_LN
Aes5	0.002	0.0048	-0.0006	-0.0009	Switzerland_LN
Aes6_d	0.002	0.0047	0.0002	-0.0027	Switzerland_LN
Aes7_d	0.0013	0.0047	0.0002	-0.0026	Switzerland_LN
Aes8	0.0017	0.0054	-0.0007	-0.0002	Switzerland_LN
Aes9	0.002	0.005	-0.0007	-0.0006	Switzerland_LN
MX150	0.0016	0.0051	-0.0004	-0.0008	Switzerland_LN
MX182	0.0017	0.005	-0.0004	0.0	Switzerland_LN
MX184	0.0015	0.0048	-0.0008	-0.0015	Switzerland_LN
MX203	0.0015	0.0054	-0.0007	0.0005	Switzerland_LN
MX204	0.0011	0.005	-0.0007	-0.0003	Switzerland_LN
MX209	0.0016	0.005	-0.0006	-0.0003	Switzerland_LN
MX210	0.0024	0.0052	-0.0005	-0.0008	Switzerland_LN
MX211	0.0016	0.0053	-0.0006	-0.0007	Switzerland_LN
MX212	0.0021	0.0052	-0.0004	-0.0003	Switzerland_LN
MX213	0.0017	0.0053	-0.0005	-0.0006	Switzerland_LN
RA42	0.0013	0.0052	-0.0003	-0.0016	Switzerland_LN
RA43	0.0016	0.006	0.0	-0.0007	Switzerland_LN
RA44	0.0021	0.0047	-0.0006	-0.0005	Switzerland_LN
RA45	0.0018	0.005	-0.0003	-0.0009	Switzerland_LN
RA57	0.0015	0.0048	-0.0005	-0.0005	Switzerland_LN
RA58	0.0016	0.0053	-0.0004	-0.0008	Switzerland_LN
RA59.Furtwangler	0.0018	0.0048	-0.0005	-0.0001	Switzerland_LN
RA61	0.0021	0.005	-0.0007	-0.0007	Switzerland_LN
RA62	0.0016	0.0051	-0.0005	-0.0013	Switzerland_LN
TU875_SX9	0.0012	0.0049	-0.0006	-0.0005	Switzerland_LN
TU877_SX11	0.0013	0.0047	-0.0004	-0.0006	Switzerland_LN
ETM001	-0.005	0.0009	-0.0002	0.0008	Syria_Ebla_EMBA
ETM004	-0.0056	0.0013	-0.0004	-0.0005	Syria_Ebla_EMBA
ETM005	-0.0053	0.0014	0.0004	-0.0007	Syria_Ebla_EMBA
ETM006	-0.005	0.0012	0.0001	0.0017	Syria_Ebla_EMBA
ETM010	-0.0061	0.0021	0.0018	-0.002	Syria_Ebla_EMBA
ETM012	-0.0051	0.0016	0.0007	-0.0002	Syria_Ebla_EMBA
ETM014	-0.0053	0.0012	-0.0001	0.0003	Syria_Ebla_EMBA
ETM016	-0.0057	0.001	0.0001	-0.0004	Syria_Ebla_EMBA
ETM018	-0.0055	0.0014	0.0008	-0.0002	Syria_Ebla_EMBA
ETM023	-0.0052	0.0008	0.0003	-0.0004	Syria_Ebla_EMBA
ETM026	-0.0052	0.0008	-0.0001	0.0	Syria_Ebla_EMBA
ALA001_d	-0.0049	0.0013	-0.0001	0.0	Turkey_Alalakh_MLBA
ALA002	-0.0046	0.0013	-0.0001	0.0	Turkey_Alalakh_MLBA
ALA004	-0.0047	0.0013	0.0001	0.0002	Turkey_Alalakh_MLBA
ALA008	-0.0049	0.0008	0.0	-0.0003	Turkey_Alalakh_MLBA
ALA011	-0.0047	0.0012	0.0001	0.0	Turkey_Alalakh_MLBA
ALA013	-0.0048	0.0012	-0.0002	0.0005	Turkey_Alalakh_MLBA
ALA014_d	-0.0052	0.0015	0.0002	-0.0001	Turkey_Alalakh_MLBA
ALA015	-0.0049	0.0009	0.0002	0.0003	Turkey_Alalakh_MLBA
ALA016	-0.005	0.0012	-0.0001	0.0002	Turkey_Alalakh_MLBA
ALA017	-0.005	0.002	0.0003	-0.0008	Turkey_Alalakh_MLBA
ALA018	-0.0046	0.0007	-0.0003	-0.0001	Turkey_Alalakh_MLBA
ALA020	-0.0044	0.001	0.0002	0.0	Turkey_Alalakh_MLBA
ALA023	-0.0049	0.0014	0.0005	0.0001	Turkey_Alalakh_MLBA
ALA024	-0.0049	0.001	0.0	0.0009	Turkey_Alalakh_MLBA
ALA025	-0.0049	0.001	-0.0003	0.0003	Turkey_Alalakh_MLBA
ALA026	-0.0052	0.0012	-0.0001	0.0	Turkey_Alalakh_MLBA
ALA028	-0.0045	0.0015	-0.0003	0.0001	Turkey_Alalakh_MLBA
ALA029	-0.0048	0.0011	-0.0002	-0.0001	Turkey_Alalakh_MLBA
ALA030	-0.0041	0.0009	-0.0004	0.0005	Turkey_Alalakh_MLBA
ALA034	-0.005	0.001	-0.0002	-0.0002	Turkey_Alalakh_MLBA
ALA035	-0.0051	0.0014	0.0007	-0.0003	Turkey_Alalakh_MLBA
ALA037	-0.0052	0.0007	-0.0002	-0.0004	Turkey_Alalakh_MLBA
ALA039	-0.0045	0.0007	-0.0001	-0.0007	Turkey_Alalakh_MLBA
ALA084	-0.0053	0.001	0.0003	0.0001	Turkey_Alalakh_MLBA
ALA095	-0.0049	0.001	0.0003	0.0	Turkey_Alalakh_MLBA
ART004	-0.0053	0.0007	0.0	-0.0001	Turkey_Arslantepe_LateC
ART005	-0.0045	0.0018	-0.0002	0.0005	Turkey_Arslantepe_LateC
ART012	-0.0048	0.002	-0.0003	-0.0004	Turkey_Arslantepe_LateC
ART014	-0.0043	0.0016	-0.0004	0.0002	Turkey_Arslantepe_LateC
ART015	-0.0048	0.0013	-0.0001	0.0006	Turkey_Arslantepe_LateC
ART017	-0.0045	0.0009	-0.0004	-0.0001	Turkey_Arslantepe_LateC
ART018	-0.0041	-0.0003	-0.0008	-0.0006	Turkey_Arslantepe_LateC
ART019	-0.0052	0.0012	-0.0002	-0.001	Turkey_Arslantepe_LateC
ART020_d	-0.0041	0.0006	-0.0007	-0.0003	Turkey_Arslantepe_LateC
ART022	-0.0045	0.0012	-0.0005	-0.0001	Turkey_Arslantepe_LateC
ART023	-0.0045	0.0008	-0.0008	-0.0001	Turkey_Arslantepe_LateC
ART026	-0.0046	0.0007	-0.0005	-0.0002	Turkey_Arslantepe_LateC
ART027_d	-0.0046	0.0	-0.0009	-0.0003	Turkey_Arslantepe_LateC
ART032	-0.0046	0.0007	-0.0008	-0.0001	Turkey_Arslantepe_LateC
ART038	-0.0039	0.0013	-0.0007	0.0003	Turkey_Arslantepe_LateC
ART039	-0.004	0.0004	-0.0012	0.0001	Turkey_Arslantepe_LateC
ART042	-0.0045	0.0017	0.0	0.0	Turkey_Arslantepe_LateC
CBT001	-0.0041	0.0013	-0.0011	0.0001	Turkey_CamlibelTarlasi_LateC
CBT003	-0.0035	0.0018	-0.0002	-0.0005	Turkey_CamlibelTarlasi_LateC
CBT004	-0.0041	0.0011	-0.0008	-0.0004	Turkey_CamlibelTarlasi_LateC
CBT005	-0.0038	0.0012	-0.0009	0.0005	Turkey_CamlibelTarlasi_LateC
CBT010	-0.0041	0.0016	-0.0009	0.0001	Turkey_CamlibelTarlasi_LateC
CBT011	-0.004	0.0013	-0.0008	-0.0001	Turkey_CamlibelTarlasi_LateC
CBT014	-0.0038	0.001	-0.0011	0.0008	Turkey_CamlibelTarlasi_LateC
CBT015	-0.0043	0.0009	-0.0008	0.0	Turkey_CamlibelTarlasi_LateC
CBT016	-0.0041	0.0013	-0.0008	0.0009	Turkey_CamlibelTarlasi_LateC
IKI002	-0.0035	0.0003	-0.0012	-0.0007	Turkey_Ikiztepe_LateC
IKI006	-0.0035	0.0009	-0.0018	0.0018	Turkey_Ikiztepe_LateC
IKI009	-0.0042	0.0008	-0.0007	-0.0003	Turkey_Ikiztepe_LateC
IKI012	-0.004	0.0002	-0.0009	-0.0009	Turkey_Ikiztepe_LateC
IKI016	-0.0042	0.0005	-0.0013	0.0005	Turkey_Ikiztepe_LateC
IKI017	-0.0044	0.0009	-0.0008	0.0006	Turkey_Ikiztepe_LateC
IKI019	-0.0043	0.0011	-0.0012	-0.0007	Turkey_Ikiztepe_LateC
IKI020	-0.0046	0.0008	0.0	-0.0016	Turkey_Ikiztepe_LateC
IKI024	-0.0038	0.0013	-0.001	0.0004	Turkey_Ikiztepe_LateC
IKI030	-0.0046	0.0012	-0.0011	0.0009	Turkey_Ikiztepe_LateC
IKI034	-0.0041	0.0002	-0.0008	0.0	Turkey_Ikiztepe_LateC
IKI036	-0.0044	0.0006	-0.0009	-0.0008	Turkey_Ikiztepe_LateC
IKI037	-0.0044	0.0008	-0.0009	0.0011	Turkey_Ikiztepe_LateC
IKI038	-0.0038	0.001	-0.0004	0.0005	Turkey_Ikiztepe_LateC
MJ-09_noUDG.SG	0.0028	-0.0034	0.0018	-0.0021	Ukraine_BA_Catacomb.SG
I2105	0.0028	-0.0041	0.0007	-0.0012	Ukraine_EBA_Yamnaya
I3141_enhanced	0.0031	-0.0043	0.0002	0.0003	Ukraine_EBA_Yamnaya
I3141	0.0032	-0.0048	-0.0006	-0.0004	Ukraine_EBA_Yamnaya
I1917	-0.0004	-0.0029	0.0	-0.0013	Ukraine_EBA_Yamnaya
I4111	0.0082	-0.0018	0.002	-0.0007	Ukraine_Eneolithic
I1733	0.008	-0.0034	0.0023	-0.0019	Ukraine_Mesolithic
I1763	0.008	-0.0035	0.0025	-0.0009	Ukraine_Mesolithic
I1819	0.0082	-0.0033	0.0024	-0.001	Ukraine_Mesolithic
I5876	0.0082	-0.0023	0.0022	0.0004	Ukraine_Mesolithic
I1737	0.0076	-0.0031	0.0028	-0.0025	Ukraine_Mesolithic
I5885	0.0086	-0.0021	0.0021	-0.0003	Ukraine_Mesolithic
I1734	0.0083	-0.0018	0.002	0.0002	Ukraine_Mesolithic
I1736	0.0089	-0.0023	0.0021	-0.0001	Ukraine_Mesolithic
I5870	0.0083	-0.0025	0.0017	0.0006	Ukraine_N
I3716	0.0081	-0.0024	0.0019	-0.0009	Ukraine_N
I5872	0.0081	-0.0022	0.0019	0.0	Ukraine_N
I1732	0.0083	-0.0025	0.0023	0.0	Ukraine_N
I1738	0.008	-0.0023	0.0019	-0.0005	Ukraine_N
I3714	0.0082	-0.002	0.0022	0.001	Ukraine_N
I3715	0.0082	-0.0024	0.0018	0.0	Ukraine_N
I3717	0.0078	-0.0024	0.0021	-0.0001	Ukraine_N
I3718	0.0088	-0.0023	0.002	-0.0003	Ukraine_N
I4114	0.0087	-0.002	0.0022	-0.0002	Ukraine_N
I5875	0.0085	-0.0022	0.0021	0.0001	Ukraine_N
I5883	0.0083	-0.0018	0.0023	0.0011	Ukraine_N
I5890	0.0087	-0.0018	0.0022	-0.0009	Ukraine_N
I5892	0.0091	-0.0022	0.0019	0.0003	Ukraine_N
I3712	0.0078	-0.0021	0.002	-0.0003	Ukraine_N
I3713	0.0084	-0.0028	0.0024	-0.0021	Ukraine_N
I4112	0.0077	-0.0023	0.0019	0.0011	Ukraine_N
I5868	0.0078	-0.0011	0.003	-0.001	Ukraine_N
I5873	0.0077	-0.0027	0.0015	-0.0023	Ukraine_N
I5881	0.0086	-0.0021	0.0022	0.0005	Ukraine_N
I5886	0.0076	-0.0025	0.0025	0.0007	Ukraine_N
I5889	0.0085	-0.0019	0.0016	0.0	Ukraine_N
I5957	0.0083	-0.0024	0.0021	-0.0005	Ukraine_N
I6133	0.0088	-0.0032	0.0019	0.0005	Ukraine_N
abh27.HO	-0.0032	-0.0024	-0.0016	-0.001	Abkhasian.HO
abh41.HO	-0.0031	-0.0026	-0.0014	-0.0012	Abkhasian.HO
abh119.HO	-0.0035	-0.0024	-0.0017	-0.001	Abkhasian.HO
abh122.HO	-0.0031	-0.0022	-0.0014	-0.001	Abkhasian.HO
abh133.HO	-0.0035	-0.0026	-0.0017	-0.0007	Abkhasian.HO
abh147.HO	-0.0035	-0.0024	-0.0016	-0.0002	Abkhasian.HO
abh154.HO	-0.0037	-0.0021	-0.0016	-0.0005	Abkhasian.HO
abh24.HO	-0.0039	-0.0019	-0.0012	-0.0005	Abkhasian.HO
Adg-185.HO	-0.0023	-0.0028	-0.0011	-0.0015	Adygei.HO
Adg-192.HO	-0.0018	-0.003	-0.0011	-0.0012	Adygei.HO
Adg-194.HO	-0.0017	-0.0029	-0.0008	-0.0008	Adygei.HO
Adg-222.HO	-0.0011	-0.0023	-0.0008	-0.0007	Adygei.HO
Adg-224.HO	-0.0021	-0.0029	-0.0012	-0.001	Adygei.HO
Adg-226.HO	-0.0029	-0.003	-0.0013	-0.0011	Adygei.HO
Adg-227.HO	-0.0027	-0.003	-0.0013	-0.0004	Adygei.HO
Adg-238.HO	-0.0018	-0.003	-0.001	-0.0012	Adygei.HO
lpgh-303.HO	-0.0019	-0.0029	-0.0011	-0.0009	Adygei.HO
Shap-55.HO	-0.0023	-0.0027	-0.001	-0.0005	Adygei.HO
Shap-156.HO	-0.0024	-0.0027	-0.0012	-0.0006	Adygei.HO
Shap-225.HO	-0.0023	-0.0027	-0.001	-0.0013	Adygei.HO
YY-2.HO	-0.0022	-0.0027	-0.0012	-0.0012	Adygei.HO
YY-18.HO	-0.002	-0.0027	-0.0012	-0.0006	Adygei.HO
YY-36.HO	-0.0023	-0.0031	-0.0011	-0.0012	Adygei.HO
HGDP01381.HO	-0.0019	-0.0034	-0.001	-0.0014	Adygei.HO
HGDP01382.HO	-0.0019	-0.0029	-0.0011	-0.0011	Adygei.HO
HGDP01383.HO	-0.0021	-0.0026	-0.0013	-0.0002	Adygei.HO
HGDP01385.HO	-0.0019	-0.003	-0.001	-0.0005	Adygei.HO
HGDP01386.HO	-0.0022	-0.0025	-0.0012	-0.0007	Adygei.HO
HGDP01387.HO	-0.0021	-0.0027	-0.0012	-0.0012	Adygei.HO
HGDP01396.HO	-0.0006	-0.0028	-0.0006	-0.0007	Adygei.HO
HGDP01397.HO	-0.0018	-0.0032	-0.0008	-0.0013	Adygei.HO
HGDP01398.HO	-0.0027	-0.0028	-0.0013	-0.0007	Adygei.HO
HGDP01399.HO	-0.0023	-0.0027	-0.0013	-0.0008	Adygei.HO
HGDP01400.HO	-0.0023	-0.0028	-0.0011	-0.001	Adygei.HO
HGDP01401.HO	-0.0023	-0.0028	-0.0013	-0.0014	Adygei.HO
HGDP01402.HO	-0.0017	-0.0026	-0.0013	-0.0008	Adygei.HO
HGDP01403.HO	-0.002	-0.0024	-0.001	-0.0011	Adygei.HO
HGDP01404.HO	-0.0025	-0.0033	-0.001	-0.0017	Adygei.HO
NA13626.HO	-0.0021	-0.0032	-0.0009	-0.0012	Adygei.HO
ALB191.HO	0.0006	0.0002	-0.0003	0.0008	Albanian.HO
ALB213.HO	0.0001	0.0006	-0.0004	0.0	Albanian.HO
ALB202.HO	0.0002	0.0004	-0.0006	0.0007	Albanian.HO
ALB212.HO	0.0002	0.001	-0.0004	0.0004	Albanian.HO
ALB220.HO	-0.0002	0.0007	-0.0001	0.0006	Albanian.HO
ALB230.HO	0.0005	0.0007	-0.0002	0.0008	Albanian.HO
armenia176.HO	-0.0038	-0.0005	-0.0008	0.0	Armenian.HO
armenia191.HO	-0.0035	-0.0008	-0.0009	-0.0002	Armenian.HO
armenia86.HO	-0.0034	-0.0007	-0.0008	0.0002	Armenian.HO
armenia279.HO	-0.0043	-0.0003	-0.0006	0.0007	Armenian.HO
armenia91.HO	-0.0041	-0.0005	-0.0008	0.0004	Armenian.HO
armenia293.HO	-0.0038	-0.0008	-0.0007	0.0003	Armenian.HO
armenia102.HO	-0.0034	-0.0008	-0.0007	-0.0001	Armenian.HO
armenia106.HO	-0.0036	-0.0009	-0.0009	0.0009	Armenian.HO
armenia139.HO	-0.0041	-0.0001	-0.0006	0.0006	Armenian.HO
armenia162.HO	-0.0039	-0.0005	-0.0009	0.0	Armenian.HO
Assyrian151.HO	-0.0044	-0.0004	-0.0007	0.0004	Assyrian.HO
Assyrian152.HO	-0.0041	-0.0006	-0.0007	0.0003	Assyrian.HO
Assyrian153.HO	-0.0039	-0.0004	-0.0006	0.0001	Assyrian.HO
Assyrian155.HO	-0.0042	0.0	-0.0005	0.0	Assyrian.HO
Assyrian159.HO	-0.0045	-0.0003	-0.0005	0.0004	Assyrian.HO
Assyrian160.HO	-0.0041	-0.001	-0.0008	-0.0001	Assyrian.HO
Assyrian161.HO	-0.0043	-0.0004	-0.0006	0.0	Assyrian.HO
Assyrian162.HO	-0.0043	-0.0004	-0.0003	-0.0001	Assyrian.HO
Assyrian163.HO	-0.004	-0.0006	-0.0008	0.0002	Assyrian.HO
Assyrian164.HO	-0.0041	-0.0002	-0.0004	-0.0001	Assyrian.HO
Assyrian165.HO	-0.0043	-0.0004	-0.0007	0.0003	Assyrian.HO
AZR-0853.HO	-0.0022	-0.0024	-0.0004	0.0001	Azeri.HO
AZR-0860.HO	-0.0022	-0.0021	-0.0006	-0.0001	Azeri.HO
AZR-0864.HO	-0.0025	-0.0024	-0.0003	-0.0006	Azeri.HO
AZR-0865.HO	-0.0032	-0.0017	-0.0006	-0.001	Azeri.HO
AZR-0866.HO	-0.0027	-0.0021	-0.0006	-0.0005	Azeri.HO
AZR-0868.HO	-0.0024	-0.0024	-0.0003	-0.0006	Azeri.HO
AZR-0869.HO	-0.0029	-0.0026	-0.0005	-0.0008	Azeri.HO
AZR-0870.HO	-0.0028	-0.0022	-0.0005	-0.001	Azeri.HO
AZR-1010.HO	-0.0034	-0.0019	-0.0005	-0.0007	Azeri.HO
AZR-1012.HO	-0.0032	-0.002	-0.0002	-0.0006	Azeri.HO
AZR-1013.HO	-0.0038	-0.0018	-0.0003	-0.0006	Azeri.HO
AZR-1017.HO	-0.0033	-0.0021	-0.0002	-0.0006	Azeri.HO
AZR-1018.HO	-0.0033	-0.0014	-0.0002	-0.0007	Azeri.HO
AZR-1037.HO	-0.0032	-0.0019	-0.0003	-0.0004	Azeri.HO
AZR-1039.HO	-0.0033	-0.0016	-0.0003	-0.0004	Azeri.HO
AZR-1054.HO	-0.0035	-0.0016	-0.0002	-0.0003	Azeri.HO
AZR-1058.HO	-0.0033	-0.0017	-0.0002	-0.0005	Azeri.HO
bal102.HO	-0.0018	-0.0029	-0.0009	-0.0008	Balkar.HO
bal64.HO	-0.002	-0.0032	-0.0007	-0.0008	Balkar.HO
bal124.HO	-0.0019	-0.0028	-0.0009	-0.0008	Balkar.HO
bal97.HO	-0.0025	-0.0032	-0.0007	-0.0013	Balkar.HO
bal136.HO	-0.0019	-0.0029	-0.0008	-0.0012	Balkar.HO
bal22.HO	-0.002	-0.003	-0.0011	-0.0013	Balkar.HO
bal41.HO	-0.002	-0.0031	-0.0008	-0.0011	Balkar.HO
bal42.HO	-0.0019	-0.0029	-0.0008	-0.0011	Balkar.HO
bal45.HO	-0.0021	-0.0031	-0.0011	-0.0009	Balkar.HO
bal50.HO	-0.0017	-0.0027	-0.001	-0.001	Balkar.HO
HGDP01357.HO	0.0029	0.0031	-0.001	-0.0009	Basque.HO
HGDP01358.HO	0.0032	0.0029	-0.0009	-0.0014	Basque.HO
HGDP01359.HO	0.0032	0.003	-0.0009	-0.0015	Basque.HO
HGDP01360.HO	0.0038	0.0031	-0.001	-0.0016	Basque.HO
HGDP01362.HO	0.0031	0.0029	-0.0008	-0.0011	Basque.HO
HGDP01363.HO	0.0031	0.0029	-0.0009	-0.0018	Basque.HO
HGDP01364.HO	0.0026	0.0028	-0.0009	-0.001	Basque.HO
HGDP01365.HO	0.0029	0.003	-0.0009	-0.0012	Basque.HO
HGDP01366.HO	0.0032	0.0028	-0.0008	-0.0012	Basque.HO
HGDP01367.HO	0.0034	0.003	-0.0009	-0.0012	Basque.HO
HGDP01368.HO	0.0028	0.0027	-0.0009	-0.001	Basque.HO
HGDP01370.HO	0.0031	0.0031	-0.0009	-0.0011	Basque.HO
HGDP01371.HO	0.0033	0.0027	-0.001	-0.0014	Basque.HO
HGDP01373.HO	0.0031	0.003	-0.0009	-0.0021	Basque.HO
HGDP01374.HO	0.0033	0.0032	-0.0009	-0.0017	Basque.HO
HGDP01375.HO	0.003	0.003	-0.0012	-0.0014	Basque.HO
HGDP01377.HO	0.0031	0.003	-0.001	-0.0016	Basque.HO
HGDP01378.HO	0.0031	0.0028	-0.0009	-0.0012	Basque.HO
HGDP01379.HO	0.0033	0.003	-0.001	-0.0015	Basque.HO
HGDP01380.HO	0.0031	0.0033	-0.0011	-0.0018	Basque.HO
BAS35.HO	0.0033	0.0029	-0.0011	-0.0015	Basque.HO
BAS31.HO	0.0033	0.0031	-0.001	-0.0013	Basque.HO
BAS22.HO	0.0033	0.0028	-0.0008	-0.0015	Basque.HO
BAS25.HO	0.0033	0.0029	-0.0011	-0.0015	Basque.HO
BAS32.HO	0.0029	0.0033	-0.001	-0.0013	Basque.HO
BAS30.HO	0.0033	0.0033	-0.0008	-0.0015	Basque.HO
BAS28.HO	0.0032	0.003	-0.0011	-0.0018	Basque.HO
BAS27.HO	0.0031	0.0031	-0.001	-0.0008	Basque.HO
BAS33.HO	0.0031	0.003	-0.0009	-0.0005	Basque.HO
HGDP00609.HO	-0.0059	0.0023	0.0028	-0.002	BedouinA.HO
HGDP00611.HO	-0.0067	0.0032	0.0037	-0.0018	BedouinA.HO
HGDP00613.HO	-0.0055	0.0014	0.0015	0.0012	BedouinA.HO
HGDP00614.HO	-0.006	0.0019	0.0022	-0.0009	BedouinA.HO
HGDP00615.HO	-0.0056	0.0017	0.0019	0.0	BedouinA.HO
HGDP00619.HO	-0.0057	0.0022	0.002	-0.0002	BedouinA.HO
HGDP00620.HO	-0.0067	0.0026	0.0034	-0.001	BedouinA.HO
HGDP00622.HO	-0.0058	0.002	0.0024	-0.0015	BedouinA.HO
HGDP00625.HO	-0.0052	0.0017	0.0017	0.0013	BedouinA.HO
HGDP00626.HO	-0.0055	0.0019	0.0023	-0.0008	BedouinA.HO
HGDP00628.HO	-0.0054	0.0017	0.0024	-0.0016	BedouinA.HO
HGDP00629.HO	-0.0056	0.0022	0.0024	-0.0013	BedouinA.HO
HGDP00632.HO	-0.0064	0.0026	0.003	-0.0013	BedouinA.HO
HGDP00634.HO	-0.0063	0.0024	0.0031	-0.0012	BedouinA.HO
HGDP00635.HO	-0.0059	0.0021	0.0026	-0.0015	BedouinA.HO
HGDP00637.HO	-0.0063	0.0021	0.0028	-0.0008	BedouinA.HO
[truncated: 1,041 more rows]

## Sheet: Figure 3, Sup. Fig. 5 
Figure 3A, Supplementary Figure 5
iid	Site	max_roh	sum_roh>4	n_roh>4	sum_roh>8	n_roh>8	sum_roh>12	n_roh>12	sum_roh>20	n_roh>20
I7129	Urziceni-Vamă (Satu Mare County)	23.281299999999995	165.04482099999996	10	157.59371599999997	9	147.663308	8	69.449702	3
I15616	Urziceni-Vamă (Satu Mare County)	30.922698999999998	100.3253	9	72.29959000000001	4	52.219596	2	52.219596	2
I15620	Urziceni-Vamă (Satu Mare County)	20.301199000000008	53.11430100000002	3	53.11430100000002	3	53.11430100000002	3	20.301199000000008	1
I15618	Urziceni-Vamă (Satu Mare County)	15.725399000000003	34.476001	3	30.074901999999998	2	30.074901999999998	2	0.0	0
I14157	Urziceni-Vamă (Satu Mare County)	11.940098000000004	24.48111200000001	3	20.11240100000001	2	0.0	0	0.0	0
I7126	Urziceni-Vamă (Satu Mare County)_Neolithic	12.998795000000008	24.300885000000005	3	12.998795000000008	1	12.998795000000008	1	0.0	0
I7131	Urziceni-Vamă (Satu Mare County)	16.501499000000006	20.91289800000001	2	16.501499000000006	1	16.501499000000006	1	0.0	0
I14160	Urziceni-Vamă (Satu Mare County)	13.549601999999993	17.97560399999998	2	13.549601999999993	1	13.549601999999993	1	0.0	0
I20836	Urziceni-Vamă (Satu Mare County)	11.356096999999995	17.765497000000003	2	11.356096999999995	1	0.0	0	0.0	0
I20835	Urziceni-Vamă (Satu Mare County)	7.546604000000001	16.780505	3	0.0	0	0.0	0	0.0	0
I20834	Urziceni-Vamă (Satu Mare County)	11.1736	16.283303	2	11.1736	1	0.0	0	0.0	0
I14166	Urziceni-Vamă (Satu Mare County)	10.576101999999995	15.160199999999998	2	10.576101999999995	1	0.0	0	0.0	0
I23351	Urziceni-Vamă (Satu Mare County)	8.237004000000002	13.755500000000008	2	8.237004000000002	1	0.0	0	0.0	0
I23122	Urziceni-Vamă (Satu Mare County)	8.875894000000006	12.887894	2	8.875894000000006	1	0.0	0	0.0	0
I20869	Urziceni-Vamă (Satu Mare County)	4.742408000000009	9.233916000000008	2	0.0	0	0.0	0	0.0	0
I14158	Urziceni-Vamă (Satu Mare County)	4.67689	9.160685000000024	2	0.0	0	0.0	0	0.0	0
I15619	Urziceni-Vamă (Satu Mare County)	4.878605000000002	9.071306000000002	2	0.0	0	0.0	0	0.0	0
I18115	Urziceni-Vamă (Satu Mare County)	8.596903000000006	8.596903000000006	1	8.596903000000006	1	0.0	0	0.0	0
I7132	Urziceni-Vamă (Satu Mare County)	6.504899999999991	6.504899999999991	1	0.0	0	0.0	0	0.0	0
I7133	Urziceni-Vamă (Satu Mare County)	5.767799000000007	5.767799000000007	1	0.0	0	0.0	0	0.0	0
I18114	Urziceni-Vamă (Satu Mare County)	5.604600999999998	5.604600999999998	1	0.0	0	0.0	0	0.0	0
I14161	Urziceni-Vamă (Satu Mare County)	5.190802000000017	5.190802000000017	1	0.0	0	0.0	0	0.0	0
I11906	Urziceni-Vamă (Satu Mare County)	4.404998000000005	4.404998000000005	1	0.0	0	0.0	0	0.0	0
I14159	Urziceni-Vamă (Satu Mare County)	4.393899000000001	4.393899000000001	1	0.0	0	0.0	0	0.0	0
I23121	Urziceni-Vamă (Satu Mare County)	4.380697	4.380697	1	0.0	0	0.0	0	0.0	0
I7134	Urziceni-Vamă (Satu Mare County)	4.192	4.192	1	0.0	0	0.0	0	0.0	0
I23352	Urziceni-Vamă (Satu Mare County)	0.0	0.0	0	0.0	0	0.0	0	0.0	0
I23349	Urziceni-Vamă (Satu Mare County)	0.0	0.0	0	0.0	0	0.0	0	0.0	0
I23348	Urziceni-Vamă (Satu Mare County)	0.0	0.0	0	0.0	0	0.0	0	0.0	0
I14164	Urziceni-Vamă (Satu Mare County)	0.0	0.0	0	0.0	0	0.0	0	0.0	0
I23123	Urziceni-Vamă (Satu Mare County)	0.0	0.0	0	0.0	0	0.0	0	0.0	0
I14163	Urziceni-Vamă (Satu Mare County)	0.0	0.0	0	0.0	0	0.0	0	0.0	0
I15622	Urziceni-Vamă (Satu Mare County)	0.0	0.0	0	0.0	0	0.0	0	0.0	0
I7130	Urziceni-Vamă (Satu Mare County)	0.0	0.0	0	0.0	0	0.0	0	0.0	0
I14162	Urziceni-Vamă (Satu Mare County)	0.0	0.0	0	0.0	0	0.0	0	0.0	0
I7127	Urziceni-Vamă (Satu Mare County)	0.0	0.0	0	0.0	0	0.0	0	0.0	0
I7128	Urziceni-Vamă (Satu Mare County)	0.0	0.0	0	0.0	0	0.0	0	0.0	0
I7135	Urziceni-Vamă (Satu Mare County)	0.0	0.0	0	0.0	0	0.0	0	0.0	0
I7136	Urziceni-Vamă (Satu Mare County)	0.0	0.0	0	0.0	0	0.0	0	0.0	0
I7137	Urziceni-Vamă (Satu Mare County)	0.0	0.0	0	0.0	0	0.0	0	0.0	0
I4088	Urziceni-Vamă (Satu Mare County)	0.0	0.0	0	0.0	0	0.0	0	0.0	0
I14165	Urziceni-Vamă (Satu Mare County)	0.0	0.0	0	0.0	0	0.0	0	0.0	0
I23118	Urziceni-Vamă (Satu Mare County)	0.0	0.0	0	0.0	0	0.0	0	0.0	0
I23120	Urziceni-Vamă (Satu Mare County)	0.0	0.0	0	0.0	0	0.0	0	0.0	0
I23119	Urziceni-Vamă (Satu Mare County)	0.0	0.0	0	0.0	0	0.0	0	0.0	0
I18116	Urziceni-Vamă (Satu Mare County)	0.0	0.0	0	0.0	0	0.0	0	0.0	0
I20806	Urziceni-Vamă (Satu Mare County)	0.0	0.0	0	0.0	0	0.0	0	0.0	0
I20809	Urziceni-Vamă (Satu Mare County)	0.0	0.0	0	0.0	0	0.0	0	0.0	0
I20810	Urziceni-Vamă (Satu Mare County)	0.0	0.0	0	0.0	0	0.0	0	0.0	0
I15621	Urziceni-Vamă (Satu Mare County)	0.0	0.0	0	0.0	0	0.0	0	0.0	0
I15617	Urziceni-Vamă (Satu Mare County)	0.0	0.0	0	0.0	0	0.0	0	0.0	0
I20837	Urziceni-Vamă (Satu Mare County)	0.0	0.0	0	0.0	0	0.0	0	0.0	0
I20838	Urziceni-Vamă (Satu Mare County)	0.0	0.0	0	0.0	0	0.0	0	0.0	0
I20868	Urziceni-Vamă (Satu Mare County)	0.0	0.0	0	0.0	0	0.0	0	0.0	0
I21711	Urziceni-Vamă (Satu Mare County)	0.0	0.0	0	0.0	0	0.0	0	0.0	0
I21712	Urziceni-Vamă (Satu Mare County)	0.0	0.0	0	0.0	0	0.0	0	0.0	0
I21713	Urziceni-Vamă (Satu Mare County)	0.0	0.0	0	0.0	0	0.0	0	0.0	0
I21822	Urziceni-Vamă (Satu Mare County)	0.0	0.0	0	0.0	0	0.0	0	0.0	0
I21823	Urziceni-Vamă (Satu Mare County)	0.0	0.0	0	0.0	0	0.0	0	0.0	0
I22561	Urziceni-Vamă (Satu Mare County)	0.0	0.0	0	0.0	0	0.0	0	0.0	0
I15623	Urziceni-Vamă (Satu Mare County)	0.0	0.0	0	0.0	0	0.0	0	0.0	0
I11902	Urziceni-Vamă (Satu Mare County)	0.0	0.0	0	0.0	0	0.0	0	0.0	0
I16551	Polgár-Nagy-Kasziba. M3-12 (Hajdú-Bihar County)	24.785099	55.753207999999965	4	41.46749799999999	2	41.46749799999999	2	24.785099	1
I18638	Rákóczifalva-Bivaly-Tó-8/A (Jász-Nagykun-Szolnok County)	5.52009899999999	10.22120099999999	2	0.0	0	0.0	0	0.0	0
I16560	Polgár-Nagy-Kasziba. M3-12 (Hajdú-Bihar County)	0.0	0.0	0	0.0	0	0.0	0	0.0	0
I29888	Polgár-Nagy-Kasziba. M3-12 (Hajdú-Bihar County)	0.0	0.0	0	0.0	0	0.0	0	0.0	0
I16525	Aszód-Papiföldek (Pest County)	14.815602	28.790001999999994	3	23.314402	2	14.815602	1	0.0	0
I14151	Aszód-Papiföldek (Pest County)	12.49589999999999	17.12479999999999	2	12.49589999999999	1	12.49589999999999	1	0.0	0
I14153	Aszód-Papiföldek (Pest County)	11.41020099999999	15.593302999999992	2	11.41020099999999	1	0.0	0	0.0	0
I16534	Aszód-Papiföldek (Pest County)	7.61080399999999	11.617308999999981	2	0.0	0	0.0	0	0.0	0
I16532	Aszód-Papiföldek (Pest County)	5.05729899999999	9.56349999999998	2	0.0	0	0.0	0	0.0	0
I14154	Aszód-Papiföldek (Pest County)	8.244699	8.244699	1	8.244699	1	0.0	0	0.0	0
I14149	Aszód-Papiföldek (Pest County)	4.70870099999999	4.70870099999999	1	0.0	0	0.0	0	0.0	0
I16552	Aszód-Papiföldek (Pest County)	4.37979699999999	4.37979699999999	1	0.0	0	0.0	0	0.0	0
I16521	Aszód-Papiföldek (Pest County)	4.084501	4.084501	1	0.0	0	0.0	0	0.0	0
I14156	Aszód-Papiföldek (Pest County)	4.084003	4.084003	1	0.0	0	0.0	0	0.0	0
I14152	Aszód-Papiföldek (Pest County)	0.0	0.0	0	0.0	0	0.0	0	0.0	0
I14147	Aszód-Papiföldek (Pest County)	0.0	0.0	0	0.0	0	0.0	0	0.0	0
I14148	Aszód-Papiföldek (Pest County)	0.0	0.0	0	0.0	0	0.0	0	0.0	0
I16544	Aszód-Papiföldek (Pest County)	0.0	0.0	0	0.0	0	0.0	0	0.0	0
I8793	Polgár-Basatanya (Hajdú-Bihar County)	63.833898	275.171181	16	243.94978199999997	11	205.327181	7	161.51509200000004	4
I8798	Polgár-Basatanya (Hajdú-Bihar County)	38.85090400000001	240.65689999999998	18	207.87160899999995	12	177.395516	9	87.43301000000001	3
I21896	Polgár-Basatanya (Hajdú-Bihar County)	42.666499	195.148915	10	183.270716	8	164.59611	6	131.90721200000002	4
I5106	Polgár-Basatanya (Hajdú-Bihar County)	51.27599800000001	180.25929000000002	11	156.979283	7	145.12618400000002	6	81.722098	2
I10010	Polgár-Basatanya (Hajdú-Bihar County)	36.5685	162.163199	10	144.003198	7	144.003198	7	85.98779499999998	3
I8795	Polgár-Basatanya (Hajdú-Bihar County)	30.0234	97.45230899999994	7	84.08550299999999	5	63.460204	3	51.219002	2
I5107	Polgár-Basatanya (Hajdú-Bihar County)	23.05420599999999	57.98060599999999	5	46.47900399999999	3	36.94570599999999	2	23.05420599999999	1
I8794	Polgár-Basatanya (Hajdú-Bihar County)	14.672405	30.687501999999988	4	14.672405	1	14.672405	1	0.0	0
I5102	Polgár-Basatanya (Hajdú-Bihar County)	25.588701000000004	30.557402999999994	2	25.588701000000004	1	25.588701000000004	1	25.588701000000004	1
I21849	Polgár-Basatanya (Hajdú-Bihar County)	21.300696999999992	26.951597999999986	2	21.300696999999992	1	21.300696999999992	1	21.300696999999992	1
I21848	Polgár-Basatanya (Hajdú-Bihar County)	14.442896999999979	14.442896999999979	1	14.442896999999979	1	14.442896999999979	1	0.0	0
I10006	Polgár-Basatanya (Hajdú-Bihar County)	5.489301	9.82090199999999	2	0.0	0	0.0	0	0.0	0
I5105	Polgár-Basatanya (Hajdú-Bihar County)	4.4191	8.768501	2	0.0	0	0.0	0	0.0	0
I10356	Polgár-Basatanya (Hajdú-Bihar County)	7.64629799999998	7.64629799999998	1	0.0	0	0.0	0	0.0	0
I8797	Polgár-Basatanya (Hajdú-Bihar County)	7.13039899999999	7.13039899999999	1	0.0	0	0.0	0	0.0	0
I8799	Polgár-Basatanya (Hajdú-Bihar County)	6.673100999999989	6.673100999999989	1	0.0	0	0.0	0	0.0	0
I10008	Polgár-Basatanya (Hajdú-Bihar County)	5.33379899999999	5.33379899999999	1	0.0	0	0.0	0	0.0	0
I10009	Polgár-Basatanya (Hajdú-Bihar County)	4.75680199999999	4.75680199999999	1	0.0	0	0.0	0	0.0	0
I5104	Polgár-Basatanya (Hajdú-Bihar County)	4.573893	4.573893	1	0.0	0	0.0	0	0.0	0
I21895	Polgár-Basatanya (Hajdú-Bihar County)	4.0151949999999905	4.0151949999999905	1	0.0	0	0.0	0	0.0	0
I5099	Polgár-Basatanya (Hajdú-Bihar County)	0.0	0.0	0	0.0	0	0.0	0	0.0	0
I5100	Polgár-Basatanya (Hajdú-Bihar County)	0.0	0.0	0	0.0	0	0.0	0	0.0	0
I8796	Polgár-Basatanya (Hajdú-Bihar County)	0.0	0.0	0	0.0	0	0.0	0	0.0	0
I5101	Polgár-Basatanya (Hajdú-Bihar County)	0.0	0.0	0	0.0	0	0.0	0	0.0	0
I10011	Polgár-Basatanya (Hajdú-Bihar County)	0.0	0.0	0	0.0	0	0.0	0	0.0	0
I5108	Polgár-Basatanya (Hajdú-Bihar County)	0.0	0.0	0	0.0	0	0.0	0	0.0	0
I10005	Polgár-Basatanya (Hajdú-Bihar County)	0.0	0.0	0	0.0	0	0.0	0	0.0	0
I10007	Polgár-Basatanya (Hajdú-Bihar County)	0.0	0.0	0	0.0	0	0.0	0	0.0	0
I10012	Polgár-Basatanya (Hajdú-Bihar County)	0.0	0.0	0	0.0	0	0.0	0	0.0	0
I21910	Polgár-Basatanya (Hajdú-Bihar County)	0.0	0.0	0	0.0	0	0.0	0	0.0	0
I10015	Polgár-Csőszhalom (Hajdú-Bihar County)	21.395802	21.395802	1	21.395802	1	21.395802	1	21.395802	1
I16529	Polgár-Csőszhalom (Hajdú-Bihar County)	6.618094	20.43169	4	0	0	0	0	0	0
I5114	Polgár-Csőszhalom (Hajdú-Bihar County)	15.4724	20.082599	2	15.4724	1	15.4724	1	0	0
I10131	Polgár-Csőszhalom (Hajdú-Bihar County)	5.73610000000001	16.129697	3	0	0	0	0	0	0
I16518	Polgár-Csőszhalom (Hajdú-Bihar County)	5.48150000000001	13.727299	3	0	0	0	0	0	0
I10129	Polgár-Csőszhalom (Hajdú-Bihar County)	7.06079	13.704694	2	0	0	0	0	0	0
I10014	Polgár-Csőszhalom (Hajdú-Bihar County)	5.879503	10.017115	2	0	0	0	0	0	0
I16550	Polgár-Csőszhalom (Hajdú-Bihar County)	8.71610700000001	8.71610700000001	1	8.71610700000001	1	0	0	0	0
I18693	Polgár-Csőszhalom (Hajdú-Bihar County)	8.695495	8.695495	1	8.695495	1	0	0	0	0
I10132	Polgár-Csőszhalom (Hajdú-Bihar County)	4.18200500000001	8.21149399999999	2	0	0	0	0	0	0
I16530	Polgár-Csőszhalom (Hajdú-Bihar County)	8.07200699999999	8.07200699999999	1	8.07200699999999	1	0	0	0	0
I29887_d	Polgár-Csőszhalom (Hajdú-Bihar County)	4.66970199999999	4.66970199999999	1	0	0	0	0	0	0
I16542	Polgár-Csőszhalom (Hajdú-Bihar County)	4.613292	4.613292	1	0	0	0	0	0	0
I10133	Polgár-Csőszhalom (Hajdú-Bihar County)	4.54579599999999	4.54579599999999	1	0	0	0	0	0	0
I10013	Polgár-Csőszhalom (Hajdú-Bihar County)	4.54249999999999	4.54249999999999	1	0	0	0	0	0	0
I5110	Polgár-Csőszhalom (Hajdú-Bihar County)	4.2202	4.2202	1	0	0	0	0	0	0
I10017	Polgár-Csőszhalom (Hajdú-Bihar County)	4.1825	4.1825	1	0	0	0	0	0	0
I10149	Polgár-Csőszhalom (Hajdú-Bihar County)	4.148102	4.148102	1	0	0	0	0	0	0
I10130	Polgár-Csőszhalom (Hajdú-Bihar County)	0	0	0	0	0	0	0	0	0
I18694	Polgár-Csőszhalom (Hajdú-Bihar County)	0	0	0	0	0	0	0	0	0
I18692	Polgár-Csőszhalom (Hajdú-Bihar County)	0	0	0	0	0	0	0	0	0
I16559	Polgár-Csőszhalom (Hajdú-Bihar County)	0	0	0	0	0	0	0	0	0
I16543	Polgár-Csőszhalom (Hajdú-Bihar County)	0	0	0	0	0	0	0	0	0
I5115	Polgár-Csőszhalom (Hajdú-Bihar County)	0	0	0	0	0	0	0	0	0
I10357	Polgár-Csőszhalom (Hajdú-Bihar County)	0	0	0	0	0	0	0	0	0
I5109	Polgár-Csőszhalom (Hajdú-Bihar County)	0	0	0	0	0	0	0	0	0
I10134	Polgár-Csőszhalom (Hajdú-Bihar County)	0	0	0	0	0	0	0	0	0
I10016	Polgár-Csőszhalom (Hajdú-Bihar County)	0	0	0	0	0	0	0	0	0
I16541	Polgár-Csőszhalom (Hajdú-Bihar County)	0	0	0	0	0	0	0	0	0
I7048	Budapest-Albertfalva-Hunyadi János út (Budapest. XI. kerület)	28.8486	43.722509	2	43.722509	2	43.722509	2	28.8486	1
I7049	Budapest-Albertfalva-Hunyadi János út (Budapest. XI. kerület)	6.951093	12.41281	2	0	0	0	0	0	0
I7046	Budapest-Albertfalva-Hunyadi János út (Budapest. XI. kerület)	0	0	0	0	0	0	0	0	0
I7051	Budapest-Albertfalva-Hunyadi János út (Budapest. XI. kerület)	0	0	0	0	0	0	0	0	0
I23096	Iváncsa-Lapos (Fejér County)	4.00820099999999	4.00820099999999	1	0	0	0	0	0	0
I21897	Polgár-Ferenci-hát (Gelabert et al. 2024)	43.695497	142.761305	10	114.543309	5	114.543309	5	63.914501	2
I21843	Polgár-Ferenci-hát (Gelabert et al. 2024)	34.892798	127.389111	7	123.180307	6	100.3909	4	100.3909	4
I17910	Polgár-Ferenci-hát (Gelabert et al. 2024)	34.480393	105.222988	7	87.528886	4	87.528886	4	56.047189	2
I21841	Polgár-Ferenci-hát (Gelabert et al. 2024)	35.381797	85.12699	5	75.186992	3	75.186992	3	60.913292	2
I23093	Polgár-Ferenci-hát (Gelabert et al. 2024)	24.3264	33.2908	3	24.3264	1	24.3264	1	24.3264	1
I21824	Polgár-Ferenci-hát (Gelabert et al. 2024)	8.75480099999999	20.102101	3	8.75480099999999	1	0	0	0	0
I21899	Polgár-Ferenci-hát (Gelabert et al. 2024)	9.698898	19.775207	3	9.698898	1	0	0	0	0
I21902	Polgár-Ferenci-hát (Gelabert et al. 2024)	6.627199	11.638793	2	0	0	0	0	0	0
I18660	Polgár-Ferenci-hát (Gelabert et al. 2024)	5.889798	9.98369799999999	2	0	0	0	0	0	0
I18695	Polgár-Ferenci-hát (Gelabert et al. 2024)	4.907301	9.35069899999999	2	0	0	0	0	0	0
I21846	Polgár-Ferenci-hát (Gelabert et al. 2024)	4.682702	9.09089500000001	2	0	0	0	0	0	0
I18657	Polgár-Ferenci-hát (Gelabert et al. 2024)	8.9819	8.9819	1	8.9819	1	0	0	0	0
I17909	Polgár-Ferenci-hát (Gelabert et al. 2024)	7.406199	7.406199	1	0	0	0	0	0	0
I18696	Polgár-Ferenci-hát (Gelabert et al. 2024)	7.11870199999999	7.11870199999999	1	0	0	0	0	0	0
I21842	Polgár-Ferenci-hát (Gelabert et al. 2024)	4.993105	4.993105	1	0	0	0	0	0	0
I21840	Polgár-Ferenci-hát (Gelabert et al. 2024)	4.817903	4.817903	1	0	0	0	0	0	0
I18659	Polgár-Ferenci-hát (Gelabert et al. 2024)	4.41059399999999	4.41059399999999	1	0	0	0	0	0	0
I18662	Polgár-Ferenci-hát (Gelabert et al. 2024)	4.38929899999999	4.38929899999999	1	0	0	0	0	0	0
I21763	Polgár-Ferenci-hát (Gelabert et al. 2024)	4.16209999999999	4.16209999999999	1	0	0	0	0	0	0
I21771	Polgár-Ferenci-hát (Gelabert et al. 2024)	0	0	0	0	0	0	0	0	0
I21714	Polgár-Ferenci-hát (Gelabert et al. 2024)	0	0	0	0	0	0	0	0	0
I21826	Polgár-Ferenci-hát (Gelabert et al. 2024)	0	0	0	0	0	0	0	0	0
I23094	Polgár-Ferenci-hát (Gelabert et al. 2024)	0	0	0	0	0	0	0	0	0
I21768	Polgár-Ferenci-hát (Gelabert et al. 2024)	0	0	0	0	0	0	0	0	0
I21770	Polgár-Ferenci-hát (Gelabert et al. 2024)	0	0	0	0	0	0	0	0	0
I21825	Polgár-Ferenci-hát (Gelabert et al. 2024)	0	0	0	0	0	0	0	0	0
I21769	Polgár-Ferenci-hát (Gelabert et al. 2024)	0	0	0	0	0	0	0	0	0
I21901	Polgár-Ferenci-hát (Gelabert et al. 2024)	0	0	0	0	0	0	0	0	0
I21767	Polgár-Ferenci-hát (Gelabert et al. 2024)	0	0	0	0	0	0	0	0	0
I21766	Polgár-Ferenci-hát (Gelabert et al. 2024)	0	0	0	0	0	0	0	0	0
I21765	Polgár-Ferenci-hát (Gelabert et al. 2024)	0	0	0	0	0	0	0	0	0
I21764	Polgár-Ferenci-hát (Gelabert et al. 2024)	0	0	0	0	0	0	0	0	0
I21827	Polgár-Ferenci-hát (Gelabert et al. 2024)	0	0	0	0	0	0	0	0	0
I21898	Polgár-Ferenci-hát (Gelabert et al. 2024)	0	0	0	0	0	0	0	0	0
I17950	Polgár-Ferenci-hát (Gelabert et al. 2024)	0	0	0	0	0	0	0	0	0
I18661	Polgár-Ferenci-hát (Gelabert et al. 2024)	0	0	0	0	0	0	0	0	0
I18658	Polgár-Ferenci-hát (Gelabert et al. 2024)	0	0	0	0	0	0	0	0	0
I18656	Polgár-Ferenci-hát (Gelabert et al. 2024)	0	0	0	0	0	0	0	0	0
I17911	Polgár-Ferenci-hát (Gelabert et al. 2024)	0	0	0	0	0	0	0	0	0
I21847	Polgár-Ferenci-hát (Gelabert et al. 2024)	0	0	0	0	0	0	0	0	0
I21844	Polgár-Ferenci-hát (Gelabert et al. 2024)	0	0	0	0	0	0	0	0	0
I21772	Polgár-Ferenci-hát (Gelabert et al. 2024)	0	0	0	0	0	0	0	0	0

## Sheet: Figure 4A, Sup.Fig.6
Figure 4A, Supplementar Figure 6.			Edges of the IBD graph:
Source	Target	Type	Weight	max_ibd (cM)	sum_ibd>8 cM	n_ibd>8 cM	sum_ibd>12 cM	n_ibd>12 cM	sum_ibd>16 cM	n_ibd>16 cM	sum_ibd>20 cM	n_ibd>20 cM
I20809	I23118	Undirected	15	283.700303	3312.413482	22	3312.413482	22	3312.413482	22	3312.413482	22
I18116	I22561	Undirected	10	268.813793	2625.653868	32	2625.653868	32	2610.286867	31	2592.666468	30
I11906	I7134.SG	Undirected	10	203.962703	2458.628391	33	2447.516387	32	2434.123086	31	2417.092179	30
I7133.SG	I15622	Undirected	10	214.179088	2373.712255	36	2356.409956	34	2341.63735	33	2323.895649	32
I11902	I23119	Undirected	10	160.7396	2136.647879	35	2136.647879	35	2107.780992	33	2072.989595	31
GRG027	GRG021	Undirected	7	120.1074	1298.859091	32	1279.23369	30	1237.14119	27	1167.341778	23
POP07_noUDG.SG	POP24_noUDG.SG	Undirected	7	105.445003	1012.230406	24	1012.230406	24	942.036225	19	851.578815	14
I5102.SG	I10006	Undirected	3	70.047504	873.622629	25	844.544035	22	818.664452	20	784.67115	18
I7133.SG	I20810	Undirected	3	49.715501	691.992655	28	652.313748	24	580.004054	19	470.381331	13
I10007	I21849	Undirected	3	128.695294	602.409402	12	592.326608	11	561.053308	9	561.053308	9
I10009	I21849	Undirected	2	85.658202	495.189882	15	464.99159	12	438.771593	10	422.485293	9
I10356	I21849	Undirected	2	121.7612	436.280196	11	415.028607	9	402.239804	8	369.259303	6
I8799	I21849	Undirected	2	96.054098	404.483488	10	393.597388	9	381.215289	8	364.884889	7
FLR004	FLR003	Undirected	2	86.8532	321.57228	10	300.421989	8	300.421989	8	284.221989	7
GRG027	GRG016	Undirected	2	79.710108	297.906608	9	259.282214	5	246.788114	4	246.788114	4
I10010	I21849	Undirected	2	50.372598	284.470984	10	276.422593	9	261.204693	8	241.661295	7
POP07_noUDG.SG	POP04_noUDG.SG	Undirected	2	40.750998	268.113402	11	256.766102	10	213.073895	7	194.949988	6
I10012	I21849	Undirected	2	46.148998	254.484382	10	211.586091	6	211.586091	6	192.278895	5
I8794	I7137.SG	Undirected	2	43.181098	212.929118	7	201.608407	6	185.853213	5	185.853213	5
I5110.SG	I5115.SG	Undirected	2	51.502001	202.359504	8	183.012098	6	167.4023	5	167.4023	5
I10008	I21849	Undirected	2	39.797699	201.433592	8	192.252492	7	162.443689	5	162.443689	5
I5099.SG	I21849	Undirected	2	92.108905	196.451893	7	175.689902	5	159.712209	4	142.288309	3
GRG027	GRG015	Undirected	2	60.890402	186.517297	6	176.600797	5	176.600797	5	176.600797	5
I5107.SG	I21849	Undirected	2	24.330401	182.957512	12	139.840001	7	125.668901	6	88.975102	4
I5102.SG	I10007	Undirected	2	39.009997	180.598907	7	169.319907	6	156.214306	5	156.214306	5
I5109.SG	I10149	Undirected	2	35.247993	174.817798	9	156.115207	7	142.280006	6	109.200013	4
GRG027	GRG008	Undirected	2	39.357603	165.1012	9	127.809703	5	98.613608	3	98.613608	3
I29888	I8799	Undirected	2	53.7552	149.104893	6	122.190803	3	122.190803	3	103.4343	2
I14166	I23119	Undirected	2	47.129899	135.777301	5	135.777301	5	123.7544	4	107.734799	3
I8793	I7137.SG	Undirected	2	40.697408	127.771634	5	119.007832	4	104.595429	3	104.595429	3
POP07_noUDG.SG	POP02_noUDG.SG	Undirected	2	48.991397	125.968298	3	125.968298	3	125.968298	3	125.968298	3
I5102.SG	I21848	Undirected	2	16.0627	103.859606	7	103.859606	7	16.0627	1	0	0
FLR003	FLR005	Undirected	2	15.639591	102.032994	9	27.926183	2	0	0	0	0
I5105	I21849	Undirected	2	27.226701	101.73842	6	74.788597	3	74.788597	3	74.788597	3
I8793	I21849	Undirected	2	47.679806	100.50902	5	90.653714	4	65.103706	2	47.679806	1
GRG027	GRG025	Undirected	2	26.373792	99.185002	6	81.481493	4	81.481493	4	26.373792	1
I8799	I21848	Undirected	2	33.354306	98.5046	5	86.8674	4	72.474804	3	54.857904	2
POP07_noUDG.SG	POP05_noUDG.SG	Undirected	2	44.687501	98.185301	4	86.928901	3	86.928901	3	68.2803	2
FLR004	FLR007	Undirected	2	31.936193	98.022288	6	77.134782	4	31.936193	1	31.936193	1
I5102.SG	I10009	Undirected	2	32.359499	95.837807	5	84.587806	4	56.670898	2	56.670898	2
I8796	I7137.SG	Undirected	2	34.675306	90.026093	5	69.680595	3	57.512105	2	57.512105	2
I2793_enhanced	I10005	Undirected	2	27.258801	88.968903	5	69.541401	3	69.541401	3	52.447301	2
I21910	I21849	Undirected	2	25.083506	83.354001	5	73.6893	4	45.555705	2	45.555705	2
I5101.SG	I5108.SG	Undirected	2	19.469905	82.532701	5	82.532701	5	54.459006	3	0	0
I16560.SG	I21849	Undirected	2	22.353697	81.741101	6	42.267698	2	42.267698	2	22.353697	1
I5102.SG	I10356	Undirected	2	25.205398	79.170686	5	67.45649	4	25.205398	1	25.205398	1
I16560.SG	I21896	Undirected	2	19.742	77.912807	6	48.745605	3	19.742	1	0	0
I15622	I23123	Undirected	2	49.531299	76.318699	3	76.318699	3	49.531299	1	49.531299	1
I8794	I21849	Undirected	2	23.214793	76.179284	5	56.058192	3	40.18839	2	23.214793	1
I29888	I5100.SG	Undirected	2	26.6862	76.065808	5	59.238796	3	46.312999	2	26.6862	1
I16560.SG	I5099.SG	Undirected	2	29.711401	75.443602	5	46.710002	2	46.710002	2	29.711401	1
I5114.SG	I16559.SG	Undirected	2	24.9053	75.133696	4	75.133696	4	46.075499	2	46.075499	2
I5102.SG	I8798	Undirected	1	23.382092	73.289397	6	36.355793	2	23.382092	1	23.382092	1
I5102.SG	I10010	Undirected	1	29.788804	72.538912	3	72.538912	3	59.231913	2	59.231913	2
I2793_enhanced	I7051	Undirected	1	42.3632	72.191694	3	60.490695	2	60.490695	2	42.3632	1
GRG019	BUCH2.SG	Undirected	1	12.016702	71.504205	7	12.016702	1	0	0	0	0
GRG015	GRG032	Undirected	1	17.027497	66.965795	6	29.105705	2	17.027497	1	0	0
I5101.SG	I5100.SG	Undirected	1	35.663807	65.985322	3	54.513717	2	54.513717	2	35.663807	1
I8795	I7137.SG	Undirected	1	43.562901	65.882297	3	56.021598	2	43.562901	1	43.562901	1
I5102.SG	I21849	Undirected	1	53.254598	65.422994	2	65.422994	2	53.254598	1	53.254598	1
I5110.SG	I16550.SG	Undirected	1	27.765989	64.857989	3	54.885989	2	54.885989	2	54.885989	2
GRG028	GRG003	Undirected	1	18.576002	64.745596	5	44.703102	3	18.576002	1	0	0
I0447_enhanced	I17914	Undirected	1	26.7528	64.6444	3	64.6444	3	64.6444	3	26.7528	1
GRG027	GRG003	Undirected	1	43.410799	63.533801	2	63.533801	2	63.533801	2	63.533801	2
I5108.SG	I21848	Undirected	1	38.436699	63.404399	3	55.3572	2	55.3572	2	38.436699	1
N25_noUDG.SG	N26_noUDG.SG	Undirected	1	40.786201	60.062903	3	40.786201	1	40.786201	1	40.786201	1
I7051	I15616	Undirected	1	24.43161	59.484616	3	59.484616	3	46.557614	2	46.557614	2
I5110.SG	I5107.SG	Undirected	1	17.452604	56.437506	4	46.866502	3	17.452604	1	0	0
I7133.SG	I23123	Undirected	1	26.557994	55.450305	3	55.450305	3	26.557994	1	26.557994	1
GRG003	GRG032	Undirected	1	19.939905	55.299413	5	19.939905	1	19.939905	1	0	0
I5114.SG	I16530.SG	Undirected	1	22.738099	54.346102	4	22.738099	1	22.738099	1	22.738099	1
I8795	I21848	Undirected	1	20.909798	54.288696	4	35.654098	2	20.909798	1	20.909798	1
I16560.SG	I8793	Undirected	1	35.693502	54.175913	3	35.693502	1	35.693502	1	35.693502	1
I29888	I5099.SG	Undirected	1	17.7665	53.175798	4	34.2953	2	34.2953	2	0	0
I5109.SG	I18694	Undirected	1	38.2633	52.312496	2	52.312496	2	38.2633	1	38.2633	1
I5101.SG	I5107.SG	Undirected	1	19.801599	51.255292	4	33.13759	2	19.801599	1	0	0
GRG043	GRG032	Undirected	1	14.889801	50.0229	4	28.192598	2	0	0	0	0
I5102.SG	I10012	Undirected	1	25.037202	49.856195	3	39.488694	2	25.037202	1	25.037202	1
I20836	I23351	Undirected	1	35.1906	49.686801	2	49.686801	2	35.1906	1	35.1906	1
I16560.SG	I5107.SG	Undirected	1	16.038191	49.164891	4	28.90889	2	16.038191	1	0	0
VERT035	VERT015	Undirected	1	49.163091	49.163091	1	49.163091	1	49.163091	1	49.163091	1
GRG003	FLR003	Undirected	1	11.718801	48.9068	5	0	0	0	0	0	0
GRG028	GRG008	Undirected	1	10.3232	48.625702	5	0	0	0	0	0	0
I5109.SG	I21849	Undirected	1	27.868199	48.384902	3	27.868199	1	27.868199	1	27.868199	1
I5102.SG	I5107.SG	Undirected	1	20.3116	48.373002	3	38.2972	2	38.2972	2	20.3116	1
I14167	I14176	Undirected	1	17.078698	47.482792	4	17.078698	1	17.078698	1	0	0
I10134	I5107.SG	Undirected	1	13.6011	47.448307	4	26.8996	2	0	0	0	0
I23096	I18114	Undirected	1	21.048498	47.276592	3	47.276592	3	21.048498	1	21.048498	1
I23096	I7135	Undirected	1	21.045005	46.600604	3	34.822106	2	21.045005	1	21.045005	1
I0449	I18638	Undirected	1	18.353799	46.004698	3	35.634795	2	35.634795	2	0	0
I29888	I10011	Undirected	1	32.209301	45.886701	2	45.886701	2	32.209301	1	32.209301	1
I5109.SG	I10129	Undirected	1	32.298899	45.48142	2	45.48142	2	32.298899	1	32.298899	1
I20869	I23351	Undirected	1	34.296489	45.396489	2	34.296489	1	34.296489	1	34.296489	1
I5102.SG	I8795	Undirected	1	29.610407	44.768417	2	44.768417	2	29.610407	1	29.610407	1
I5114.SG	I10015	Undirected	1	33.582801	43.835104	2	33.582801	1	33.582801	1	33.582801	1
I5102.SG	I10008	Undirected	1	30.263102	43.827593	2	43.827593	2	30.263102	1	30.263102	1
GRG028	GRG016	Undirected	1	16.683292	43.771094	3	43.771094	3	16.683292	1	0	0
I5102.SG	I21896	Undirected	1	16.786301	43.525198	4	16.786301	1	16.786301	1	0	0
I8798	I21849	Undirected	1	29.9917	43.3921	2	43.3921	2	29.9917	1	29.9917	1
I2793_enhanced	I14160	Undirected	1	43.329298	43.329298	1	43.329298	1	43.329298	1	43.329298	1
GRG022	BUCH2.SG	Undirected	1	14.415199	42.824101	4	14.415199	1	0	0	0	0
I5110.SG	I10015	Undirected	1	16.991499	42.608282	3	31.700686	2	16.991499	1	0	0
N36_noUDG.SG	N26_noUDG.SG	Undirected	1	23.911801	42.482203	3	23.911801	1	23.911801	1	23.911801	1
I20837	I21849	Undirected	1	23.655799	42.434099	2	42.434099	2	42.434099	2	23.655799	1
GRG028	BUCH2.SG	Undirected	1	13.621402	41.893095	4	13.621402	1	0	0	0	0
GRG027	GRG032	Undirected	1	23.1803	41.6408	3	23.1803	1	23.1803	1	23.1803	1
I10131	I21896	Undirected	1	12.221813	41.62761	4	12.221813	1	0	0	0	0
I5100.SG	I14157	Undirected	1	31.703901	41.520202	2	31.703901	1	31.703901	1	31.703901	1
I16560.SG	I14166	Undirected	1	16.598296	41.404694	3	29.543793	2	16.598296	1	0	0
I14175	I14176	Undirected	1	14.739498	40.726091	3	40.726091	3	0	0	0	0
I5102.SG	I5100.SG	Undirected	1	24.246001	40.712094	2	40.712094	2	40.712094	2	24.246001	1
I21910	I21848	Undirected	1	14.542103	40.262403	4	14.542103	1	0	0	0	0
I5110.SG	I29888	Undirected	1	19.830692	40.042388	3	19.830692	1	19.830692	1	0	0
I10134	I10356	Undirected	1	20.095491	39.849597	3	20.095491	1	20.095491	1	20.095491	1
I14163	I21849	Undirected	1	22.682402	39.368603	2	39.368603	2	39.368603	2	22.682402	1
FLR007	GRG032	Undirected	1	10.424697	39.141101	4	0	0	0	0	0	0
I16560.SG	I5104.SG	Undirected	1	29.534501	38.724309	2	29.534501	1	29.534501	1	29.534501	1
I5108.SG	I21895	Undirected	1	24.845302	38.466603	2	38.466603	2	24.845302	1	24.845302	1
N27_noUDG.SG	N28_noUDG.SG	Undirected	1	15.841091	38.3376	3	29.872096	2	0	0	0	0
I23096	I15617	Undirected	1	13.575494	38.238196	3	26.522596	2	0	0	0	0
I5110.SG	I10134	Undirected	1	36.725205	36.725205	1	36.725205	1	36.725205	1	36.725205	1
I5101.SG	I21910	Undirected	1	36.712003	36.712003	1	36.712003	1	36.712003	1	36.712003	1
GRG021	GRG032	Undirected	1	26.592302	36.461401	2	26.592302	1	26.592302	1	26.592302	1
GRG028	GRG022	Undirected	1	9.98199	36.452189	4	0	0	0	0	0	0
I10149	I10006	Undirected	1	28.216702	36.3056	2	28.216702	1	28.216702	1	28.216702	1
GRG016	BERG157-2.SG	Undirected	1	9.652495	36.051998	4	0	0	0	0	0	0
I5109.SG	I5102.SG	Undirected	1	26.175797	35.789096	2	26.175797	1	26.175797	1	26.175797	1
I8794	I21848	Undirected	1	15.781701	35.534502	3	15.781701	1	0	0	0	0
I15616	I23352	Undirected	1	14.719093	35.522091	3	26.915991	2	0	0	0	0
I5109.SG	I16550.SG	Undirected	1	35.414201	35.414201	1	35.414201	1	35.414201	1	35.414201	1
I10356	I14163	Undirected	1	23.370498	35.002393	2	23.370498	1	23.370498	1	23.370498	1
I21895	I21848	Undirected	1	25.305401	34.994899	2	25.305401	1	25.305401	1	25.305401	1
I29888	I5102.SG	Undirected	1	14.613295	34.696186	3	14.613295	1	0	0	0	0
I16530.SG	I10006	Undirected	1	14.017802	34.530205	3	26.47391	2	0	0	0	0
I29888	I8798	Undirected	1	25.385702	34.4565	2	25.385702	1	25.385702	1	25.385702	1
FLR005	GRG032	Undirected	1	14.032001	33.8252	3	14.032001	1	0	0	0	0
GRG021	FLR007	Undirected	1	12.474108	33.318108	3	12.474108	1	0	0	0	0
I16560.SG	I10010	Undirected	1	15.959311	33.028311	3	15.959311	1	0	0	0	0
I4305	I4303	Undirected	1	14.701396	32.767498	3	14.701396	1	0	0	0	0
GRG021	FLR005	Undirected	1	15.400505	32.753003	3	15.400505	1	0	0	0	0
N31_noUDG.SG	N42_noUDG.SG	Undirected	1	12.387198	32.685402	3	12.387198	1	0	0	0	0
I10012	I21848	Undirected	1	17.90061	32.64491	2	32.64491	2	17.90061	1	0	0
GRG028	GRG032	Undirected	1	12.116	32.020298	3	12.116	1	0	0	0	0
I10049	I15622	Undirected	1	23.001403	31.986302	2	23.001403	1	23.001403	1	23.001403	1
I16560.SG	I5102.SG	Undirected	1	13.011998	31.941497	3	13.011998	1	0	0	0	0
I10134	I10012	Undirected	1	21.30661	31.899509	2	21.30661	1	21.30661	1	21.30661	1
I16530.SG	I5101.SG	Undirected	1	12.198204	31.894505	3	12.198204	1	0	0	0	0
I5109.SG	I10007	Undirected	1	13.807094	31.73939	3	13.807094	1	0	0	0	0
I23096	I14165	Undirected	1	19.257399	31.568596	2	31.568596	2	19.257399	1	0	0
FLR004	FLR005	Undirected	1	11.240995	31.387696	3	0	0	0	0	0	0
I8797	I14160	Undirected	1	14.4867	31.231199	3	14.4867	1	0	0	0	0
I2793_enhanced	I15616	Undirected	1	12.535095	30.81789	3	12.535095	1	0	0	0	0
I5115.SG	I8798	Undirected	1	12.02898	30.671984	3	12.02898	1	0	0	0	0
I17915	I23123	Undirected	1	30.5718	30.5718	1	30.5718	1	30.5718	1	30.5718	1
I4305	GRG015	Undirected	1	11.617494	30.520397	3	0	0	0	0	0	0
I10017	I5102.SG	Undirected	1	12.285495	30.442995	3	12.285495	1	0	0	0	0
FLR003	GRG032	Undirected	1	18.070298	30.3011	2	30.3011	2	18.070298	1	0	0
I5108.SG	I8798	Undirected	1	10.722697	30.300294	3	0	0	0	0	0	0
I5102.SG	I14162	Undirected	1	17.088401	30.184603	2	30.184603	2	17.088401	1	0	0
I10134	I10007	Undirected	1	21.475494	30.007893	2	21.475494	1	21.475494	1	21.475494	1
I5110.SG	I16559.SG	Undirected	1	29.969499	29.969499	1	29.969499	1	29.969499	1	29.969499	1
I10130	I21896	Undirected	1	20.9112	29.961897	2	20.9112	1	20.9112	1	20.9112	1
I5108.SG	I23119	Undirected	1	29.958498	29.958498	1	29.958498	1	29.958498	1	29.958498	1
I10017	I10012	Undirected	1	10.5847	29.826498	3	0	0	0	0	0	0
N26_noUDG.SG	N28_noUDG.SG	Undirected	1	21.150899	29.662704	2	21.150899	1	21.150899	1	21.150899	1
I5108.SG	I20806	Undirected	1	29.660404	29.660404	1	29.660404	1	29.660404	1	29.660404	1
I8796	I21848	Undirected	1	11.1624	29.5966	3	0	0	0	0	0	0
I5108.SG	I11902	Undirected	1	29.561299	29.561299	1	29.561299	1	29.561299	1	29.561299	1
I7048	I14161	Undirected	1	10.256505	29.559907	3	0	0	0	0	0	0
GRG028	GRG043	Undirected	1	12.056398	29.555297	3	12.056398	1	0	0	0	0
I4305	GRG021	Undirected	1	11.930394	29.453087	3	0	0	0	0	0	0
I18694	I7131	Undirected	1	12.868297	29.441899	3	12.868297	1	0	0	0	0
GRG028	GRG021	Undirected	1	10.583889	29.396591	3	0	0	0	0	0	0
I29888	I8793	Undirected	1	18.843901	29.266798	2	18.843901	1	18.843901	1	0	0
I5101.SG	I10010	Undirected	1	29.192698	29.192698	1	29.192698	1	29.192698	1	29.192698	1
I10130	I21848	Undirected	1	17.575902	28.846702	2	17.575902	1	17.575902	1	0	0
I16560.SG	I20806	Undirected	1	19.107902	28.828299	2	19.107902	1	19.107902	1	0	0
I10012	I20837	Undirected	1	17.505491	28.814894	2	17.505491	1	17.505491	1	0	0
I5101.SG	I10008	Undirected	1	11.465001	28.811198	3	0	0	0	0	0	0
GRG028	GRG025	Undirected	1	14.655107	28.807706	2	28.807706	2	0	0	0	0
FLR007	BUCH2.SG	Undirected	1	12.1696	28.7972	3	12.1696	1	0	0	0	0
I16542.SG	I20834	Undirected	1	10.291111	28.781813	3	0	0	0	0	0	0
I5101.SG	I8795	Undirected	1	28.750503	28.750503	1	28.750503	1	28.750503	1	28.750503	1
I8796	I21849	Undirected	1	10.642993	28.654498	3	0	0	0	0	0	0
I10131	I20837	Undirected	1	15.171897	28.631401	2	28.631401	2	0	0	0	0
I10007	I21848	Undirected	1	17.325401	28.517705	2	17.325401	1	17.325401	1	0	0
N26_noUDG.SG	I23120	Undirected	1	28.496203	28.496203	1	28.496203	1	28.496203	1	28.496203	1
GRG019	GRG032	Undirected	1	9.869796	28.444093	3	0	0	0	0	0	0
GRG043	FLR007	Undirected	1	14.459398	28.002396	2	28.002396	2	0	0	0	0
I5110.SG	I29887	Undirected	1	15.4616	27.850604	2	27.850604	2	0	0	0	0
I7129.SG	I23348	Undirected	1	16.1843	27.778101	2	16.1843	1	16.1843	1	0	0
I10356	I21848	Undirected	1	11.1772	27.676797	3	0	0	0	0	0	0
N36_noUDG.SG	N42_noUDG.SG	Undirected	1	10.972196	27.591997	3	0	0	0	0	0	0
POP13_noUDG.SG	I7130.SG	Undirected	1	18.750799	27.556705	2	18.750799	1	18.750799	1	0	0
I10017	I10065	Undirected	1	13.974804	27.337703	2	27.337703	2	0	0	0	0
I10013	I21896	Undirected	1	19.314498	27.326298	2	19.314498	1	19.314498	1	0	0
I16560.SG	I7129.SG	Undirected	1	10.461301	27.301902	3	0	0	0	0	0	0
I5115.SG	I14153	Undirected	1	15.792704	27.2964	2	15.792704	1	0	0	0	0
I4304	BUCH2.SG	Undirected	1	9.371704	27.241503	3	0	0	0	0	0	0
I15616	I23119	Undirected	1	18.946695	26.992597	2	18.946695	1	18.946695	1	0	0
I10015	I10007	Undirected	1	15.031004	26.940203	2	15.031004	1	0	0	0	0
GRG027	GRG022	Undirected	1	9.545401	26.897302	3	0	0	0	0	0	0
I29887	I7137.SG	Undirected	1	18.224198	26.694697	2	18.224198	1	18.224198	1	0	0
I10011	I21848	Undirected	1	17.537498	26.644698	2	17.537498	1	17.537498	1	0	0
I29888	I21848	Undirected	1	26.407796	26.407796	1	26.407796	1	26.407796	1	26.407796	1
I10130	I10010	Undirected	1	26.368999	26.368999	1	26.368999	1	26.368999	1	26.368999	1
I14153	I10007	Undirected	1	26.364493	26.364493	1	26.364493	1	26.364493	1	26.364493	1
I7136.SG	I23352	Undirected	1	16.715497	26.319695	2	16.715497	1	16.715497	1	0	0
GRG025	FLR005	Undirected	1	17.031097	26.245093	2	17.031097	1	17.031097	1	0	0
OBN008	GRG043	Undirected	1	9.934103	26.210999	3	0	0	0	0	0	0
I10130	I8795	Undirected	1	26.201499	26.201499	1	26.201499	1	26.201499	1	26.201499	1
I5102.SG	I8799	Undirected	1	13.200402	26.145494	2	26.145494	2	0	0	0	0
I14153	I8799	Undirected	1	26.137698	26.137698	1	26.137698	1	26.137698	1	26.137698	1
I16560.SG	I11902	Undirected	1	9.231502	26.114097	3	0	0	0	0	0	0
I5104.SG	I21849	Undirected	1	13.65881	26.099312	2	26.099312	2	0	0	0	0
I14153	I10356	Undirected	1	26.083803	26.083803	1	26.083803	1	26.083803	1	26.083803	1
I14153	I10010	Undirected	1	26.076996	26.076996	1	26.076996	1	26.076996	1	26.076996	1
I14153	I10009	Undirected	1	26.049101	26.049101	1	26.049101	1	26.049101	1	26.049101	1
I7048	I7135	Undirected	1	15.5747	25.999999	2	15.5747	1	0	0	0	0
I10132	I10012	Undirected	1	14.717096	25.984299	2	14.717096	1	0	0	0	0
I0449	I10131	Undirected	1	17.745	25.928199	2	17.745	1	17.745	1	0	0
I10132	I10356	Undirected	1	14.683396	25.856394	2	14.683396	1	0	0	0	0
I10149	I20837	Undirected	1	9.234303	25.770605	3	0	0	0	0	0	0
I2431	I2424	Undirected	1	17.6431	25.747091	2	17.6431	1	17.6431	1	0	0
I7046	I21712	Undirected	1	15.272699	25.657103	2	15.272699	1	0	0	0	0
I7046	I14161	Undirected	1	13.868308	25.636601	2	13.868308	1	0	0	0	0
I0449	I14152	Undirected	1	17.4964	25.623201	2	17.4964	1	17.4964	1	0	0
I5114.SG	I8799	Undirected	1	9.349602	25.588703	3	0	0	0	0	0	0
I4305	GRG008	Undirected	1	8.749199	25.404298	3	0	0	0	0	0	0
I16560.SG	I15620	Undirected	1	15.137801	25.39371	2	15.137801	1	0	0	0	0
I8793	I21848	Undirected	1	16.908002	25.338602	2	16.908002	1	16.908002	1	0	0
I10133	I10012	Undirected	1	15.347791	25.300896	2	15.347791	1	0	0	0	0
I10017	I21849	Undirected	1	25.1912	25.1912	1	25.1912	1	25.1912	1	25.1912	1
I10129	I8799	Undirected	1	14.9315	25.021696	2	14.9315	1	0	0	0	0
I2793_enhanced	I7129.SG	Undirected	1	16.771495	25.004895	2	16.771495	1	16.771495	1	0	0
I7126.SG	I18692	Undirected	1	16.360098	24.992394	2	16.360098	1	16.360098	1	0	0
I10357	I20835	Undirected	1	24.974698	24.974698	1	24.974698	1	24.974698	1	24.974698	1
I16560.SG	I8794	Undirected	1	8.540702	24.783701	3	0	0	0	0	0	0
I10356	I20837	Undirected	1	16.228294	24.716994	2	16.228294	1	16.228294	1	0	0
OBN008	BUCH2.SG	Undirected	1	15.352702	24.592102	2	15.352702	1	0	0	0	0
I5109.SG	I14147	Undirected	1	24.484301	24.484301	1	24.484301	1	24.484301	1	24.484301	1
I5100.SG	I20837	Undirected	1	15.1438	24.4811	2	15.1438	1	0	0	0	0
I10130	I21910	Undirected	1	12.204397	24.359197	2	24.359197	2	0	0	0	0
I4089.SG	I23349	Undirected	1	13.640708	24.255913	2	13.640708	1	0	0	0	0
I16541.SG	I7131	Undirected	1	24.254906	24.254906	1	24.254906	1	24.254906	1	24.254906	1
I5104.SG	I21848	Undirected	1	12.443602	24.224603	2	12.443602	1	0	0	0	0
I16560.SG	I21910	Undirected	1	12.682301	24.166402	2	12.682301	1	0	0	0	0
I5109.SG	I29888	Undirected	1	14.428395	24.143997	2	14.428395	1	0	0	0	0
I10017	I21910	Undirected	1	12.862396	24.1175	2	12.862396	1	0	0	0	0
I7051	I23122	Undirected	1	13.176401	24.028404	2	13.176401	1	0	0	0	0
I5102.SG	I8793	Undirected	1	12.302703	24.001902	2	12.302703	1	0	0	0	0
I10131	I20834	Undirected	1	13.115597	23.968796	2	13.115597	1	0	0	0	0
I5114.SG	I10134	Undirected	1	15.909004	23.937005	2	15.909004	1	0	0	0	0
I5114.SG	I5102.SG	Undirected	1	15.061101	23.920998	2	15.061101	1	0	0	0	0
I10014	I10356	Undirected	1	23.717496	23.717496	1	23.717496	1	23.717496	1	23.717496	1
I10014	I10008	Undirected	1	23.713097	23.713097	1	23.713097	1	23.713097	1	23.713097	1
I8794	I21711	Undirected	1	23.7046	23.7046	1	23.7046	1	23.7046	1	23.7046	1
I5099.SG	I21711	Undirected	1	23.696899	23.696899	1	23.696899	1	23.696899	1	23.696899	1
I10131	I10010	Undirected	1	23.679399	23.679399	1	23.679399	1	23.679399	1	23.679399	1
I10129	I5099.SG	Undirected	1	13.663697	23.66029	2	13.663697	1	0	0	0	0
I18638	I14159	Undirected	1	23.5989	23.5989	1	23.5989	1	23.5989	1	23.5989	1
I10014	I10007	Undirected	1	23.503497	23.503497	1	23.503497	1	23.503497	1	23.503497	1
I29887	I5107.SG	Undirected	1	13.160002	23.502409	2	13.160002	1	0	0	0	0
I10134	I21896	Undirected	1	13.360798	23.412797	2	13.360798	1	0	0	0	0
I5101.SG	I8798	Undirected	1	12.058306	23.404193	2	12.058306	1	0	0	0	0
I4088	I11902	Undirected	1	23.265302	23.265302	1	23.265302	1	23.265302	1	23.265302	1
GRG028	FLR004	Undirected	1	12.282193	23.218989	2	12.282193	1	0	0	0	0
I2783	I20836	Undirected	1	14.939302	23.100603	2	14.939302	1	0	0	0	0
I5101.SG	I10012	Undirected	1	14.633596	23.075902	2	14.633596	1	0	0	0	0
I10016	I7131	Undirected	1	23.023605	23.023605	1	23.023605	1	23.023605	1	23.023605	1
I14162	I21848	Undirected	1	22.9298	22.9298	1	22.9298	1	22.9298	1	22.9298	1
I29888	I5104.SG	Undirected	1	11.882001	22.863799	2	0	0	0	0	0	0
I4303	BUCH2.SG	Undirected	1	13.371402	22.748703	2	13.371402	1	0	0	0	0
I10007	I14163	Undirected	1	22.7301	22.7301	1	22.7301	1	22.7301	1	22.7301	1
I14147	N22_noUDG.SG	Undirected	1	22.7229	22.7229	1	22.7229	1	22.7229	1	22.7229	1
I5102.SG	I5099.SG	Undirected	1	12.3043	22.709301	2	12.3043	1	0	0	0	0
I10134	I5101.SG	Undirected	1	13.734198	22.656	2	13.734198	1	0	0	0	0
GRG027	FLR007	Undirected	1	13.0198	22.652102	2	13.0198	1	0	0	0	0
I1907_enhanced	I18114	Undirected	1	12.643397	22.546101	2	12.643397	1	0	0	0	0
FLR004	GRG008	Undirected	1	14.310598	22.528496	2	14.310598	1	0	0	0	0
I7133.SG	I14161	Undirected	1	22.453904	22.453904	1	22.453904	1	22.453904	1	22.453904	1
GRG028	GRG015	Undirected	1	13.179401	22.391596	2	13.179401	1	0	0	0	0
I7130.SG	I20869	Undirected	1	12.169504	22.327101	2	12.169504	1	0	0	0	0
I4089.SG	I23348	Undirected	1	11.744802	22.2104	2	0	0	0	0	0	0
I4305	GRG022	Undirected	1	11.202478	22.208378	2	0	0	0	0	0	0
I10006	I21848	Undirected	1	12.755907	22.155303	2	12.755907	1	0	0	0	0
I5108.SG	I7137.SG	Undirected	1	22.121894	22.121894	1	22.121894	1	22.121894	1	22.121894	1
GRG003	BUCH2.SG	Undirected	1	12.539399	22.0783	2	12.539399	1	0	0	0	0
I17915	I7131	Undirected	1	12.346095	22.077197	2	12.346095	1	0	0	0	0
I5115.SG	I7046	Undirected	1	22.024298	22.024298	1	22.024298	1	22.024298	1	22.024298	1
OBN010	GRG043	Undirected	1	11.720002	21.972108	2	0	0	0	0	0	0
I4304	FLR005	Undirected	1	11.459792	21.889985	2	0	0	0	0	0	0
I20810	I23348	Undirected	1	11.926103	21.879503	2	0	0	0	0	0	0
GRG043	FLR005	Undirected	1	11.335599	21.783501	2	0	0	0	0	0	0
I2783	I15619	Undirected	1	21.779895	21.779895	1	21.779895	1	21.779895	1	21.779895	1
BUCH2.SG	GRG032	Undirected	1	11.438608	21.725112	2	0	0	0	0	0	0
GRG019	FLR005	Undirected	1	13.380194	21.650898	2	13.380194	1	0	0	0	0
I10006	I15618	Undirected	1	21.560501	21.560501	1	21.560501	1	21.560501	1	21.560501	1
I2793_enhanced	I8797	Undirected	1	12.6977	21.420482	2	12.6977	1	0	0	0	0
I29888	I8795	Undirected	1	13.3387	21.417901	2	13.3387	1	0	0	0	0
I29888	I5107.SG	Undirected	1	12.510699	21.361697	2	12.510699	1	0	0	0	0
POP19_noUDG.SG	I21896	Undirected	1	13.250901	21.353103	2	13.250901	1	0	0	0	0
I29888	I21910	Undirected	1	10.667002	21.2551	2	0	0	0	0	0	0
I5108.SG	I10356	Undirected	1	21.23909	21.23909	1	21.23909	1	21.23909	1	21.23909	1
I14149	I5105	Undirected	1	12.575603	21.196902	2	12.575603	1	0	0	0	0
VERT100B	VERT015	Undirected	1	10.611296	21.183397	2	0	0	0	0	0	0
I5109.SG	I5107.SG	Undirected	1	21.103901	21.103901	1	21.103901	1	21.103901	1	21.103901	1
GRG027	GRG043	Undirected	1	21.023595	21.023595	1	21.023595	1	21.023595	1	21.023595	1
I10294	I23351	Undirected	1	21.017899	21.017899	1	21.017899	1	21.017899	1	21.017899	1
I7127	I23349	Undirected	1	12.566799	20.981199	2	12.566799	1	0	0	0	0
I7127	I23119	Undirected	1	10.887903	20.976704	2	0	0	0	0	0	0
POP19_noUDG.SG	I14165	Undirected	1	12.591791	20.92579	2	12.591791	1	0	0	0	0
I4088	I20806	Undirected	1	11.9322	20.801901	2	0	0	0	0	0	0
GRG028	FLR003	Undirected	1	11.272001	20.800304	2	0	0	0	0	0	0
POP09_noUDG.SG	I7046	Undirected	1	12.179995	20.784494	2	12.179995	1	0	0	0	0
I15622	I23352	Undirected	1	11.061096	20.699	2	0	0	0	0	0	0
I29888	I5101.SG	Undirected	1	20.693696	20.693696	1	20.693696	1	20.693696	1	20.693696	1
I0449	I17914	Undirected	1	20.563698	20.563698	1	20.563698	1	20.563698	1	20.563698	1
I5110.SG	I21895	Undirected	1	20.460099	20.460099	1	20.460099	1	20.460099	1	20.460099	1
I10357	I5104.SG	Undirected	1	20.363098	20.363098	1	20.363098	1	20.363098	1	20.363098	1
I7126.SG	I10133	Undirected	1	20.359302	20.359302	1	20.359302	1	20.359302	1	20.359302	1
I8797	I23119	Undirected	1	11.606801	20.356405	2	0	0	0	0	0	0
I10011	I14163	Undirected	1	20.346808	20.346808	1	20.346808	1	20.346808	1	20.346808	1
I7126.SG	I5101.SG	Undirected	1	11.319208	20.308703	2	0	0	0	0	0	0
GRG022	GRG032	Undirected	1	11.245298	20.2461	2	0	0	0	0	0	0
I5102.SG	I21910	Undirected	1	10.1749	20.151097	2	0	0	0	0	0	0
I10129	I1907_enhanced	Undirected	1	20.143598	20.143598	1	20.143598	1	20.143598	1	20.143598	1
I7130.SG	I20837	Undirected	1	20.089793	20.089793	1	20.089793	1	20.089793	1	20.089793	1
Schw72-15.SG	BUCH2.SG	Undirected	1	10.158801	19.918203	2	0	0	0	0	0	0
I10010	I7131	Undirected	1	11.829901	19.880903	2	0	0	0	0	0	0
POP13_noUDG.SG	I6677	Undirected	1	19.874305	19.874305	1	19.874305	1	19.874305	1	0	0
FLR007	I15030	Undirected	1	11.331904	19.854605	2	0	0	0	0	0	0
I5101.SG	I14157	Undirected	1	19.8385	19.8385	1	19.8385	1	19.8385	1	0	0
I29888	I10010	Undirected	1	10.565901	19.818801	2	0	0	0	0	0	0
I5108.SG	I20837	Undirected	1	19.791496	19.791496	1	19.791496	1	19.791496	1	0	0
I20835	I23119	Undirected	1	11.355197	19.787103	2	0	0	0	0	0	0
I7051	I14160	Undirected	1	10.881305	19.765007	2	0	0	0	0	0	0
I10131	I10006	Undirected	1	19.759393	19.759393	1	19.759393	1	19.759393	1	0	0
I16560.SG	I23119	Undirected	1	10.517204	19.759303	2	0	0	0	0	0	0
I26741	I20834	Undirected	1	10.2925	19.7326	2	0	0	0	0	0	0
I7130.SG	I14164	Undirected	1	19.729805	19.729805	1	19.729805	1	19.729805	1	0	0
I8798	I21848	Undirected	1	11.172801	19.725412	2	0	0	0	0	0	0
I29888	I14163	Undirected	1	19.725198	19.725198	1	19.725198	1	19.725198	1	0	0
I29888	I7131	Undirected	1	10.787696	19.717199	2	0	0	0	0	0	0
I7130.SG	I14165	Undirected	1	10.517898	19.7108	2	0	0	0	0	0	0
I16559.SG	I10046	Undirected	1	19.655502	19.655502	1	19.655502	1	19.655502	1	0	0
I29887	I8799	Undirected	1	10.710692	19.629294	2	0	0	0	0	0	0
I14154	I10005	Undirected	1	11.439705	19.623303	2	0	0	0	0	0	0
I2430	I2424	Undirected	1	19.581902	19.581902	1	19.581902	1	19.581902	1	0	0
I7126.SG	I14153	Undirected	1	11.310601	19.542801	2	0	0	0	0	0	0
GRG008	GRG032	Undirected	1	10.212803	19.526106	2	0	0	0	0	0	0
I16543.SG	I15618	Undirected	1	19.516993	19.516993	1	19.516993	1	19.516993	1	0	0
GRG022	FLR007	Undirected	1	11.356199	19.4998	2	0	0	0	0	0	0
I14169	I14176	Undirected	1	9.8288	19.463998	2	0	0	0	0	0	0
GRG019	I14173	Undirected	1	9.893698	19.405898	2	0	0	0	0	0	0
I5102.SG	I15616	Undirected	1	10.982201	19.399604	2	0	0	0	0	0	0
I5108.SG	I10012	Undirected	1	19.398201	19.398201	1	19.398201	1	19.398201	1	0	0
I10008	I15617	Undirected	1	9.879297	19.384295	2	0	0	0	0	0	0
I10149	N27_noUDG.SG	Undirected	1	19.359899	19.359899	1	19.359899	1	19.359899	1	0	0
I10357	I5108.SG	Undirected	1	10.950506	19.293106	2	0	0	0	0	0	0
I4303	FLR004	Undirected	1	10.714793	19.253886	2	0	0	0	0	0	0
I7137.SG	I21849	Undirected	1	19.226402	19.226402	1	19.226402	1	19.226402	1	0	0
GRG008	FLR003	Undirected	1	9.900498	19.207203	2	0	0	0	0	0	0
I7046	I20869	Undirected	1	19.186002	19.186002	1	19.186002	1	19.186002	1	0	0
I5108.SG	I10006	Undirected	1	9.825492	19.134092	2	0	0	0	0	0	0
I29887	I21848	Undirected	1	10.544598	19.113398	2	0	0	0	0	0	0
GRG016	FLR005	Undirected	1	9.865594	19.087192	2	0	0	0	0	0	0
I10130	I5102.SG	Undirected	1	10.123503	19.048202	2	0	0	0	0	0	0
POP04_noUDG.SG	I14160	Undirected	1	10.456699	19.025391	2	0	0	0	0	0	0
I21910	I14160	Undirected	1	19.015497	19.015497	1	19.015497	1	19.015497	1	0	0
I18692	I23351	Undirected	1	19.011199	19.011199	1	19.011199	1	19.011199	1	0	0
VERT104B	VERT015	Undirected	1	10.8334	18.953997	2	0	0	0	0	0	0
I7197	I14176	Undirected	1	10.279405	18.922997	2	0	0	0	0	0	0
I5108.SG	I21910	Undirected	1	9.555602	18.889099	2	0	0	0	0	0	0
I10017	I15621	Undirected	1	18.864799	18.864799	1	18.864799	1	18.864799	1	0	0
I5108.SG	I10008	Undirected	1	10.712302	18.814605	2	0	0	0	0	0	0
I16560.SG	I10012	Undirected	1	18.805601	18.805601	1	18.805601	1	18.805601	1	0	0
I16560.SG	I10009	Undirected	1	18.799299	18.799299	1	18.799299	1	18.799299	1	0	0
I18692	I15622	Undirected	1	10.191691	18.7819	2	0	0	0	0	0	0
I16543.SG	I8799	Undirected	1	18.758696	18.758696	1	18.758696	1	18.758696	1	0	0
I5109.SG	I7131	Undirected	1	10.175997	18.752295	2	0	0	0	0	0	0
I16559.SG	I21895	Undirected	1	10.160995	18.729198	2	0	0	0	0	0	0
I5110.SG	I16560.SG	Undirected	1	9.795499	18.724895	2	0	0	0	0	0	0
GRG027	OBN008	Undirected	1	9.596999	18.698604	2	0	0	0	0	0	0
I16541.SG	I14158	Undirected	1	10.489106	18.637908	2	0	0	0	0	0	0
I16560.SG	I10356	Undirected	1	18.619601	18.619601	1	18.619601	1	18.619601	1	0	0
BERG157-2.SG	N18_noUDG.SG	Undirected	1	10.030103	18.553001	2	0	0	0	0	0	0
I29888	I21896	Undirected	1	10.242298	18.545499	2	0	0	0	0	0	0
I2783	I14161	Undirected	1	9.293401	18.464303	2	0	0	0	0	0	0
I10149	I8798	Undirected	1	10.1547	18.4434	2	0	0	0	0	0	0
I7130.SG	I7134.SG	Undirected	1	18.416202	18.416202	1	18.416202	1	18.416202	1	0	0
I8793	I14166	Undirected	1	10.124099	18.415499	2	0	0	0	0	0	0
I5114.SG	I10010	Undirected	1	10.2785	18.377603	2	0	0	0	0	0	0
I10005	I21848	Undirected	1	18.361199	18.361199	1	18.361199	1	18.361199	1	0	0
I14171	N18_noUDG.SG	Undirected	1	18.3397	18.3397	1	18.3397	1	18.3397	1	0	0
I5115.SG	I21896	Undirected	1	9.7826	18.307805	2	0	0	0	0	0	0
I0447_enhanced	I10293	Undirected	1	18.306798	18.306798	1	18.306798	1	18.306798	1	0	0
I5101.SG	I14166	Undirected	1	9.522	18.275204	2	0	0	0	0	0	0
I10017	I10006	Undirected	1	10.0914	18.266797	2	0	0	0	0	0	0
I2431	I2430	Undirected	1	9.3223	18.233802	2	0	0	0	0	0	0
I29888	I10006	Undirected	1	9.512901	18.164605	2	0	0	0	0	0	0
KOB002	N20_noUDG.SG	Undirected	1	9.195703	18.162996	2	0	0	0	0	0	0
I10149	I20834	Undirected	1	9.6313	18.162501	2	0	0	0	0	0	0
I14156	I8796	Undirected	1	18.145299	18.145299	1	18.145299	1	18.145299	1	0	0
I10006	I20806	Undirected	1	10.085595	18.101192	2	0	0	0	0	0	0
I10134	I8799	Undirected	1	18.096602	18.096602	1	18.096602	1	18.096602	1	0	0
I1905_enhanced	N25_noUDG.SG	Undirected	1	18.090403	18.090403	1	18.090403	1	18.090403	1	0	0
I8798	I23118	Undirected	1	17.969599	17.969599	1	17.969599	1	17.969599	1	0	0
I4189	I21823	Undirected	1	17.956698	17.956698	1	17.956698	1	17.956698	1	0	0
I7136.SG	I22561	Undirected	1	9.562099	17.942697	2	0	0	0	0	0	0
I10005	I15616	Undirected	1	9.342599	17.910999	2	0	0	0	0	0	0
I4303	GRG043	Undirected	1	9.742296	17.908096	2	0	0	0	0	0	0
GRG028	GRG019	Undirected	1	9.788498	17.883798	2	0	0	0	0	0	0
I7129.SG	I15616	Undirected	1	9.766001	17.872901	2	0	0	0	0	0	0
I0447_enhanced	I21713	Undirected	1	9.498	17.831802	2	0	0	0	0	0	0
I16530.SG	I21849	Undirected	1	17.815703	17.815703	1	17.815703	1	17.815703	1	0	0
N27_noUDG.SG	TUC007	Undirected	1	17.792106	17.792106	1	17.792106	1	17.792106	1	0	0
I10133	I7051	Undirected	1	17.791201	17.791201	1	17.791201	1	17.791201	1	0	0
I18638	I14157	Undirected	1	9.613097	17.776501	2	0	0	0	0	0	0
I10131	I5108.SG	Undirected	1	9.622991	17.720091	2	0	0	0	0	0	0
FLR004	BERG157-7.SG	Undirected	1	9.573793	17.716295	2	0	0	0	0	0	0
I10013	I5105	Undirected	1	17.701405	17.701405	1	17.701405	1	17.701405	1	0	0
I16560.SG	I14163	Undirected	1	17.662305	17.662305	1	17.662305	1	17.662305	1	0	0
I10014	I20837	Undirected	1	17.644	17.644	1	17.644	1	17.644	1	0	0
N36_noUDG.SG	N28_noUDG.SG	Undirected	1	17.563802	17.563802	1	17.563802	1	17.563802	1	0	0
I10014	I10010	Undirected	1	17.548501	17.548501	1	17.548501	1	17.548501	1	0	0
I4305	FLR007	Undirected	1	8.989996	17.516392	2	0	0	0	0	0	0
I21895	I20806	Undirected	1	17.515302	17.515302	1	17.515302	1	17.515302	1	0	0
POP06_noUDG.SG	POP33_noUDG.SG	Undirected	1	9.376401	17.508	2	0	0	0	0	0	0
I5114.SG	I21849	Undirected	1	9.407598	17.499398	2	0	0	0	0	0	0
I10006	I15622	Undirected	1	17.458797	17.458797	1	17.458797	1	17.458797	1	0	0
I10751	I10070	Undirected	1	8.742899	17.417496	2	0	0	0	0	0	0
I5108.SG	I10011	Undirected	1	17.392004	17.392004	1	17.392004	1	17.392004	1	0	0
I5115.SG	I10006	Undirected	1	17.367798	17.367798	1	17.367798	1	17.367798	1	0	0
FLR004	GRG019	Undirected	1	9.257102	17363	2	0	0	0	0	0	0
I29887	I10356	Undirected	1	17.3551	17.3551	1	17.3551	1	17.3551	1	0	0
I10131	POP33_noUDG.SG	Undirected	1	8.740103	17.334203	2	0	0	0	0	0	0
OBN010	GRG015	Undirected	1	8.6586	17.239998	2	0	0	0	0	0	0
I14157	I21848	Undirected	1	17.238599	17.238599	1	17.238599	1	17.238599	1	0	0
I14152	I2793_enhanced	Undirected	1	17.235702	17.235702	1	17.235702	1	17.235702	1	0	0
I4089.SG	I23123	Undirected	1	17.2313	17.2313	1	17.2313	1	17.2313	1	0	0
I0449	I7129.SG	Undirected	1	17.215192	17.215192	1	17.215192	1	17.215192	1	0	0
I5077	I14156	Undirected	1	17.1561	17.1561	1	17.1561	1	17.1561	1	0	0
I16543.SG	I5104.SG	Undirected	1	17.154503	17.154503	1	17.154503	1	17.154503	1	0	0
I10006	I21849	Undirected	1	8.5914	17.110597	2	0	0	0	0	0	0
I16559.SG	BERG157-7.SG	Undirected	1	8.784592	17.061794	2	0	0	0	0	0	0
POP04_noUDG.SG	I21910	Undirected	1	17.022902	17.022902	1	17.022902	1	17.022902	1	0	0
I5114.SG	I7046	Undirected	1	17.020899	17.020899	1	17.020899	1	17.020899	1	0	0
I10015	I7127	Undirected	1	8.978498	17.010796	2	0	0	0	0	0	0
I29887	I10012	Undirected	1	17.006399	17.006399	1	17.006399	1	17.006399	1	0	0
GRG019	FLR003	Undirected	1	8.704001	16.953796	2	0	0	0	0	0	0
I23096	I10062	Undirected	1	16.939509	16.939509	1	16.939509	1	16.939509	1	0	0
I0447_enhanced	I17915	Undirected	1	16.929001	16.929001	1	16.929001	1	16.929001	1	0	0
I5099.SG	I21848	Undirected	1	8.481205	16.905505	2	0	0	0	0	0	0
I10048	I14162	Undirected	1	8.570899	16.87379	2	0	0	0	0	0	0
I2793_enhanced	I7131	Undirected	1	16.872191	16.872191	1	16.872191	1	16.872191	1	0	0
GRG025	BERG157-2.SG	Undirected	1	8.7091	16.868106	2	0	0	0	0	0	0
I10053	I20869	Undirected	1	16.816497	16.816497	1	16.816497	1	16.816497	1	0	0
I10010	I7137.SG	Undirected	1	8.5639	16.791901	2	0	0	0	0	0	0
I10007	I14162	Undirected	1	16.7622	16.7622	1	16.7622	1	16.7622	1	0	0
I16530.SG	I10007	Undirected	1	8.628899	16.747899	2	0	0	0	0	0	0
I10016	I20834	Undirected	1	8.521497	16.720903	2	0	0	0	0	0	0
I20810	I23349	Undirected	1	8.456802	16.679698	2	0	0	0	0	0	0
I10008	I4189	Undirected	1	8.4584	16.676899	2	0	0	0	0	0	0
I16550.SG	I8795	Undirected	1	8.486605	16.667104	2	0	0	0	0	0	0
GRG028	FLR007	Undirected	1	8.449098	16.665992	2	0	0	0	0	0	0
I10005	I23352	Undirected	1	16.662601	16.662601	1	16.662601	1	16.662601	1	0	0
I4305	GRG032	Undirected	1	8.562303	16.6592	2	0	0	0	0	0	0
I4894	I7137.SG	Undirected	1	8.582395	16.657597	2	0	0	0	0	0	0
GRG025	GRG032	Undirected	1	8.4048	16.653296	2	0	0	0	0	0	0
I21896	I21848	Undirected	1	8.455101	16.652399	2	0	0	0	0	0	0
ROS45.SG	OBN009	Undirected	1	16.651893	16.651893	1	16.651893	1	16.651893	1	0	0
OBN008	GRG021	Undirected	1	8.465299	16.595992	2	0	0	0	0	0	0
I8793	I14163	Undirected	1	16.595101	16.595101	1	16.595101	1	16.595101	1	0	0
POP13_noUDG.SG	I10057	Undirected	1	8.519602	16.580702	2	0	0	0	0	0	0
I21910	I20837	Undirected	1	16.568494	16.568494	1	16.568494	1	16.568494	1	0	0
I16542.SG	OBN008	Undirected	1	8.390403	16.526702	2	0	0	0	0	0	0
I10356	I14162	Undirected	1	16.501698	16.501698	1	16.501698	1	16.501698	1	0	0
I10016	I5108.SG	Undirected	1	8.329099	16.472596	2	0	0	0	0	0	0
I16560.SG	I7133.SG	Undirected	1	8.277106	16.47141	2	0	0	0	0	0	0
I7129.SG	I20835	Undirected	1	16.44851	16.44851	1	16.44851	1	16.44851	1	0	0
I10130	I5100.SG	Undirected	1	16.447303	16.447303	1	16.447303	1	16.447303	1	0	0
POP02_noUDG.SG	I7137.SG	Undirected	1	16.408899	16.408899	1	16.408899	1	16.408899	1	0	0
I10132	I8799	Undirected	1	8.313501	16.398603	2	0	0	0	0	0	0
BERG157-2.SG	N20_noUDG.SG	Undirected	1	16.372797	16.372797	1	16.372797	1	16.372797	1	0	0
I10134	I23352	Undirected	1	16.368401	16.368401	1	16.368401	1	16.368401	1	0	0
I7197	TUC007	Undirected	1	16.362	16.362	1	16.362	1	16.362	1	0	0
GRG008	BUCH2.SG	Undirected	1	16.348201	16.348201	1	16.348201	1	16.348201	1	0	0
I5099.SG	I14163	Undirected	1	16.335702	16.335702	1	16.335702	1	16.335702	1	0	0
I7046	I2783	Undirected	1	16.320398	16.320398	1	16.320398	1	16.320398	1	0	0
I16530.SG	I10011	Undirected	1	16.255295	16.255295	1	16.255295	1	16.255295	1	0	0
I5101.SG	I10011	Undirected	1	16.202301	16.202301	1	16.202301	1	16.202301	1	0	0
I0447_enhanced	I16560.SG	Undirected	1	8.1981	16.201299	2	0	0	0	0	0	0
I10134	I10011	Undirected	1	16.186202	16.186202	1	16.186202	1	16.186202	1	0	0
I10131	I14160	Undirected	1	8.11069	16.179591	2	0	0	0	0	0	0
I5109.SG	I16560.SG	Undirected	1	16.1654	16.1654	1	16.1654	1	16.1654	1	0	0
I5104.SG	I7137.SG	Undirected	1	16.134501	16.134501	1	16.134501	1	16.134501	1	0	0
I10013	I14165	Undirected	1	16.133398	16.133398	1	16.133398	1	16.133398	1	0	0
I18692	I8794	Undirected	1	16.058302	16.058302	1	16.058302	1	16.058302	1	0	0
I8797	I4089.SG	Undirected	1	16.042301	16.042301	1	16.042301	1	16.042301	1	0	0
BERG157-7.SG	I14175	Undirected	1	16.006899	16.006899	1	16.006899	1	16.006899	1	0	0
I5109.SG	I21896	Undirected	1	15.9814	15.9814	1	15.9814	1	0	0	0	0
POP13_noUDG.SG	I20869	Undirected	1	15.874296	15.874296	1	15.874296	1	0	0	0	0
I7049	I23351	Undirected	1	15.82011	15.82011	1	15.82011	1	0	0	0	0
I7046	I21849	Undirected	1	15.815799	15.815799	1	15.815799	1	0	0	0	0
I7046	I10010	Undirected	1	15.7304	15.7304	1	15.7304	1	0	0	0	0
I5115.SG	I10007	Undirected	1	15.702501	15.702501	1	15.702501	1	0	0	0	0
I10017	I8799	Undirected	1	15.697896	15.697896	1	15.697896	1	0	0	0	0
I5099.SG	I14161	Undirected	1	15.689802	15.689802	1	15.689802	1	0	0	0	0
I10132	I5100.SG	Undirected	1	15.668494	15.668494	1	15.668494	1	0	0	0	0
I16559.SG	I5101.SG	Undirected	1	15.6654	15.6654	1	15.6654	1	0	0	0	0
I16543.SG	I15616	Undirected	1	15.664303	15.664303	1	15.664303	1	0	0	0	0
I16530.SG	I8799	Undirected	1	15.6515	15.6515	1	15.6515	1	0	0	0	0
I5110.SG	I10357	Undirected	1	15.615001	15.615001	1	15.615001	1	0	0	0	0
I7048	I15617	Undirected	1	15.584797	15.584797	1	15.584797	1	0	0	0	0
I5105	I21910	Undirected	1	15.522403	15.522403	1	15.522403	1	0	0	0	0
I5109.SG	I21895	Undirected	1	15.516198	15.516198	1	15.516198	1	0	0	0	0
POP04_noUDG.SG	I4894	Undirected	1	15.504503	15.504503	1	15.504503	1	0	0	0	0
I10129	I10010	Undirected	1	15.472302	15.472302	1	15.472302	1	0	0	0	0
I10054	I21823	Undirected	1	15.412599	15.412599	1	15.412599	1	0	0	0	0
I15616	I4089.SG	Undirected	1	15.402293	15.402293	1	15.402293	1	0	0	0	0
I4894	I7049	Undirected	1	15.4001	15.4001	1	15.4001	1	0	0	0	0
I23096	I10293	Undirected	1	15.337896	15.337896	1	15.337896	1	0	0	0	0
I10008	I7127	Undirected	1	15.295702	15.295702	1	15.295702	1	0	0	0	0
I16560.SG	I2793_enhanced	Undirected	1	15.283906	15.283906	1	15.283906	1	0	0	0	0
I23096	I21849	Undirected	1	15.281904	15.281904	1	15.281904	1	0	0	0	0
I23096	I20836	Undirected	1	15.258503	15.258503	1	15.258503	1	0	0	0	0
I18694	I5107.SG	Undirected	1	15.222603	15.222603	1	15.222603	1	0	0	0	0
I5109.SG	I8798	Undirected	1	15.190601	15.190601	1	15.190601	1	0	0	0	0
I10012	I7134.SG	Undirected	1	15.130901	15.130901	1	15.130901	1	0	0	0	0
I14162	I14173	Undirected	1	15.106899	15.106899	1	15.106899	1	0	0	0	0
I21896	I14160	Undirected	1	15.104699	15.104699	1	15.104699	1	0	0	0	0
I17915	I14157	Undirected	1	15.081298	15.081298	1	15.081298	1	0	0	0	0
I10015	I5102.SG	Undirected	1	15.076602	15.076602	1	15.076602	1	0	0	0	0
I21711	I4089.SG	Undirected	1	15.070307	15.070307	1	15.070307	1	0	0	0	0
kol6_noUDG.SG	N26_noUDG.SG	Undirected	1	15.064704	15.064704	1	15.064704	1	0	0	0	0
I18692	I8793	Undirected	1	14.998102	14.998102	1	14.998102	1	0	0	0	0
I10015	I10356	Undirected	1	14.962494	14.962494	1	14.962494	1	0	0	0	0
I8798	I14162	Undirected	1	14.952101	14.952101	1	14.952101	1	0	0	0	0
I5115.SG	I5099.SG	Undirected	1	14.902496	14.902496	1	14.902496	1	0	0	0	0
I10009	I14162	Undirected	1	14.875299	14.875299	1	14.875299	1	0	0	0	0
I10016	I2793_enhanced	Undirected	1	14.858699	14.858699	1	14.858699	1	0	0	0	0
I5108.SG	I14157	Undirected	1	14.8527	14.8527	1	14.8527	1	0	0	0	0
I5107.SG	I14163	Undirected	1	14.813399	14.813399	1	14.813399	1	0	0	0	0
GRG008	I10063	Undirected	1	14.811796	14.811796	1	14.811796	1	0	0	0	0
I20837	I23348	Undirected	1	14.793599	14.793599	1	14.793599	1	0	0	0	0
I14166	I21849	Undirected	1	14.788592	14.788592	1	14.788592	1	0	0	0	0
I10130	I8793	Undirected	1	14.785197	14.785197	1	14.785197	1	0	0	0	0
I16542.SG	I7133.SG	Undirected	1	14.770508	14.770508	1	14.770508	1	0	0	0	0
I29888	I5108.SG	Undirected	1	14.763001	14.763001	1	14.763001	1	0	0	0	0
I16542.SG	I15622	Undirected	1	14.7452	14.7452	1	14.7452	1	0	0	0	0
I1907_enhanced	I2790_enhanced	Undirected	1	14.683902	14.683902	1	14.683902	1	0	0	0	0
I8798	I23119	Undirected	1	14.671695	14.671695	1	14.671695	1	0	0	0	0
I10356	I7134.SG	Undirected	1	14.670491	14.670491	1	14.670491	1	0	0	0	0
I23096	I14164	Undirected	1	14.647198	14.647198	1	14.647198	1	0	0	0	0
OBN010	GRG032	Undirected	1	14.609289	14.609289	1	14.609289	1	0	0	0	0
I5114.SG	I4088	Undirected	1	14.608991	14.608991	1	14.608991	1	0	0	0	0
I15618	I22561	Undirected	1	14.600694	14.600694	1	14.600694	1	0	0	0	0
I29888	I2793_enhanced	Undirected	1	14.548206	14.548206	1	14.548206	1	0	0	0	0
I10129	I10356	Undirected	1	14.513597	14.513597	1	14.513597	1	0	0	0	0
I10356	I11906	Undirected	1	14.504504	14.504504	1	14.504504	1	0	0	0	0
I18694	I21849	Undirected	1	14.460397	14.460397	1	14.460397	1	0	0	0	0
I10271	I15619	Undirected	1	14.4279	14.4279	1	14.4279	1	0	0	0	0
I7051	I2783	Undirected	1	14.425492	14.425492	1	14.425492	1	0	0	0	0
I2793_enhanced	I23349	Undirected	1	14.413893	14.413893	1	14.413893	1	0	0	0	0
I2793_enhanced	I23348	Undirected	1	14.401495	14.401495	1	14.401495	1	0	0	0	0
I8799	I14162	Undirected	1	14.381301	14.381301	1	14.381301	1	0	0	0	0
I7187	I14176	Undirected	1	14.3803	14.3803	1	14.3803	1	0	0	0	0
I10129	I8794	Undirected	1	14.375997	14.375997	1	14.375997	1	0	0	0	0
I5100.SG	I14163	Undirected	1	14.3646	14.3646	1	14.3646	1	0	0	0	0
I21895	I14160	Undirected	1	14.356899	14.356899	1	14.356899	1	0	0	0	0
I10005	I20837	Undirected	1	14.3448	14.3448	1	14.3448	1	0	0	0	0
I5115.SG	I8796	Undirected	1	14.338303	14.338303	1	14.338303	1	0	0	0	0
FLR005	I15623	Undirected	1	14.3271	14.3271	1	14.3271	1	0	0	0	0
I10149	I10012	Undirected	1	14.299893	14.299893	1	14.299893	1	0	0	0	0
I5101.SG	I10009	Undirected	1	14.281899	14.281899	1	14.281899	1	0	0	0	0
I5115.SG	I7129.SG	Undirected	1	14.263594	14.263594	1	14.263594	1	0	0	0	0
I8793	I23352	Undirected	1	14.258301	14.258301	1	14.258301	1	0	0	0	0
I10012	I11906	Undirected	1	14.239097	14.239097	1	14.239097	1	0	0	0	0
POP04_noUDG.SG	I21896	Undirected	1	14.229798	14.229798	1	14.229798	1	0	0	0	0
I10132	I10008	Undirected	1	14.226797	14.226797	1	14.226797	1	0	0	0	0
I16550.SG	N28_noUDG.SG	Undirected	1	14.2039	14.2039	1	14.2039	1	0	0	0	0
I5108.SG	I23352	Undirected	1	14.196402	14.196402	1	14.196402	1	0	0	0	0
I5110.SG	I7135	Undirected	1	14.172292	14.172292	1	14.172292	1	0	0	0	0
I10015	I10006	Undirected	1	14.172	14.172	1	14.172	1	0	0	0	0
I10149	I10356	Undirected	1	14.151293	14.151293	1	14.151293	1	0	0	0	0
I10129	I10007	Undirected	1	14.124599	14.124599	1	14.124599	1	0	0	0	0
I10129	I10008	Undirected	1	14.122298	14.122298	1	14.122298	1	0	0	0	0
I5108.SG	I8794	Undirected	1	14.121598	14.121598	1	14.121598	1	0	0	0	0
POP13_noUDG.SG	I14159	Undirected	1	14.117998	14.117998	1	14.117998	1	0	0	0	0
I10014	I15618	Undirected	1	14.056098	14.056098	1	14.056098	1	0	0	0	0
I21896	I14163	Undirected	1	14.053099	14.053099	1	14.053099	1	0	0	0	0
I7129.SG	I4089.SG	Undirected	1	14.052501	14.052501	1	14.052501	1	0	0	0	0
I5105	I10006	Undirected	1	14.041299	14.041299	1	14.041299	1	0	0	0	0
I2793_enhanced	I7127	Undirected	1	14.025402	14.025402	1	14.025402	1	0	0	0	0
I10016	I15621	Undirected	1	14.002299	14.002299	1	14.002299	1	0	0	0	0
I10129	I8793	Undirected	1	14.001095	14.001095	1	14.001095	1	0	0	0	0
I7046	I10063	Undirected	1	13.966697	13.966697	1	13.966697	1	0	0	0	0
I8797	I18114	Undirected	1	13.958895	13.958895	1	13.958895	1	0	0	0	0
GRG008	I15030	Undirected	1	13.954997	13.954997	1	13.954997	1	0	0	0	0
I5104.SG	I15619	Undirected	1	13.9524	13.9524	1	13.9524	1	0	0	0	0
I10016	I21896	Undirected	1	13.933706	13.933706	1	13.933706	1	0	0	0	0
I5114.SG	I20835	Undirected	1	13.9285	13.9285	1	13.9285	1	0	0	0	0
I5107.SG	I14162	Undirected	1	13.924599	13.924599	1	13.924599	1	0	0	0	0
I5115.SG	I8797	Undirected	1	13.915002	13.915002	1	13.915002	1	0	0	0	0
I10017	I10054	Undirected	1	13.8789	13.8789	1	13.8789	1	0	0	0	0
I10130	I18116	Undirected	1	13.854802	13.854802	1	13.854802	1	0	0	0	0
I10014	I8799	Undirected	1	13.849801	13.849801	1	13.849801	1	0	0	0	0
I8799	I14163	Undirected	1	13.834998	13.834998	1	13.834998	1	0	0	0	0
I5100.SG	I14166	Undirected	1	13.827699	13.827699	1	13.827699	1	0	0	0	0
GRG015	FLR003	Undirected	1	13.8134	13.8134	1	13.8134	1	0	0	0	0
I10017	I21896	Undirected	1	13.802797	13.802797	1	13.802797	1	0	0	0	0
I10130	I14163	Undirected	1	13.7742	13.7742	1	13.7742	1	0	0	0	0
I5108.SG	I7130.SG	Undirected	1	13.729501	13.729501	1	13.729501	1	0	0	0	0
I5114.SG	I21895	Undirected	1	13.709402	13.709402	1	13.709402	1	0	0	0	0
I10356	I20869	Undirected	1	13.706815	13.706815	1	13.706815	1	0	0	0	0
I18694	I10010	Undirected	1	13.706797	13.706797	1	13.706797	1	0	0	0	0
I5114.SG	I8798	Undirected	1	13.705802	13.705802	1	13.705802	1	0	0	0	0
I10149	I23119	Undirected	1	13.686502	13.686502	1	13.686502	1	0	0	0	0
I4088	I14161	Undirected	1	13.653901	13.653901	1	13.653901	1	0	0	0	0
I4893	I7127	Undirected	1	13.645303	13.645303	1	13.645303	1	0	0	0	0
I16543.SG	I20806	Undirected	1	13.628399	13.628399	1	13.628399	1	0	0	0	0
I5101.SG	I10006	Undirected	1	13.617499	13.617499	1	13.617499	1	0	0	0	0
I5105	I23122	Undirected	1	13.614702	13.614702	1	13.614702	1	0	0	0	0
I10016	I10012	Undirected	1	13.570702	13.570702	1	13.570702	1	0	0	0	0
I10015	I21849	Undirected	1	13.565698	13.565698	1	13.565698	1	0	0	0	0
I14152	I20837	Undirected	1	13.5575	13.5575	1	13.5575	1	0	0	0	0
I5101.SG	I10056	Undirected	1	13.548499	13.548499	1	13.548499	1	0	0	0	0
I5099.SG	I23352	Undirected	1	13.546503	13.546503	1	13.546503	1	0	0	0	0
I21896	I20837	Undirected	1	13.524592	13.524592	1	13.524592	1	0	0	0	0
POP07_noUDG.SG	POP09_noUDG.SG	Undirected	1	13.524199	13.524199	1	13.524199	1	0	0	0	0
I5110.SG	I4894	Undirected	1	13.4812	13.4812	1	13.4812	1	0	0	0	0
I5114.SG	I10133	Undirected	1	13.480508	13.480508	1	13.480508	1	0	0	0	0
VLI004	I14169	Undirected	1	13.471097	13.471097	1	13.471097	1	0	0	0	0
I10016	I20837	Undirected	1	13.459003	13.459003	1	13.459003	1	0	0	0	0
I16530.SG	N26_noUDG.SG	Undirected	1	13.458097	13.458097	1	13.458097	1	0	0	0	0
I5104.SG	I18116	Undirected	1	13.440597	13.440597	1	13.440597	1	0	0	0	0
I7127	I22561	Undirected	1	13.4114	13.4114	1	13.4114	1	0	0	0	0
I10130	I22561	Undirected	1	13.396704	13.396704	1	13.396704	1	0	0	0	0
GRG016	CRE20D.SG	Undirected	1	13.387001	13.387001	1	13.387001	1	0	0	0	0
I14152	I7135	Undirected	1	13.344398	13.344398	1	13.344398	1	0	0	0	0
BERG157-7.SG	BERG02-2.SG	Undirected	1	13.3057	13.3057	1	13.3057	1	0	0	0	0
I10134	I23120	Undirected	1	13.266999	13.266999	1	13.266999	1	0	0	0	0
I18638	I10072	Undirected	1	13.225603	13.225603	1	13.225603	1	0	0	0	0
N31_noUDG.SG	N28_noUDG.SG	Undirected	1	13.208699	13.208699	1	13.208699	1	0	0	0	0
I10129	I20837	Undirected	1	13.192999	13.192999	1	13.192999	1	0	0	0	0
I10131	I21910	Undirected	1	13.192296	13.192296	1	13.192296	1	0	0	0	0
I14190	I20838	Undirected	1	13.188905	13.188905	1	13.188905	1	0	0	0	0
I4305	FLR005	Undirected	1	13.1832	13.1832	1	13.1832	1	0	0	0	0
I7128.SG	I15620	Undirected	1	13.164598	13.164598	1	13.164598	1	0	0	0	0
I20838	I7134.SG	Undirected	1	13.161802	13.161802	1	13.161802	1	0	0	0	0
I14152	I7049	Undirected	1	13.141596	13.141596	1	13.141596	1	0	0	0	0
I7051	I23348	Undirected	1	13.108504	13.108504	1	13.108504	1	0	0	0	0
I5110.SG	I16543.SG	Undirected	1	13.105398	13.105398	1	13.105398	1	0	0	0	0
I16530.SG	N36_noUDG.SG	Undirected	1	13.050801	13.050801	1	13.050801	1	0	0	0	0
I10015	I5107.SG	Undirected	1	13.03581	13.03581	1	13.03581	1	0	0	0	0
GRG015	I14176	Undirected	1	13.018501	13.018501	1	13.018501	1	0	0	0	0
I5109.SG	I8795	Undirected	1	13.013801	13.013801	1	13.013801	1	0	0	0	0
I5109.SG	I10013	Undirected	1	13.0023	13.0023	1	13.0023	1	0	0	0	0
N26_noUDG.SG	TUC007	Undirected	1	12.981099	12.981099	1	12.981099	1	0	0	0	0
I1905_enhanced	I20806	Undirected	1	12.9769	12.9769	1	12.9769	1	0	0	0	0
I18692	I10010	Undirected	1	12.966192	12.966192	1	12.966192	1	0	0	0	0
I10015	I17915	Undirected	1	12.9641	12.9641	1	12.9641	1	0	0	0	0
I20806	I2791_enhanced	Undirected	1	12.962902	12.962902	1	12.962902	1	0	0	0	0
I7046	I23119	Undirected	1	12.953699	12.953699	1	12.953699	1	0	0	0	0
I10130	I10009	Undirected	1	12.929	12.929	1	12.929	1	0	0	0	0
I2788	VERT015	Undirected	1	12.906903	12.906903	1	12.906903	1	0	0	0	0
I7133.SG	I7134.SG	Undirected	1	12.899101	12.899101	1	12.899101	1	0	0	0	0
I8797	N19_noUDG.SG	Undirected	1	12.873697	12.873697	1	12.873697	1	0	0	0	0
I10015	I14162	Undirected	1	12.871206	12.871206	1	12.871206	1	0	0	0	0
I10006	I10273	Undirected	1	12.855101	12.855101	1	12.855101	1	0	0	0	0
I5115.SG	I14162	Undirected	1	12.8546	12.8546	1	12.8546	1	0	0	0	0
I7046	I23351	Undirected	1	12.8497	12.8497	1	12.8497	1	0	0	0	0
I14152	I7127	Undirected	1	12.841606	12.841606	1	12.841606	1	0	0	0	0
I7133.SG	I11906	Undirected	1	12.839401	12.839401	1	12.839401	1	0	0	0	0
GRG022	OBN009	Undirected	1	12.824404	12.824404	1	12.824404	1	0	0	0	0
I11902	I23348	Undirected	1	12.820709	12.820709	1	12.820709	1	0	0	0	0
I16542.SG	I5108.SG	Undirected	1	12.815201	12.815201	1	12.815201	1	0	0	0	0
GRG015	BUCH2.SG	Undirected	1	12.763101	12.763101	1	12.763101	1	0	0	0	0
I21896	I23348	Undirected	1	12.750101	12.750101	1	12.750101	1	0	0	0	0
GRG043	HOL001	Undirected	1	12.733299	12.733299	1	12.733299	1	0	0	0	0
I16559.SG	I5104.SG	Undirected	1	12.731501	12.731501	1	12.731501	1	0	0	0	0
I5110.SG	I10129	Undirected	1	12.7266	12.7266	1	12.7266	1	0	0	0	0
I10007	I20869	Undirected	1	12.711108	12.711108	1	12.711108	1	0	0	0	0
I10010	I20869	Undirected	1	12.708712	12.708712	1	12.708712	1	0	0	0	0
I10008	I20869	Undirected	1	12.696207	12.696207	1	12.696207	1	0	0	0	0
I15616	N18_noUDG.SG	Undirected	1	12.693906	12.693906	1	12.693906	1	0	0	0	0
I10009	I23120	Undirected	1	12.662303	12.662303	1	12.662303	1	0	0	0	0
I10008	I10303	Undirected	1	12.660399	12.660399	1	12.660399	1	0	0	0	0
I5101.SG	I21896	Undirected	1	12.656799	12.656799	1	12.656799	1	0	0	0	0
I10129	I20868	Undirected	1	12.643301	12.643301	1	12.643301	1	0	0	0	0
POP13_noUDG.SG	N26_noUDG.SG	Undirected	1	12.641096	12.641096	1	12.641096	1	0	0	0	0
I10149	I7131	Undirected	1	12.592599	12.592599	1	12.592599	1	0	0	0	0
I1907_enhanced	I15617	Undirected	1	12.591505	12.591505	1	12.591505	1	0	0	0	0
I5102.SG	N28_noUDG.SG	Undirected	1	12.581003	12.581003	1	12.581003	1	0	0	0	0
I29888	I20806	Undirected	1	12.579107	12.579107	1	12.579107	1	0	0	0	0
I10010	I21848	Undirected	1	12.5741	12.5741	1	12.5741	1	0	0	0	0
I10017	I18116	Undirected	1	12.540209	12.540209	1	12.540209	1	0	0	0	0
I1907_enhanced	I7130.SG	Undirected	1	12.5296	12.5296	1	12.5296	1	0	0	0	0
I7126.SG	I20834	Undirected	1	12.525296	12.525296	1	12.525296	1	0	0	0	0
POP19_noUDG.SG	I8798	Undirected	1	12.5154	12.5154	1	12.5154	1	0	0	0	0
I16530.SG	VERT105B	Undirected	1	12.5063	12.5063	1	12.5063	1	0	0	0	0
I0449	I10016	Undirected	1	12.504399	12.504399	1	12.504399	1	0	0	0	0
I5110.SG	I21896	Undirected	1	12.4511	12.4511	1	12.4511	1	0	0	0	0
I4894	I7048	Undirected	1	12.428799	12.428799	1	12.428799	1	0	0	0	0
Schw72-15.SG	I15623	Undirected	1	12.396204	12.396204	1	12.396204	1	0	0	0	0
I10017	I22561	Undirected	1	12.379503	12.379503	1	12.379503	1	0	0	0	0
I10133	I15616	Undirected	1	12.372804	12.372804	1	12.372804	1	0	0	0	0
N26_noUDG.SG	I10011	Undirected	1	12.356198	12.356198	1	12.356198	1	0	0	0	0
I8799	I7131	Undirected	1	12.334305	12.334305	1	12.334305	1	0	0	0	0
I18638	N42_noUDG.SG	Undirected	1	12.3263	12.3263	1	12.3263	1	0	0	0	0
I10005	I2783	Undirected	1	12.323999	12.323999	1	12.323999	1	0	0	0	0
I16543.SG	POP33_noUDG.SG	Undirected	1	12.309599	12.309599	1	12.309599	1	0	0	0	0
POP24_noUDG.SG	I5107.SG	Undirected	1	12.303203	12.303203	1	12.303203	1	0	0	0	0
I5102.SG	I8794	Undirected	1	12.296903	12.296903	1	12.296903	1	0	0	0	0
I10149	N36_noUDG.SG	Undirected	1	12.294292	12.294292	1	12.294292	1	0	0	0	0
FLR003	N18_noUDG.SG	Undirected	1	12.293099	12.293099	1	12.293099	1	0	0	0	0
I8796	I15616	Undirected	1	12.2899	12.2899	1	12.2899	1	0	0	0	0
I7046	I14164	Undirected	1	12.286997	12.286997	1	12.286997	1	0	0	0	0
I10014	I20868	Undirected	1	12.2844	12.2844	1	12.2844	1	0	0	0	0
I23096	I11906	Undirected	1	12.282097	12.282097	1	12.282097	1	0	0	0	0
I14154	I10273	Undirected	1	12.278599	12.278599	1	12.278599	1	0	0	0	0
VLI004	I10065	Undirected	1	12.269902	12.269902	1	12.269902	1	0	0	0	0
I7129.SG	I14160	Undirected	1	12.258399	12.258399	1	12.258399	1	0	0	0	0
I5109.SG	I23349	Undirected	1	12.244904	12.244904	1	12.244904	1	0	0	0	0
I10014	I5101.SG	Undirected	1	12.225211	12.225211	1	12.225211	1	0	0	0	0
I29888	I15618	Undirected	1	12.218904	12.218904	1	12.218904	1	0	0	0	0
I5108.SG	I10009	Undirected	1	12.216997	12.216997	1	12.216997	1	0	0	0	0
I7136.SG	I15622	Undirected	1	12.211797	12.211797	1	12.211797	1	0	0	0	0
I5104.SG	I14163	Undirected	1	12.203801	12.203801	1	12.203801	1	0	0	0	0
I10017	I10297	Undirected	1	12.200904	12.200904	1	12.200904	1	0	0	0	0
I10357	I8797	Undirected	1	12.196302	12.196302	1	12.196302	1	0	0	0	0
I4893	I10062	Undirected	1	12.183499	12.183499	1	12.183499	1	0	0	0	0
I10149	I21849	Undirected	1	12.183392	12.183392	1	12.183392	1	0	0	0	0
I10149	I5099.SG	Undirected	1	12.183392	12.183392	1	12.183392	1	0	0	0	0
I1495	I10293	Undirected	1	12.181199	12.181199	1	12.181199	1	0	0	0	0
I5100.SG	I23349	Undirected	1	12.179399	12.179399	1	12.179399	1	0	0	0	0
I14152	I15617	Undirected	1	12.170303	12.170303	1	12.170303	1	0	0	0	0
I15620	I4089.SG	Undirected	1	12.169701	12.169701	1	12.169701	1	0	0	0	0
I14151	I10297	Undirected	1	12.16	12.16	1	12.16	1	0	0	0	0
I7046	I21713	Undirected	1	12.149501	12.149501	1	12.149501	1	0	0	0	0
I14149	I15620	Undirected	1	12.145299	12.145299	1	12.145299	1	0	0	0	0
I14174	I6677	Undirected	1	12.144798	12.144798	1	12.144798	1	0	0	0	0
I21910	I7135	Undirected	1	12.143403	12.143403	1	12.143403	1	0	0	0	0
I15030	N18_noUDG.SG	Undirected	1	12.1391	12.1391	1	12.1391	1	0	0	0	0
GRG016	BUCH2.SG	Undirected	1	12.1227	12.1227	1	12.1227	1	0	0	0	0
I8795	I20869	Undirected	1	12.107801	12.107801	1	12.107801	1	0	0	0	0
I10013	I18116	Undirected	1	12.099099	12.099099	1	12.099099	1	0	0	0	0
I14171	I14176	Undirected	1	12.098396	12.098396	1	12.098396	1	0	0	0	0
I2509	I7128.SG	Undirected	1	12.074196	12.074196	1	12.074196	1	0	0	0	0
I4894	I23352	Undirected	1	12.063503	12.063503	1	12.063503	1	0	0	0	0
I14175	HOL001	Undirected	1	12.043309	12.043309	1	12.043309	1	0	0	0	0
POP19_noUDG.SG	I15619	Undirected	1	12.0363	12.0363	1	12.0363	1	0	0	0	0
I18638	I21848	Undirected	1	12.0362	12.0362	1	12.0362	1	0	0	0	0
I7136.SG	I20806	Undirected	1	12.018499	12.018499	1	12.018499	1	0	0	0	0
ROS45.SG	GRG015	Undirected	1	12.017199	12.017199	1	12.017199	1	0	0	0	0
I10072	I23349	Undirected	1	12.007499	12.007499	1	12.007499	1	0	0	0	0
I10131	I10356	Undirected	1	12.007201	12.007201	1	12.007201	1	0	0	0	0
I7051	I14161	Undirected	1	12.002003	12.002003	1	12.002003	1	0	0	0	0
POP08_noUDG.SG	I4894	Undirected	1	11.987501	11.987501	1	0	0	0	0	0	0
I7051	I20869	Undirected	1	11.987305	11.987305	1	0	0	0	0	0	0
I18692	I14162	Undirected	1	11.984701	11.984701	1	0	0	0	0	0	0
I5099.SG	I20836	Undirected	1	11.969601	11.969601	1	0	0	0	0	0	0
I2791_enhanced	N18_noUDG.SG	Undirected	1	11.9313	11.9313	1	0	0	0	0	0	0
I10129	I21910	Undirected	1	11.923301	11.923301	1	0	0	0	0	0	0
I5101.SG	I8796	Undirected	1	11.907995	11.907995	1	0	0	0	0	0	0
I10047	I14162	Undirected	1	11.907402	11.907402	1	0	0	0	0	0	0
I10131	I10046	Undirected	1	11.907002	11.907002	1	0	0	0	0	0	0
I7130.SG	I20836	Undirected	1	11.8989	11.8989	1	0	0	0	0	0	0
I17915	I10072	Undirected	1	11.895096	11.895096	1	0	0	0	0	0	0
I10017	I8793	Undirected	1	11.892903	11.892903	1	0	0	0	0	0	0
I10017	I8794	Undirected	1	11.892903	11.892903	1	0	0	0	0	0	0
I1907_enhanced	I7135	Undirected	1	11.857605	11.857605	1	0	0	0	0	0	0
I10017	I5099.SG	Undirected	1	11.853206	11.853206	1	0	0	0	0	0	0
I10134	I21848	Undirected	1	11.849302	11.849302	1	0	0	0	0	0	0
I10356	I23120	Undirected	1	11.841202	11.841202	1	0	0	0	0	0	0
I18692	I15620	Undirected	1	11.8209	11.8209	1	0	0	0	0	0	0
I5107.SG	I20835	Undirected	1	11.811	11.811	1	0	0	0	0	0	0
POP12_noUDG.SG	I21713	Undirected	1	11.805901	11.805901	1	0	0	0	0	0	0
I8795	I21711	Undirected	1	11.804307	11.804307	1	0	0	0	0	0	0
I8797	I23352	Undirected	1	11.791998	11.791998	1	0	0	0	0	0	0
I15621	I21848	Undirected	1	11.759204	11.759204	1	0	0	0	0	0	0
I10016	I10356	Undirected	1	11.744297	11.744297	1	0	0	0	0	0	0
I10012	I23120	Undirected	1	11.7414	11.7414	1	0	0	0	0	0	0
I10131	I10012	Undirected	1	11.741102	11.741102	1	0	0	0	0	0	0
I16560.SG	I7046	Undirected	1	11.740601	11.740601	1	0	0	0	0	0	0
I5107.SG	I23120	Undirected	1	11.736798	11.736798	1	0	0	0	0	0	0
I16543.SG	I7137.SG	Undirected	1	11.735499	11.735499	1	0	0	0	0	0	0
I15616	I23123	Undirected	1	11.728704	11.728704	1	0	0	0	0	0	0
I16560.SG	I15618	Undirected	1	11.727297	11.727297	1	0	0	0	0	0	0
FLR004	WET370.SG	Undirected	1	11.709803	11.709803	1	0	0	0	0	0	0
I5110.SG	I10133	Undirected	1	11.7028	11.7028	1	0	0	0	0	0	0
N25_noUDG.SG	I14163	Undirected	1	11.689401	11.689401	1	0	0	0	0	0	0
I7197	I10006	Undirected	1	11.687598	11.687598	1	0	0	0	0	0	0
I14151	I14158	Undirected	1	11.674899	11.674899	1	0	0	0	0	0	0
I5109.SG	I14162	Undirected	1	11.669803	11.669803	1	0	0	0	0	0	0
I8799	I15616	Undirected	1	11.667299	11.667299	1	0	0	0	0	0	0
I16560.SG	I8798	Undirected	1	11.665601	11.665601	1	0	0	0	0	0	0
I10149	I4189	Undirected	1	11.655903	11.655903	1	0	0	0	0	0	0
I7129.SG	I7131	Undirected	1	11.655402	11.655402	1	0	0	0	0	0	0
I21896	I7049	Undirected	1	11.654103	11.654103	1	0	0	0	0	0	0
I29887	I7136.SG	Undirected	1	11.6431	11.6431	1	0	0	0	0	0	0
I7046	N19_noUDG.SG	Undirected	1	11.639309	11.639309	1	0	0	0	0	0	0
I10009	I14163	Undirected	1	11.631894	11.631894	1	0	0	0	0	0	0
I20810	I4089.SG	Undirected	1	11.623704	11.623704	1	0	0	0	0	0	0
I14173	I14176	Undirected	1	11.608696	11.608696	1	0	0	0	0	0	0
OBN010	FLR005	Undirected	1	11.599797	11.599797	1	0	0	0	0	0	0
I1907_enhanced	I23120	Undirected	1	11.583102	11.583102	1	0	0	0	0	0	0
I10130	I5105	Undirected	1	11.582601	11.582601	1	0	0	0	0	0	0
kol6_noUDG.SG	I14190	Undirected	1	11.5704	11.5704	1	0	0	0	0	0	0
I16550.SG	I21895	Undirected	1	11.5655	11.5655	1	0	0	0	0	0	0
I5101.SG	I8799	Undirected	1	11.565	11.565	1	0	0	0	0	0	0
I17915	I14160	Undirected	1	11.555398	11.555398	1	0	0	0	0	0	0
I17914	I14160	Undirected	1	11.550105	11.550105	1	0	0	0	0	0	0
I10149	I21713	Undirected	1	11.532098	11.532098	1	0	0	0	0	0	0
I1495	I20810	Undirected	1	11.525001	11.525001	1	0	0	0	0	0	0
I14154	I14162	Undirected	1	11.517501	11.517501	1	0	0	0	0	0	0
FLR003	I14171	Undirected	1	11.516404	11.516404	1	0	0	0	0	0	0
I10015	I2793_enhanced	Undirected	1	11.516199	11.516199	1	0	0	0	0	0	0
I16543.SG	I10046	Undirected	1	11.515999	11.515999	1	0	0	0	0	0	0
OBN010	BERG157-7.SG	Undirected	1	11.514699	11.514699	1	0	0	0	0	0	0
I2793_enhanced	I23119	Undirected	1	11.506796	11.506796	1	0	0	0	0	0	0
I10016	I8798	Undirected	1	11.488605	11.488605	1	0	0	0	0	0	0
I14149	I14158	Undirected	1	11.488497	11.488497	1	0	0	0	0	0	0
I5101.SG	I20834	Undirected	1	11.486995	11.486995	1	0	0	0	0	0	0
I10357	I20834	Undirected	1	11.461398	11.461398	1	0	0	0	0	0	0
I5110.SG	I16541.SG	Undirected	1	11.4595	11.4595	1	0	0	0	0	0	0
I4303	FLR005	Undirected	1	11.4591	11.4591	1	0	0	0	0	0	0
I16541.SG	I21849	Undirected	1	11.450502	11.450502	1	0	0	0	0	0	0
I7048	I21712	Undirected	1	11.441299	11.441299	1	0	0	0	0	0	0
I8794	I11902	Undirected	1	11.431599	11.431599	1	0	0	0	0	0	0
I5102.SG	I21895	Undirected	1	11.415799	11.415799	1	0	0	0	0	0	0
I16541.SG	I10007	Undirected	1	11.413801	11.413801	1	0	0	0	0	0	0
I10132	I14160	Undirected	1	11.403298	11.403298	1	0	0	0	0	0	0
I1495	I5105	Undirected	1	11.399901	11.399901	1	0	0	0	0	0	0
I10131	I7137.SG	Undirected	1	11.3868	11.3868	1	0	0	0	0	0	0
I10014	POP04_noUDG.SG	Undirected	1	11.3804	11.3804	1	0	0	0	0	0	0
kol6_noUDG.SG	N36_noUDG.SG	Undirected	1	11.373806	11.373806	1	0	0	0	0	0	0
I5114.SG	I15621	Undirected	1	11.371803	11.371803	1	0	0	0	0	0	0
GRG043	I7046	Undirected	1	11.3603	11.3603	1	0	0	0	0	0	0
I8799	I6677	Undirected	1	11.3569	11.3569	1	0	0	0	0	0	0
POP02_noUDG.SG	I10062	Undirected	1	11.346799	11.346799	1	0	0	0	0	0	0
I4893	I10007	Undirected	1	11.327797	11.327797	1	0	0	0	0	0	0
I10132	I10006	Undirected	1	11.320999	11.320999	1	0	0	0	0	0	0
I7130.SG	I23122	Undirected	1	11.3206	11.3206	1	0	0	0	0	0	0
I17915	I23348	Undirected	1	11.315203	11.315203	1	0	0	0	0	0	0
I10131	I5102.SG	Undirected	1	11.313102	11.313102	1	0	0	0	0	0	0
I2793_enhanced	I21848	Undirected	1	11.306906	11.306906	1	0	0	0	0	0	0
I20869	I7134.SG	Undirected	1	11.292493	11.292493	1	0	0	0	0	0	0
I23096	I21711	Undirected	1	11.283898	11.283898	1	0	0	0	0	0	0
I7137.SG	I23352	Undirected	1	11.282194	11.282194	1	0	0	0	0	0	0
FLR007	CRE20D.SG	Undirected	1	11.281496	11.281496	1	0	0	0	0	0	0
POP12_noUDG.SG	I10054	Undirected	1	11.276603	11.276603	1	0	0	0	0	0	0
GRG003	I15031	Undirected	1	11.272395	11.272395	1	0	0	0	0	0	0
I10007	I10068	Undirected	1	11.269593	11.269593	1	0	0	0	0	0	0
I10134	I8794	Undirected	1	11.255097	11.255097	1	0	0	0	0	0	0
I16541.SG	I8798	Undirected	1	11.247504	11.247504	1	0	0	0	0	0	0
I7126.SG	I16560.SG	Undirected	1	11.243403	11.243403	1	0	0	0	0	0	0
I10009	I21848	Undirected	1	11.241102	11.241102	1	0	0	0	0	0	0
I10006	I4189	Undirected	1	11.2284	11.2284	1	0	0	0	0	0	0
kol6_noUDG.SG	N25_noUDG.SG	Undirected	1	11.2203	11.2203	1	0	0	0	0	0	0
I7126.SG	I5110.SG	Undirected	1	11.218297	11.218297	1	0	0	0	0	0	0
I17915	I20838	Undirected	1	11.191106	11.191106	1	0	0	0	0	0	0
POP08_noUDG.SG	I7046	Undirected	1	11.186302	11.186302	1	0	0	0	0	0	0
OBN009	I20836	Undirected	1	11.183101	11.183101	1	0	0	0	0	0	0
I14166	I23118	Undirected	1	11.180294	11.180294	1	0	0	0	0	0	0
I10016	I5102.SG	Undirected	1	11.1689	11.1689	1	0	0	0	0	0	0
I10049	I7049	Undirected	1	11.1606	11.1606	1	0	0	0	0	0	0
I17915	I21713	Undirected	1	11.155999	11.155999	1	0	0	0	0	0	0
I8795	I20837	Undirected	1	11.155796	11.155796	1	0	0	0	0	0	0
I21711	I23351	Undirected	1	11.151201	11.151201	1	0	0	0	0	0	0
N26_noUDG.SG	I15622	Undirected	1	11.142701	11.142701	1	0	0	0	0	0	0
GRG015	BERG157-2.SG	Undirected	1	11.135799	11.135799	1	0	0	0	0	0	0
I10751	I7187	Undirected	1	11.124206	11.124206	1	0	0	0	0	0	0
I26741	I10064	Undirected	1	11.121097	11.121097	1	0	0	0	0	0	0
BERG02-2.SG	I6677	Undirected	1	11.120403	11.120403	1	0	0	0	0	0	0
POP06_noUDG.SG	I10005	Undirected	1	11.083502	11.083502	1	0	0	0	0	0	0
I17915	I21711	Undirected	1	11.081505	11.081505	1	0	0	0	0	0	0
I10048	I14164	Undirected	1	11.079895	11.079895	1	0	0	0	0	0	0
I14151	I10005	Undirected	1	11.076212	11.076212	1	0	0	0	0	0	0
I5104.SG	VERT015	Undirected	1	11.064696	11.064696	1	0	0	0	0	0	0
I2790_enhanced	N19_noUDG.SG	Undirected	1	11.058307	11.058307	1	0	0	0	0	0	0
I16530.SG	N28_noUDG.SG	Undirected	1	11.052001	11.052001	1	0	0	0	0	0	0
I10133	I21849	Undirected	1	11.045599	11.045599	1	0	0	0	0	0	0
GRG008	I14171	Undirected	1	11.034191	11.034191	1	0	0	0	0	0	0
I10012	I4189	Undirected	1	11.0315	11.0315	1	0	0	0	0	0	0
I16530.SG	I8794	Undirected	1	11.020303	11.020303	1	0	0	0	0	0	0
I10045	I2790_enhanced	Undirected	1	11.010122	11.010122	1	0	0	0	0	0	0
I10012	I14163	Undirected	1	10.986698	10.986698	1	0	0	0	0	0	0
I10133	I14165	Undirected	1	10.979605	10.979605	1	0	0	0	0	0	0
I5115.SG	I21711	Undirected	1	10.974598	10.974598	1	0	0	0	0	0	0
I14152	I7134.SG	Undirected	1	10.973406	10.973406	1	0	0	0	0	0	0
I10010	I21713	Undirected	1	10.9402	10.9402	1	0	0	0	0	0	0
I10133	I15620	Undirected	1	10.936201	10.936201	1	0	0	0	0	0	0
I10133	I20869	Undirected	1	10.918701	10.918701	1	0	0	0	0	0	0
I10356	I10068	Undirected	1	10.917997	10.917997	1	0	0	0	0	0	0
I10069	I11906	Undirected	1	10.901296	10.901296	1	0	0	0	0	0	0
I16543.SG	I23349	Undirected	1	10.896099	10.896099	1	0	0	0	0	0	0
I7046	I7136.SG	Undirected	1	10.887697	10.887697	1	0	0	0	0	0	0
I2791_enhanced	I23352	Undirected	1	10.885899	10.885899	1	0	0	0	0	0	0
I10014	I15622	Undirected	1	10.872099	10.872099	1	0	0	0	0	0	0
I10293	N19_noUDG.SG	Undirected	1	10.869899	10.869899	1	0	0	0	0	0	0
POP04_noUDG.SG	I10057	Undirected	1	10.8652	10.8652	1	0	0	0	0	0	0
I16560.SG	I21711	Undirected	1	10.8614	10.8614	1	0	0	0	0	0	0
I4088	I2791_enhanced	Undirected	1	10.8477	10.8477	1	0	0	0	0	0	0
I7126.SG	I17915	Undirected	1	10.829508	10.829508	1	0	0	0	0	0	0
I7131	I23348	Undirected	1	10.823202	10.823202	1	0	0	0	0	0	0
I10011	I14162	Undirected	1	10.821009	10.821009	1	0	0	0	0	0	0
I29887	N28_noUDG.SG	Undirected	1	10.817999	10.817999	1	0	0	0	0	0	0
I21713	I23348	Undirected	1	10.815597	10.815597	1	0	0	0	0	0	0
I7046	I15620	Undirected	1	10.814399	10.814399	1	0	0	0	0	0	0
OBN008	HOL001	Undirected	1	10.8138	10.8138	1	0	0	0	0	0	0
I26741	I20836	Undirected	1	10.80879	10.80879	1	0	0	0	0	0	0
I2793_enhanced	I23123	Undirected	1	10.805702	10.805702	1	0	0	0	0	0	0
I10005	I23348	Undirected	1	10.800198	10.800198	1	0	0	0	0	0	0
POP09_noUDG.SG	I20834	Undirected	1	10.799795	10.799795	1	0	0	0	0	0	0
I16542.SG	I14164	Undirected	1	10.791695	10.791695	1	0	0	0	0	0	0
I5108.SG	I21896	Undirected	1	10.789394	10.789394	1	0	0	0	0	0	0
I10013	I7049	Undirected	1	10.777497	10.777497	1	0	0	0	0	0	0
I16543.SG	I14165	Undirected	1	10.769403	10.769403	1	0	0	0	0	0	0
POP09_noUDG.SG	I23351	Undirected	1	10.7636	10.7636	1	0	0	0	0	0	0
I7049	I2790_enhanced	Undirected	1	10.761797	10.761797	1	0	0	0	0	0	0
I10130	I5108.SG	Undirected	1	10.753901	10.753901	1	0	0	0	0	0	0
FLR005	KOB002	Undirected	1	10.7499	10.7499	1	0	0	0	0	0	0
I10129	POP04_noUDG.SG	Undirected	1	10.748298	10.748298	1	0	0	0	0	0	0
I10009	I10068	Undirected	1	10.745096	10.745096	1	0	0	0	0	0	0
POP33_noUDG.SG	I10054	Undirected	1	10.735005	10.735005	1	0	0	0	0	0	0
I10013	I20838	Undirected	1	10.730201	10.730201	1	0	0	0	0	0	0
FLR003	I15030	Undirected	1	10.724199	10.724199	1	0	0	0	0	0	0
I4088	I15616	Undirected	1	10.7206	10.7206	1	0	0	0	0	0	0
I21711	BRZ002	Undirected	1	10.716601	10.716601	1	0	0	0	0	0	0
I8799	I23122	Undirected	1	10.714793	10.714793	1	0	0	0	0	0	0
I10149	I7049	Undirected	1	10.710801	10.710801	1	0	0	0	0	0	0
I10011	I20810	Undirected	1	10.701999	10.701999	1	0	0	0	0	0	0
I18694	I21895	Undirected	1	10.6971	10.6971	1	0	0	0	0	0	0
I10131	I21895	Undirected	1	10.691297	10.691297	1	0	0	0	0	0	0
I18638	I23348	Undirected	1	10.6861	10.6861	1	0	0	0	0	0	0
I14165	N19_noUDG.SG	Undirected	1	10.685101	10.685101	1	0	0	0	0	0	0
I5105	I15618	Undirected	1	10.679591	10.679591	1	0	0	0	0	0	0
I4894	I20837	Undirected	1	10.675299	10.675299	1	0	0	0	0	0	0
I4088	I2783	Undirected	1	10.660201	10.660201	1	0	0	0	0	0	0
I10013	I18638	Undirected	1	10.655797	10.655797	1	0	0	0	0	0	0
I2793_enhanced	I5099.SG	Undirected	1	10.6462	10.6462	1	0	0	0	0	0	0
I4894	N18_noUDG.SG	Undirected	1	10.638607	10.638607	1	0	0	0	0	0	0
I10010	I14163	Undirected	1	10.636002	10.636002	1	0	0	0	0	0	0
I7048	I18114	Undirected	1	10.625899	10.625899	1	0	0	0	0	0	0
I5107.SG	I21713	Undirected	1	10.621297	10.621297	1	0	0	0	0	0	0
I7046	I7135	Undirected	1	10.62	10.62	1	0	0	0	0	0	0
I4088	I8799	Undirected	1	10.612202	10.612202	1	0	0	0	0	0	0
I4893	I20838	Undirected	1	10.608995	10.608995	1	0	0	0	0	0	0
I7046	I10012	Undirected	1	10.605305	10.605305	1	0	0	0	0	0	0
I10015	VERT104B	Undirected	1	10.580999	10.580999	1	0	0	0	0	0	0
I4305	GRG025	Undirected	1	10.576802	10.576802	1	0	0	0	0	0	0
VLI004	I10271	Undirected	1	10.576499	10.576499	1	0	0	0	0	0	0
POP13_noUDG.SG	I23123	Undirected	1	10.559797	10.559797	1	0	0	0	0	0	0
I21895	I14163	Undirected	1	10.559702	10.559702	1	0	0	0	0	0	0
I1495	N19_noUDG.SG	Undirected	1	10.5474	10.5474	1	0	0	0	0	0	0
I5104.SG	I15621	Undirected	1	10.5474	10.5474	1	0	0	0	0	0	0
I4304	OBN008	Undirected	1	10.529697	10.529697	1	0	0	0	0	0	0
I16543.SG	I20834	Undirected	1	10.522902	10.522902	1	0	0	0	0	0	0
I5114.SG	I16560.SG	Undirected	1	10.520196	10.520196	1	0	0	0	0	0	0
I10017	I5108.SG	Undirected	1	10.513902	10.513902	1	0	0	0	0	0	0
FLR005	CRE20D.SG	Undirected	1	10.5129	10.5129	1	0	0	0	0	0	0
I16550.SG	N27_noUDG.SG	Undirected	1	10.510701	10.510701	1	0	0	0	0	0	0
I10070	I20837	Undirected	1	10.5093	10.5093	1	0	0	0	0	0	0
I10017	I21895	Undirected	1	10.506999	10.506999	1	0	0	0	0	0	0
I29888	I10012	Undirected	1	10.5037	10.5037	1	0	0	0	0	0	0
I5110.SG	I7129.SG	Undirected	1	10.4953	10.4953	1	0	0	0	0	0	0
I10072	N19_noUDG.SG	Undirected	1	10.483611	10.483611	1	0	0	0	0	0	0
I8793	I20869	Undirected	1	10.477901	10.477901	1	0	0	0	0	0	0
FLR004	GRG022	Undirected	1	10.473406	10.473406	1	0	0	0	0	0	0
I5114.SG	I7130.SG	Undirected	1	10.471401	10.471401	1	0	0	0	0	0	0
I1495	I10005	Undirected	1	10.4683	10.4683	1	0	0	0	0	0	0
I15616	I23349	Undirected	1	10.4635	10.4635	1	0	0	0	0	0	0
POP33_noUDG.SG	I7046	Undirected	1	10.453898	10.453898	1	0	0	0	0	0	0
I7131	I21848	Undirected	1	10.4435	10.4435	1	0	0	0	0	0	0
I20838	I23351	Undirected	1	10.442102	10.442102	1	0	0	0	0	0	0
I18694	I10072	Undirected	1	10.4242	10.4242	1	0	0	0	0	0	0
I14149	I17914	Undirected	1	10.423803	10.423803	1	0	0	0	0	0	0
I16550.SG	I14158	Undirected	1	10.423708	10.423708	1	0	0	0	0	0	0
I5110.SG	I10017	Undirected	1	10.41261	10.41261	1	0	0	0	0	0	0
I16541.SG	POP08_noUDG.SG	Undirected	1	10.4125	10.4125	1	0	0	0	0	0	0
I7046	I11906	Undirected	1	10.4105	10.4105	1	0	0	0	0	0	0
I14156	I17915	Undirected	1	10.398501	10.398501	1	0	0	0	0	0	0
I23096	I10297	Undirected	1	10.3982	10.3982	1	0	0	0	0	0	0
I23096	I23351	Undirected	1	10.392601	10.392601	1	0	0	0	0	0	0
I7049	I4089.SG	Undirected	1	10.389799	10.389799	1	0	0	0	0	0	0
I5100.SG	I21849	Undirected	1	10.3836	10.3836	1	0	0	0	0	0	0
I5110.SG	I10130	Undirected	1	10.3764	10.3764	1	0	0	0	0	0	0
I10133	I2509	Undirected	1	10.374701	10.374701	1	0	0	0	0	0	0
I21713	I23118	Undirected	1	10.368085	10.368085	1	0	0	0	0	0	0
I10057	I11906	Undirected	1	10.359704	10.359704	1	0	0	0	0	0	0
I15622	KOB002	Undirected	1	10.357797	10.357797	1	0	0	0	0	0	0
I10013	I5101.SG	Undirected	1	10.346895	10.346895	1	0	0	0	0	0	0
I23096	I15619	Undirected	1	10.346001	10.346001	1	0	0	0	0	0	0
POP04_noUDG.SG	I10303	Undirected	1	10.343301	10.343301	1	0	0	0	0	0	0
I4304	FLR007	Undirected	1	10.341001	10.341001	1	0	0	0	0	0	0
I4303	FLR007	Undirected	1	10.328501	10.328501	1	0	0	0	0	0	0
I14159	I14173	Undirected	1	10.3221	10.3221	1	0	0	0	0	0	0
I29888	I10009	Undirected	1	10.320902	10.320902	1	0	0	0	0	0	0
I14157	I23352	Undirected	1	10.301197	10.301197	1	0	0	0	0	0	0
BERG157-2.SG	WET370.SG	Undirected	1	10.298699	10.298699	1	0	0	0	0	0	0
GRG021	FLR003	Undirected	1	10.296404	10.296404	1	0	0	0	0	0	0
I16530.SG	I5099.SG	Undirected	1	10.2947	10.2947	1	0	0	0	0	0	0
I14154	I21848	Undirected	1	10.29371	10.29371	1	0	0	0	0	0	0
I16542.SG	I17915	Undirected	1	10.292798	10.292798	1	0	0	0	0	0	0
I10303	I20806	Undirected	1	10.291505	10.291505	1	0	0	0	0	0	0
N31_noUDG.SG	I14158	Undirected	1	10.29	10.29	1	0	0	0	0	0	0
I14160	I23348	Undirected	1	10.285301	10.06	1	0	0	0	0	0	0
I10357	I20806	Undirected	1	10.276306	10.276306	1	0	0	0	0	0	0
GRG025	BERG02-2.SG	Undirected	1	10.264397	10.264397	1	0	0	0	0	0	0
kol6_noUDG.SG	I7051	Undirected	1	10.2617	10.2617	1	0	0	0	0	0	0
I10134	I10009	Undirected	1	10.261601	10.261601	1	0	0	0	0	0	0
I4305	GRG043	Undirected	1	10.256797	10.256797	1	0	0	0	0	0	0
I7131	I23118	Undirected	1	10.255504	10.255504	1	0	0	0	0	0	0
OBN008	BERG02-2.SG	Undirected	1	10.240495	10.240495	1	0	0	0	0	0	0
I10130	I10012	Undirected	1	10.239498	10.239498	1	0	0	0	0	0	0
I10007	I23352	Undirected	1	10.236096	10.236096	1	0	0	0	0	0	0
I10016	I14158	Undirected	1	10.227704	10.227704	1	0	0	0	0	0	0
I8797	I15621	Undirected	1	10.225201	10.225201	1	0	0	0	0	0	0
I8797	I15616	Undirected	1	10.224402	10.224402	1	0	0	0	0	0	0
I10056	I4089.SG	Undirected	1	10.224098	10.224098	1	0	0	0	0	0	0
I14147	I14158	Undirected	1	10.2229	10.2229	1	0	0	0	0	0	0
I14153	POP13_noUDG.SG	Undirected	1	10.222495	10.222495	1	0	0	0	0	0	0
I7051	I20836	Undirected	1	10.217202	10.217202	1	0	0	0	0	0	0
POP02_noUDG.SG	I21713	Undirected	1	10.212599	10.212599	1	0	0	0	0	0	0
I10017	OBN009	Undirected	1	10.211098	10.211098	1	0	0	0	0	0	0
I5108.SG	I14162	Undirected	1	10.1981	10.1981	1	0	0	0	0	0	0
I10011	I15619	Undirected	1	10.189092	10.189092	1	0	0	0	0	0	0
I14153	I10006	Undirected	1	10.187703	10.187703	1	0	0	0	0	0	0
I4893	I10356	Undirected	1	10.1841	10.1841	1	0	0	0	0	0	0
POP04_noUDG.SG	I14163	Undirected	1	10.179198	10.179198	1	0	0	0	0	0	0
I5110.SG	I14156	Undirected	1	10.178298	10.178298	1	0	0	0	0	0	0
FLR004	GRG021	Undirected	1	10.1722	10.1722	1	0	0	0	0	0	0
GRG015	FLR005	Undirected	1	10.169005	10.169005	1	0	0	0	0	0	0
I14149	I10049	Undirected	1	10.164803	10.164803	1	0	0	0	0	0	0
I21895	I20835	Undirected	1	10.163105	10.163105	1	0	0	0	0	0	0
I2793_enhanced	I8794	Undirected	1	10.150295	10.150295	1	0	0	0	0	0	0
I5115.SG	I10012	Undirected	1	10.144293	10.144293	1	0	0	0	0	0	0
I0447_enhanced	I23351	Undirected	1	10.143405	10.143405	1	0	0	0	0	0	0
I10017	VERT030	Undirected	1	10.135299	10.135299	1	0	0	0	0	0	0
I4088	I10007	Undirected	1	10.123193	10.123193	1	0	0	0	0	0	0
POP07_noUDG.SG	TUC007	Undirected	1	10.120502	10.120502	1	0	0	0	0	0	0
I16543.SG	I10007	Undirected	1	10.120201	10.120201	1	0	0	0	0	0	0
I14153	I7131	Undirected	1	10.118604	10.118604	1	0	0	0	0	0	0
I14154	I15616	Undirected	1	10.114101	10.114101	1	0	0	0	0	0	0
I10017	I10356	Undirected	1	10.110199	10.110199	1	0	0	0	0	0	0
I2431	I10133	Undirected	1	10.106897	10.106897	1	0	0	0	0	0	0
I5105	I14160	Undirected	1	10.102397	10.102397	1	0	0	0	0	0	0
I4303	OBN008	Undirected	1	10.097796	10.097796	1	0	0	0	0	0	0
I16560.SG	I20835	Undirected	1	10.09289	10.09289	1	0	0	0	0	0	0
I2430	I21713	Undirected	1	10.091901	10.091901	1	0	0	0	0	0	0
I14167	I6677	Undirected	1	10.091501	10.091501	1	0	0	0	0	0	0
I10751	I10134	Undirected	1	10.088992	10.088992	1	0	0	0	0	0	0
I4304	I14168	Undirected	1	10.072196	10.072196	1	0	0	0	0	0	0
ROS45.SG	FLR005	Undirected	1	10.06	10.06	1	0	0	0	0	0	0
GRG027	FLR003	Undirected	1	10.0591	10.0591	1	0	0	0	0	0	0
I0449	I11902	Undirected	1	10.059097	10.059097	1	0	0	0	0	0	0
I14154	I2793_enhanced	Undirected	1	10.0561	10.0561	1	0	0	0	0	0	0
I2793_enhanced	I20806	Undirected	1	10.049802	10.049802	1	0	0	0	0	0	0
I10134	I5099.SG	Undirected	1	10.047898	10.047898	1	0	0	0	0	0	0
I29888	I8797	Undirected	1	10.045999	10.045999	1	0	0	0	0	0	0
I14153	I23351	Undirected	1	10.044098	10.044098	1	0	0	0	0	0	0
I0449	I5099.SG	Undirected	1	10.042	10.042	1	0	0	0	0	0	0
POP02_noUDG.SG	I14158	Undirected	1	10.041809	10.041809	1	0	0	0	0	0	0
I5109.SG	GRG032	Undirected	1	10.038501	10.038501	1	0	0	0	0	0	0
I5115.SG	I16530.SG	Undirected	1	10.032201	10.032201	1	0	0	0	0	0	0
I16542.SG	I10011	Undirected	1	10.026097	10.026097	1	0	0	0	0	0	0
I14152	I10072	Undirected	1	10.019302	10.019302	1	0	0	0	0	0	0
I29888	I14157	Undirected	1	10.012996	10.012996	1	0	0	0	0	0	0
I16530.SG	I17915	Undirected	1	10.011199	10.011199	1	0	0	0	0	0	0
I5100.SG	I18116	Undirected	1	10.007799	10.007799	1	0	0	0	0	0	0
I5100.SG	I22561	Undirected	1	10.005701	10.005701	1	0	0	0	0	0	0
I8793	I11902	Undirected	1	9.9962	9.9962	1	0	0	0	0	0	0
I5115.SG	I23349	Undirected	1	9.996003	9.996003	1	0	0	0	0	0	0
I14152	I7197	Undirected	1	9.993899	9.993899	1	0	0	0	0	0	0
FLR007	WET370.SG	Undirected	1	9.990001	9.990001	1	0	0	0	0	0	0
I17914	I23123	Undirected	1	9.98981	9.98981	1	0	0	0	0	0	0
I2793_enhanced	I21713	Undirected	1	9.97529	9.97529	1	0	0	0	0	0	0
I16550.SG	I7129.SG	Undirected	1	9.9639	9.9639	1	0	0	0	0	0	0
I16560.SG	I5100.SG	Undirected	1	9.961295	9.961295	1	0	0	0	0	0	0
FLR005	I14168	Undirected	1	9.957601	9.957601	1	0	0	0	0	0	0
I10134	I17915	Undirected	1	9.952307	9.952307	1	0	0	0	0	0	0
POP12_noUDG.SG	I10009	Undirected	1	9.944499	9.944499	1	0	0	0	0	0	0
ROS78.SG	I10054	Undirected	1	9.944403	9.944403	1	0	0	0	0	0	0
I5115.SG	I1495	Undirected	1	9.944099	9.944099	1	0	0	0	0	0	0
POP13_noUDG.SG	N25_noUDG.SG	Undirected	1	9.921801	9.921801	1	0	0	0	0	0	0
I4305	GRG003	Undirected	1	9.916699	9.916699	1	0	0	0	0	0	0
I10008	I18114	Undirected	1	9.910697	9.910697	1	0	0	0	0	0	0
I5105	I10010	Undirected	1	9.909999	9.909999	1	0	0	0	0	0	0
I10015	I14166	Undirected	1	9.908593	9.908593	1	0	0	0	0	0	0
I0447_enhanced	I15618	Undirected	1	9.901798	9.901798	1	0	0	0	0	0	0
I16559.SG	I21713	Undirected	1	9.901401	9.901401	1	0	0	0	0	0	0
OBN008	I5104.SG	Undirected	1	9.897697	9.897697	1	0	0	0	0	0	0
I10017	I4088	Undirected	1	9.8969	9.8969	1	0	0	0	0	0	0
I16560.SG	BRZ002	Undirected	1	9.896302	9.896302	1	0	0	0	0	0	0
I16559.SG	I14161	Undirected	1	9.896299	9.896299	1	0	0	0	0	0	0
I10297	I2791_enhanced	Undirected	1	9.896299	9.896299	1	0	0	0	0	0	0
I5099.SG	I15622	Undirected	1	9.893703	9.893703	1	0	0	0	0	0	0
I16542.SG	POP19_noUDG.SG	Undirected	1	9.891999	9.891999	1	0	0	0	0	0	0
I10014	I5099.SG	Undirected	1	9.885699	9.885699	1	0	0	0	0	0	0
GRG043	BERG02-2.SG	Undirected	1	9.884	9.884	1	0	0	0	0	0	0
I5114.SG	I2424	Undirected	1	9.8801	9.8801	1	0	0	0	0	0	0
POP07_noUDG.SG	I14151	Undirected	1	9.874606	9.874606	1	0	0	0	0	0	0
I5107.SG	I15620	Undirected	1	9.868699	9.868699	1	0	0	0	0	0	0
I2793_enhanced	I21849	Undirected	1	9.867704	9.867704	1	0	0	0	0	0	0
I16560.SG	I23118	Undirected	1	9.8667	9.8667	1	0	0	0	0	0	0
BUCH2.SG	I8796	Undirected	1	9.864098	9.864098	1	0	0	0	0	0	0
I18114	I23123	Undirected	1	9.8629	9.8629	1	0	0	0	0	0	0
I16542.SG	I21849	Undirected	1	9.861499	9.861499	1	0	0	0	0	0	0
I5115.SG	I8799	Undirected	1	9.860802	9.860802	1	0	0	0	0	0	0
I0447_enhanced	I14152	Undirected	1	9.860206	9.860206	1	0	0	0	0	0	0
I29887	I21713	Undirected	1	9.8548	9.8548	1	0	0	0	0	0	0
I16542.SG	I8798	Undirected	1	9.8486	9.8486	1	0	0	0	0	0	0
POP24_noUDG.SG	FLR005	Undirected	1	9.846598	9.846598	1	0	0	0	0	0	0
I2793_enhanced	I23122	Undirected	1	9.8401	9.8401	1	0	0	0	0	0	0
I7051	VERT104B	Undirected	1	9.838998	9.838998	1	0	0	0	0	0	0
ROS45.SG	POP12_noUDG.SG	Undirected	1	9.838599	9.838599	1	0	0	0	0	0	0
I10130	I21849	Undirected	1	9.8362	9.8362	1	0	0	0	0	0	0
I8794	I14166	Undirected	1	9.830695	9.830695	1	0	0	0	0	0	0
I8795	I21849	Undirected	1	9.829199	9.829199	1	0	0	0	0	0	0
I5109.SG	I15616	Undirected	1	9.821302	9.821302	1	0	0	0	0	0	0
I4304	I23352	Undirected	1	9.818602	9.818602	1	0	0	0	0	0	0
ROS78.SG	FLR003	Undirected	1	9.816301	9.816301	1	0	0	0	0	0	0
I10273	I20806	Undirected	1	9.815598	9.815598	1	0	0	0	0	0	0
I4088	I20837	Undirected	1	9.807098	9.807098	1	0	0	0	0	0	0
kol6_noUDG.SG	I10053	Undirected	1	9.800601	9.800601	1	0	0	0	0	0	0
I4893	I23351	Undirected	1	9.800202	9.800202	1	0	0	0	0	0	0
I18638	I2783	Undirected	1	9.796298	9.796298	1	0	0	0	0	0	0
I10271	I11902	Undirected	1	9.795099	9.795099	1	0	0	0	0	0	0
GRG043	FLR003	Undirected	1	9.783399	9.783399	1	0	0	0	0	0	0
I7126.SG	I1905_enhanced	Undirected	1	9.769189	9.769189	1	0	0	0	0	0	0
I16541.SG	I1495	Undirected	1	9.766299	9.766299	1	0	0	0	0	0	0
I5108.SG	I23120	Undirected	1	9.755504	9.755504	1	0	0	0	0	0	0
I14147	I21712	Undirected	1	9.7462	9.7462	1	0	0	0	0	0	0
GRG028	I23119	Undirected	1	9.743804	9.743804	1	0	0	0	0	0	0
GRG003	I14170	Undirected	1	9.742701	9.742701	1	0	0	0	0	0	0
I10064	I20838	Undirected	1	9.740102	9.740102	1	0	0	0	0	0	0
I10064	I15029	Undirected	1	9.740001	9.740001	1	0	0	0	0	0	0
OBN008	GRG032	Undirected	1	9.739697	9.739697	1	0	0	0	0	0	0
I16543.SG	I10012	Undirected	1	9.736907	9.736907	1	0	0	0	0	0	0
POP33_noUDG.SG	I20836	Undirected	1	9.734201	9.734201	1	0	0	0	0	0	0
I5109.SG	I10356	Undirected	1	9.731293	9.731293	1	0	0	0	0	0	0
I7051	I21848	Undirected	1	9.730101	9.730101	1	0	0	0	0	0	0
I4088	I23119	Undirected	1	9.720707	9.720707	1	0	0	0	0	0	0
I4894	I10009	Undirected	1	9.719001	9.719001	1	0	0	0	0	0	0
N31_noUDG.SG	I15622	Undirected	1	9.718001	9.718001	1	0	0	0	0	0	0
I5114.SG	VERT015	Undirected	1	9.712201	9.712201	1	0	0	0	0	0	0
POP04_noUDG.SG	N42_noUDG.SG	Undirected	1	9.704804	9.704804	1	0	0	0	0	0	0
I10014	I21896	Undirected	1	9.701997	9.701997	1	0	0	0	0	0	0
BERG157-2.SG	I14169	Undirected	1	9.701902	9.701902	1	0	0	0	0	0	0
I4304	I10293	Undirected	1	9.692407	9.692407	1	0	0	0	0	0	0
I0447_enhanced	I7132.SG	Undirected	1	9.683901	9.683901	1	0	0	0	0	0	0
I10017	I8798	Undirected	1	9.683704	9.683704	1	0	0	0	0	0	0
I7046	I14157	Undirected	1	9.6717	9.6717	1	0	0	0	0	0	0
I7197	I7051	Undirected	1	9.6681	9.6681	1	0	0	0	0	0	0
I16560.SG	I7051	Undirected	1	9.664799	9.664799	1	0	0	0	0	0	0
I14162	N19_noUDG.SG	Undirected	1	9.655702	9.655702	1	0	0	0	0	0	0
I10056	I11906	Undirected	1	9.6515	9.6515	1	0	0	0	0	0	0
POP09_noUDG.SG	I7129.SG	Undirected	1	9.651101	9.651101	1	0	0	0	0	0	0
POP12_noUDG.SG	I10293	Undirected	1	9.648204	9.648204	1	0	0	0	0	0	0
I16559.SG	N42_noUDG.SG	Undirected	1	9.644699	9.644699	1	0	0	0	0	0	0
I4088	I7129.SG	Undirected	1	9.644501	9.644501	1	0	0	0	0	0	0
I10133	I10009	Undirected	1	9.634501	9.634501	1	0	0	0	0	0	0
I14175	N20_noUDG.SG	Undirected	1	9.633499	9.633499	1	0	0	0	0	0	0
GRG027	I4304	Undirected	1	9.6333	9.6333	1	0	0	0	0	0	0
I10134	I5104.SG	Undirected	1	9.629798	9.629798	1	0	0	0	0	0	0
I10357	I7129.SG	Undirected	1	9.629703	9.629703	1	0	0	0	0	0	0
I26741	I4089.SG	Undirected	1	9.626901	9.626901	1	0	0	0	0	0	0
I5077	I10063	Undirected	1	9.617603	9.617603	1	0	0	0	0	0	0
I10008	I14163	Undirected	1	9.604198	9.604198	1	0	0	0	0	0	0
ROS78.SG	OBN009	Undirected	1	9.602809	9.602809	1	0	0	0	0	0	0
FLR004	I15029	Undirected	1	9.599501	9.599501	1	0	0	0	0	0	0
I5109.SG	I10005	Undirected	1	9.596694	9.596694	1	0	0	0	0	0	0
I10072	I18116	Undirected	1	9.594798	9.594798	1	0	0	0	0	0	0
I10131	I14162	Undirected	1	9.594399	9.594399	1	0	0	0	0	0	0
I1907_enhanced	I23351	Undirected	1	9.5909	9.5909	1	0	0	0	0	0	0
I16543.SG	I10356	Undirected	1	9.590399	9.590399	1	0	0	0	0	0	0
I2793_enhanced	I18116	Undirected	1	9.586406	9.586406	1	0	0	0	0	0	0
I14149	I1495	Undirected	1	9.585392	9.585392	1	0	0	0	0	0	0
POP12_noUDG.SG	I18115	Undirected	1	9.584898	9.584898	1	0	0	0	0	0	0
I29888	I14166	Undirected	1	9.582901	9.582901	1	0	0	0	0	0	0
I2431	I2519	Undirected	1	9.581602	9.581602	1	0	0	0	0	0	0
I16542.SG	GRG025	Undirected	1	9.579504	9.579504	1	0	0	0	0	0	0
I2793_enhanced	I15618	Undirected	1	9.5779	9.5779	1	0	0	0	0	0	0
POP12_noUDG.SG	I10012	Undirected	1	9.576499	9.576499	1	0	0	0	0	0	0
I29887	I8795	Undirected	1	9.572899	9.572899	1	0	0	0	0	0	0
N25_noUDG.SG	I10007	Undirected	1	9.572101	9.572101	1	0	0	0	0	0	0
I10356	I15617	Undirected	1	9.571207	9.571207	1	0	0	0	0	0	0
I10007	I15617	Undirected	1	9.571207	9.571207	1	0	0	0	0	0	0
I7130.SG	I21711	Undirected	1	9.571099	9.571099	1	0	0	0	0	0	0
I7046	I14163	Undirected	1	9.567302	9.567302	1	0	0	0	0	0	0
I29887	I8796	Undirected	1	9.566897	9.566897	1	0	0	0	0	0	0
I10130	I1495	Undirected	1	9.561098	9.561098	1	0	0	0	0	0	0
I14152	I18638	Undirected	1	9.555602	9.555602	1	0	0	0	0	0	0
I10009	I23352	Undirected	1	9.551311	9.551311	1	0	0	0	0	0	0
I10006	I14159	Undirected	1	9.550595	9.550595	1	0	0	0	0	0	0
I5108.SG	I18114	Undirected	1	9.546402	9.546402	1	0	0	0	0	0	0
I18638	I20806	Undirected	1	9.545502	9.545502	1	0	0	0	0	0	0
I4088	I7131	Undirected	1	9.5447	9.5447	1	0	0	0	0	0	0
I20836	I23120	Undirected	1	9.5413	9.5413	1	0	0	0	0	0	0
I1905_enhanced	I29887	Undirected	1	9.5382	9.5382	1	0	0	0	0	0	0
I10293	I11902	Undirected	1	9.527302	9.527302	1	0	0	0	0	0	0
I8799	I10068	Undirected	1	9.525597	9.525597	1	0	0	0	0	0	0
I10297	I18114	Undirected	1	9.523399	9.523399	1	0	0	0	0	0	0
I1495	I8795	Undirected	1	9.523201	9.523201	1	0	0	0	0	0	0
FLR007	BERG157-2.SG	Undirected	1	9.522504	9.522504	1	0	0	0	0	0	0
I14147	I10070	Undirected	1	9.521399	9.521399	1	0	0	0	0	0	0
I4304	GRG015	Undirected	1	9.517205	9.517205	1	0	0	0	0	0	0
I7131	I23119	Undirected	1	9.515899	9.515899	1	0	0	0	0	0	0
GRG043	N18_noUDG.SG	Undirected	1	9.513706	9.513706	1	0	0	0	0	0	0
I7046	I10049	Undirected	1	9.513092	9.513092	1	0	0	0	0	0	0
VERT035	VERT030	Undirected	1	9.511995	9.511995	1	0	0	0	0	0	0
I7046	I2790_enhanced	Undirected	1	9.509099	9.509099	1	0	0	0	0	0	0
I2793_enhanced	I1907_enhanced	Undirected	1	9.508002	9.508002	1	0	0	0	0	0	0
I5115.SG	I17914	Undirected	1	9.506899	9.506899	1	0	0	0	0	0	0
I10010	I15617	Undirected	1	9.504998	9.504998	1	0	0	0	0	0	0
I26741	N42_noUDG.SG	Undirected	1	9.504801	9.504801	1	0	0	0	0	0	0
I10132	I14162	Undirected	1	9.504199	9.504199	1	0	0	0	0	0	0
GRG019	I2791_enhanced	Undirected	1	9.498698	9.498698	1	0	0	0	0	0	0
OBN008	I23122	Undirected	1	9.497398	9.497398	1	0	0	0	0	0	0
I5114.SG	I10017	Undirected	1	9.495306	9.495306	1	0	0	0	0	0	0
I4303	I23352	Undirected	1	9.488803	9.488803	1	0	0	0	0	0	0
I10009	I11902	Undirected	1	9.485602	9.485602	1	0	0	0	0	0	0
I5108.SG	I21713	Undirected	1	9.484482	9.484482	1	0	0	0	0	0	0
I5107.SG	I15616	Undirected	1	9.475005	9.475005	1	0	0	0	0	0	0
ROS78.SG	I10068	Undirected	1	9.470594	9.470594	1	0	0	0	0	0	0
OBN008	CRE20D.SG	Undirected	1	9.469599	9.469599	1	0	0	0	0	0	0
I15620	I23122	Undirected	1	9.469399	9.469399	1	0	0	0	0	0	0
POP13_noUDG.SG	I4893	Undirected	1	9.467703	9.467703	1	0	0	0	0	0	0
I14152	I5108.SG	Undirected	1	9.464297	9.464297	1	0	0	0	0	0	0
I4303	BRZ002	Undirected	1	9.463096	9.463096	1	0	0	0	0	0	0
N28_noUDG.SG	HOL001	Undirected	1	9.4625	9.4625	1	0	0	0	0	0	0
I10149	I10010	Undirected	1	9.460703	9.460703	1	0	0	0	0	0	0
N31_noUDG.SG	I23122	Undirected	1	9.4607	9.4607	1	0	0	0	0	0	0
I2788	I23352	Undirected	1	9.4574	9.4574	1	0	0	0	0	0	0
I10008	I10053	Undirected	1	9.454894	9.454894	1	0	0	0	0	0	0
I7126.SG	I10005	Undirected	1	9.4529	9.4529	1	0	0	0	0	0	0
I29888	I2427	Undirected	1	9.450799	9.450799	1	0	0	0	0	0	0
I14166	I23120	Undirected	1	9.449804	9.449804	1	0	0	0	0	0	0
I4894	N36_noUDG.SG	Undirected	1	9.4432	9.4432	1	0	0	0	0	0	0
I10133	I20834	Undirected	1	9.442496	9.442496	1	0	0	0	0	0	0
I5101.SG	I8794	Undirected	1	9.441999	9.441999	1	0	0	0	0	0	0
I5115.SG	I14158	Undirected	1	9.4396	9.4396	1	0	0	0	0	0	0
kol6_noUDG.SG	I7046	Undirected	1	9.436101	9.436101	1	0	0	0	0	0	0
I5109.SG	I8799	Undirected	1	9.4354	9.4354	1	0	0	0	0	0	0
I0449	I16550.SG	Undirected	1	9.434503	9.434503	1	0	0	0	0	0	0
I8796	I14162	Undirected	1	9.424502	9.424502	1	0	0	0	0	0	0
I5077	I16542.SG	Undirected	1	9.422301	9.422301	1	0	0	0	0	0	0
I10068	HOL001	Undirected	1	9.419	9.404	1	0	0	0	0	0	0
I26741	I7051	Undirected	1	9.413201	9.413201	1	0	0	0	0	0	0
I10132	I21849	Undirected	1	9.413099	9.413099	1	0	0	0	0	0	0
I4304	BRZ002	Undirected	1	9.412396	9.412396	1	0	0	0	0	0	0
I16550.SG	POP09_noUDG.SG	Undirected	1	9.411001	9.411001	1	0	0	0	0	0	0
ROS45.SG	VLI004	Undirected	1	9.406805	9.406805	1	0	0	0	0	0	0
I8794	I23348	Undirected	1	9.404	9.404	1	0	0	0	0	0	0
I7046	I10007	Undirected	1	9.403601	9.403601	1	0	0	0	0	0	0
OBN008	I7187	Undirected	1	9.394801	9.394801	1	0	0	0	0	0	0
I0449	I8794	Undirected	1	9.389496	9.389496	1	0	0	0	0	0	0
I0449	I8793	Undirected	1	9.389496	9.389496	1	0	0	0	0	0	0
I10131	I15618	Undirected	1	9.384096	9.384096	1	0	0	0	0	0	0
I5114.SG	I10012	Undirected	1	9.383595	9.383595	1	0	0	0	0	0	0
POP14_noUDG.SG	I14165	Undirected	1	9.373498	9.373498	1	0	0	0	0	0	0
I10005	I7131	Undirected	1	9.3683	9.3683	1	0	0	0	0	0	0
I1495	I18638	Undirected	1	9.364498	9.364498	1	0	0	0	0	0	0
FLR005	I10273	Undirected	1	9.364295	9.364295	1	0	0	0	0	0	0
N36_noUDG.SG	TUC007	Undirected	1	9.360999	9.360999	1	0	0	0	0	0	0
I10357	I20837	Undirected	1	9.360993	9.360993	1	0	0	0	0	0	0
I18638	VERT104B	Undirected	1	9.3532	9.3532	1	0	0	0	0	0	0
I16542.SG	I15619	Undirected	1	9.3515	9.3515	1	0	0	0	0	0	0
I10130	I5104.SG	Undirected	1	9.3501	9.3501	1	0	0	0	0	0	0
I14156	I8794	Undirected	1	9.3447	9.3447	1	0	0	0	0	0	0
I21713	I23119	Undirected	1	9.344599	9.344599	1	0	0	0	0	0	0
I8798	I21713	Undirected	1	9.343696	9.343696	1	0	0	0	0	0	0
I10130	I10007	Undirected	1	9.3373	9.3373	1	0	0	0	0	0	0
I16560.SG	I10008	Undirected	1	9.335899	9.335899	1	0	0	0	0	0	0
I14152	I8793	Undirected	1	9.333399	9.333399	1	0	0	0	0	0	0
I16541.SG	I10046	Undirected	1	9.330401	9.330401	1	0	0	0	0	0	0
I5114.SG	I14151	Undirected	1	9.329498	9.329498	1	0	0	0	0	0	0
GRG003	FLR007	Undirected	1	9.328103	9.328103	1	0	0	0	0	0	0
BUCH2.SG	I14173	Undirected	1	9.3279	9.3279	1	0	0	0	0	0	0
I1907_enhanced	I15621	Undirected	1	9.317999	9.317999	1	0	0	0	0	0	0
I10134	I5105	Undirected	1	9.316003	9.316003	1	0	0	0	0	0	0
I18692	I18116	Undirected	1	9.3153	9.3153	1	0	0	0	0	0	0
I18692	I22561	Undirected	1	9.3153	9.3153	1	0	0	0	0	0	0
I7136.SG	I11902	Undirected	1	9.314799	9.314799	1	0	0	0	0	0	0
I5101.SG	I21849	Undirected	1	9.314299	9.314299	1	0	0	0	0	0	0
I10129	I7129.SG	Undirected	1	9.312999	9.312999	1	0	0	0	0	0	0
I16550.SG	GRG032	Undirected	1	9.311008	9.311008	1	0	0	0	0	0	0
VERT105B	I23352	Undirected	1	9.304899	9.304899	1	0	0	0	0	0	0
OBN008	GRG008	Undirected	1	9.302902	9.302902	1	0	0	0	0	0	0
I10013	I20835	Undirected	1	9.302604	9.302604	1	0	0	0	0	0	0
I18638	I23352	Undirected	1	9.300601	9.300601	1	0	0	0	0	0	0
I21896	I15620	Undirected	1	9.292901	9.292901	1	0	0	0	0	0	0
I10293	I23119	Undirected	1	9.291202	9.291202	1	0	0	0	0	0	0
I20835	I7134.SG	Undirected	1	9.287697	9.287697	1	0	0	0	0	0	0
POP13_noUDG.SG	I14161	Undirected	1	9.286308	9.286308	1	0	0	0	0	0	0
I0447_enhanced	I16541.SG	Undirected	1	9.282899	9.282899	1	0	0	0	0	0	0
CRE20D.SG	I10069	Undirected	1	9.281099	9.281099	1	0	0	0	0	0	0
I21711	I21848	Undirected	1	9.267807	9.267807	1	0	0	0	0	0	0
I10015	I21895	Undirected	1	9.2677	9.2677	1	0	0	0	0	0	0
I10045	I22561	Undirected	1	9.267104	9.267104	1	0	0	0	0	0	0
I10045	I18116	Undirected	1	9.267104	9.267104	1	0	0	0	0	0	0
Schw72-15.SG	I2783	Undirected	1	9.265399	9.265399	1	0	0	0	0	0	0
I10271	I21823	Undirected	1	9.263098	9.263098	1	0	0	0	0	0	0
I10007	I20837	Undirected	1	9.262103	9.262103	1	0	0	0	0	0	0
POP02_noUDG.SG	I20834	Undirected	1	9.261203	9.261203	1	0	0	0	0	0	0
I16560.SG	I20809	Undirected	1	9.2592	9.2592	1	0	0	0	0	0	0
I16543.SG	I21896	Undirected	1	9.258997	9.258997	1	0	0	0	0	0	0
I10294	I15622	Undirected	1	9.254104	9.254104	1	0	0	0	0	0	0
I10014	I7129.SG	Undirected	1	9.244394	9.244394	1	0	0	0	0	0	0
I4893	I7137.SG	Undirected	1	9.241697	9.241697	1	0	0	0	0	0	0
I5104.SG	I20834	Undirected	1	9.236199	9.236199	1	0	0	0	0	0	0
I2791_enhanced	I23120	Undirected	1	9.236199	9.236199	1	0	0	0	0	0	0
I16541.SG	I23119	Undirected	1	9.234202	9.234202	1	0	0	0	0	0	0
I18694	I14158	Undirected	1	9.232599	9.232599	1	0	0	0	0	0	0
kol6_noUDG.SG	I10005	Undirected	1	9.231901	9.231901	1	0	0	0	0	0	0
I10013	I11906	Undirected	1	9.229398	9.229398	1	0	0	0	0	0	0
I10063	I14174	Undirected	1	9.229207	9.229207	1	0	0	0	0	0	0
I14160	I7134.SG	Undirected	1	9.228098	9.228098	1	0	0	0	0	0	0
I5109.SG	I10017	Undirected	1	9.223795	9.223795	1	0	0	0	0	0	0
GRG028	I14176	Undirected	1	9.2206	9.2206	1	0	0	0	0	0	0
I16543.SG	I10009	Undirected	1	9.218103	9.218103	1	0	0	0	0	0	0
I14152	I8794	Undirected	1	9.217402	9.217402	1	0	0	0	0	0	0
I7126.SG	I21848	Undirected	1	9.2161	9.2161	1	0	0	0	0	0	0
OBN010	FLR004	Undirected	1	9.213901	9.213901	1	0	0	0	0	0	0
I16541.SG	I8795	Undirected	1	9.213197	9.213197	1	0	0	0	0	0	0
I10065	I20869	Undirected	1	9.212804	9.212804	1	0	0	0	0	0	0
I4189	I21849	Undirected	1	9.212703	9.212703	1	0	0	0	0	0	0
CRE20D.SG	TUC007	Undirected	1	9.203708	9.203708	1	0	0	0	0	0	0
Schw72-15.SG	I18692	Undirected	1	9.202194	9.202194	1	0	0	0	0	0	0
I13838	I20834	Undirected	1	9.200698	9.200698	1	0	0	0	0	0	0
I7197	I10056	Undirected	1	9.196204	9.196204	1	0	0	0	0	0	0
GRG028	BRZ002	Undirected	1	9.195197	9.195197	1	0	0	0	0	0	0
FLR005	I2791_enhanced	Undirected	1	9.195003	9.195003	1	0	0	0	0	0	0
I5108.SG	I15618	Undirected	1	9.194791	9.194791	1	0	0	0	0	0	0
N42_noUDG.SG	I23120	Undirected	1	9.186196	9.186196	1	0	0	0	0	0	0
I0449	I10132	Undirected	1	9.186101	9.186101	1	0	0	0	0	0	0
I7126.SG	I10357	Undirected	1	9.180397	9.180397	1	0	0	0	0	0	0
I1495	I2793_enhanced	Undirected	1	9.179299	9.179299	1	0	0	0	0	0	0
I10134	I10008	Undirected	1	9.178001	9.178001	1	0	0	0	0	0	0
I5102.SG	I2791_enhanced	Undirected	1	9.174901	9.174901	1	0	0	0	0	0	0
N36_noUDG.SG	I7129.SG	Undirected	1	9.173989	9.173989	1	0	0	0	0	0	0
I10005	I15617	Undirected	1	9.171504	9.171504	1	0	0	0	0	0	0
I18694	N42_noUDG.SG	Undirected	1	9.170598	9.170598	1	0	0	0	0	0	0
I10010	I7135	Undirected	1	9.167206	9.167206	1	0	0	0	0	0	0
I26741	POP33_noUDG.SG	Undirected	1	9.166098	9.166098	1	0	0	0	0	0	0
ROS45.SG	GRG021	Undirected	1	9.165996	9.165996	1	0	0	0	0	0	0
N26_noUDG.SG	I7133.SG	Undirected	1	9.162903	9.162903	1	0	0	0	0	0	0
I5114.SG	I10009	Undirected	1	9.1618	9.1618	1	0	0	0	0	0	0
I18694	N22_noUDG.SG	Undirected	1	9.1602	9.1602	1	0	0	0	0	0	0
I5115.SG	I5107.SG	Undirected	1	9.155893	9.155893	1	0	0	0	0	0	0
I29888	I20837	Undirected	1	9.155101	9.155101	1	0	0	0	0	0	0
I7129.SG	I21848	Undirected	1	9.154999	9.154999	1	0	0	0	0	0	0
N26_noUDG.SG	I14163	Undirected	1	9.147999	9.147999	1	0	0	0	0	0	0
I16559.SG	I21910	Undirected	1	9.144402	9.144402	1	0	0	0	0	0	0
I7136.SG	I23349	Undirected	1	9.1429	9.1429	1	0	0	0	0	0	0
I10064	I14161	Undirected	1	9.139204	9.139204	1	0	0	0	0	0	0
I10132	I21896	Undirected	1	9.139198	9.139198	1	0	0	0	0	0	0
I4189	I7127	Undirected	1	9.1326	9.1326	1	0	0	0	0	0	0
kol6_noUDG.SG	HOL001	Undirected	1	9.1295	9.1295	1	0	0	0	0	0	0
I10149	I23123	Undirected	1	9.129	9.129	1	0	0	0	0	0	0
I16542.SG	I20837	Undirected	1	9.1277	9.1277	1	0	0	0	0	0	0
I14172	I14176	Undirected	1	9.125006	9.125006	1	0	0	0	0	0	0
GRG022	N25_noUDG.SG	Undirected	1	9.116101	9.116101	1	0	0	0	0	0	0
I10046	I23351	Undirected	1	9.115899	9.115899	1	0	0	0	0	0	0
I7126.SG	I10015	Undirected	1	9.114802	9.114802	1	0	0	0	0	0	0
I5107.SG	I11906	Undirected	1	9.1142	9.1142	1	0	0	0	0	0	0
I16550.SG	I8794	Undirected	1	9.114003	9.114003	1	0	0	0	0	0	0
I14153	I21711	Undirected	1	9.110899	9.110899	1	0	0	0	0	0	0
I17914	N28_noUDG.SG	Undirected	1	9.110498	9.110498	1	0	0	0	0	0	0
GRG027	FLR005	Undirected	1	9.1083	9.1083	1	0	0	0	0	0	0
GRG003	BERG157-2.SG	Undirected	1	9.106696	9.106696	1	0	0	0	0	0	0
I5115.SG	I10009	Undirected	1	9.105802	9.105802	1	0	0	0	0	0	0
I10131	I21848	Undirected	1	9.104192	9.104192	1	0	0	0	0	0	0
I10045	I20835	Undirected	1	9.103	9.103	1	0	0	0	0	0	0
I10005	I23119	Undirected	1	9.100807	9.100807	1	0	0	0	0	0	0
I23096	I10072	Undirected	1	9.089799	9.089799	1	0	0	0	0	0	0
I5101.SG	I15618	Undirected	1	9.087998	9.087998	1	0	0	0	0	0	0
I4088	I23349	Undirected	1	9.0864	9.0864	1	0	0	0	0	0	0
I7126.SG	I5104.SG	Undirected	1	9.083402	9.083402	1	0	0	0	0	0	0
GRG019	I10062	Undirected	1	9.081601	9.081601	1	0	0	0	0	0	0
POP07_noUDG.SG	I10056	Undirected	1	9.080303	9.080303	1	0	0	0	0	0	0
I10061	I11906	Undirected	1	9.077197	9.077197	1	0	0	0	0	0	0
I7136.SG	I7137.SG	Undirected	1	9.072196	9.072196	1	0	0	0	0	0	0
I10357	I14159	Undirected	1	9.070504	9.070504	1	0	0	0	0	0	0
ROS78.SG	FLR004	Undirected	1	9.068394	9.068394	1	0	0	0	0	0	0
I14159	I23351	Undirected	1	9.068304	9.068304	1	0	0	0	0	0	0
I18638	I7134.SG	Undirected	1	9.063601	9.063601	1	0	0	0	0	0	0
I16550.SG	I10007	Undirected	1	9.061301	9.061301	1	0	0	0	0	0	0
POP24_noUDG.SG	BERG02-2.SG	Undirected	1	9.059998	9.059998	1	0	0	0	0	0	0
I7133.SG	I21711	Undirected	1	9.0584	9.0584	1	0	0	0	0	0	0
I10007	I14166	Undirected	1	9.056807	9.056807	1	0	0	0	0	0	0
I18638	I11906	Undirected	1	9.055901	9.055901	1	0	0	0	0	0	0
I7046	I10356	Undirected	1	9.053901	9.053901	1	0	0	0	0	0	0
I7129.SG	I15621	Undirected	1	9.0518	9.0518	1	0	0	0	0	0	0
I14152	I14166	Undirected	1	9.0517	9.0517	1	0	0	0	0	0	0
I5105	I10356	Undirected	1	9.047306	9.047306	1	0	0	0	0	0	0
I10011	I21849	Undirected	1	9.047008	9.047008	1	0	0	0	0	0	0
I16530.SG	I15621	Undirected	1	9.047008	9.047008	1	0	0	0	0	0	0
I18694	I4189	Undirected	1	9.043999	9.043999	1	0	0	0	0	0	0
I15621	I4089.SG	Undirected	1	9.0436	9.0436	1	0	0	0	0	0	0
kol6_noUDG.SG	I14152	Undirected	1	9.0432	9.0432	1	0	0	0	0	0	0
Schw72-15.SG	I23121	Undirected	1	9.0425	9.0425	1	0	0	0	0	0	0
I10064	I18114	Undirected	1	9.042203	9.042203	1	0	0	0	0	0	0
I10357	GRG021	Undirected	1	9.038496	9.038496	1	0	0	0	0	0	0
I7129.SG	I21713	Undirected	1	9.038198	9.038198	1	0	0	0	0	0	0
I8799	I23123	Undirected	1	9.0365	9.0365	1	0	0	0	0	0	0
I14166	I23352	Undirected	1	9.035003	9.035003	1	0	0	0	0	0	0
I10271	N20_noUDG.SG	Undirected	1	9.034991	9.034991	1	0	0	0	0	0	0
I16542.SG	I2793_enhanced	Undirected	1	9.034497	9.034497	1	0	0	0	0	0	0
I4893	I14167	Undirected	1	9.028801	9.028801	1	0	0	0	0	0	0
OBN009	I4189	Undirected	1	9.0258	9.0258	1	0	0	0	0	0	0
FLR005	WET370.SG	Undirected	1	9.023309	9.023309	1	0	0	0	0	0	0
I10005	I15620	Undirected	1	9.022701	9.022701	1	0	0	0	0	0	0
I4893	I10072	Undirected	1	9.021509	9.021509	1	0	0	0	0	0	0
I10149	I15622	Undirected	1	9.019303	9.019303	1	0	0	0	0	0	0
I16559.SG	I4189	Undirected	1	9.018099	9.018099	1	0	0	0	0	0	0
I10014	I21910	Undirected	1	9.016705	9.016705	1	0	0	0	0	0	0
I7048	I20836	Undirected	1	9.015602	9.015602	1	0	0	0	0	0	0
I5108.SG	I15617	Undirected	1	9.012699	9.012699	1	0	0	0	0	0	0
I18638	I10065	Undirected	1	9.010699	9.010699	1	0	0	0	0	0	0
GRG019	BERG02-2.SG	Undirected	1	9.0105	9.0105	1	0	0	0	0	0	0
I21896	I14175	Undirected	1	9.0101	9.0101	1	0	0	0	0	0	0
I14190	N26_noUDG.SG	Undirected	1	9.006393	9.006393	1	0	0	0	0	0	0
I5109.SG	I10008	Undirected	1	9.005404	9.005404	1	0	0	0	0	0	0
GRG008	FLR005	Undirected	1	9.005398	9.005398	1	0	0	0	0	0	0
BUCH2.SG	I14168	Undirected	1	9.004098	9.004098	1	0	0	0	0	0	0
I10061	I14174	Undirected	1	9.002697	9.002697	1	0	0	0	0	0	0
POP13_noUDG.SG	I10053	Undirected	1	9.001499	9.001499	1	0	0	0	0	0	0
I10132	I5108.SG	Undirected	1	9.000397	9.000397	1	0	0	0	0	0	0
I10133	I23348	Undirected	1	8.9973	8.9973	1	0	0	0	0	0	0
FLR005	I10072	Undirected	1	8.995402	8.995402	1	0	0	0	0	0	0
N31_noUDG.SG	I11902	Undirected	1	8.994301	8.994301	1	0	0	0	0	0	0
I21896	I7137.SG	Undirected	1	8.993798	8.993798	1	0	0	0	0	0	0
I20837	I23119	Undirected	1	8.991599	8.991599	1	0	0	0	0	0	0
I7046	I7137.SG	Undirected	1	8.989799	8.989799	1	0	0	0	0	0	0
I10069	I14163	Undirected	1	8.988303	8.988303	1	0	0	0	0	0	0
I10016	I23349	Undirected	1	8.986092	8.986092	1	0	0	0	0	0	0
FLR007	I15029	Undirected	1	8.985901	8.985901	1	0	0	0	0	0	0
VLI004	I10046	Undirected	1	8.984601	8.984601	1	0	0	0	0	0	0
I10064	I15619	Undirected	1	8.979404	8.979404	1	0	0	0	0	0	0
I10130	I8798	Undirected	1	8.972898	8.972898	1	0	0	0	0	0	0
FLR003	I21895	Undirected	1	8.971798	8.971798	1	0	0	0	0	0	0
I10005	I21823	Undirected	1	8.971596	8.971596	1	0	0	0	0	0	0
I10149	I8797	Undirected	1	8.970702	8.970702	1	0	0	0	0	0	0
I20835	I21848	Undirected	1	8.969808	8.969808	1	0	0	0	0	0	0
I16530.SG	I21895	Undirected	1	8.968699	8.968699	1	0	0	0	0	0	0
POP14_noUDG.SG	FLR007	Undirected	1	8.964902	8.964902	1	0	0	0	0	0	0
I14175	KOB002	Undirected	1	8.961606	8.961606	1	0	0	0	0	0	0
I5110.SG	I14149	Undirected	1	8.961302	8.961302	1	0	0	0	0	0	0
I0449	I15618	Undirected	1	8.961201	8.961201	1	0	0	0	0	0	0
GRG021	N28_noUDG.SG	Undirected	1	8.9589	8.9589	1	0	0	0	0	0	0
GRG028	BERG157-2.SG	Undirected	1	8.957899	8.957899	1	0	0	0	0	0	0
I10017	I10009	Undirected	1	8.957499	8.957499	1	0	0	0	0	0	0
POP33_noUDG.SG	I15621	Undirected	1	8.957002	8.957002	1	0	0	0	0	0	0
I14154	I18115	Undirected	1	8.955103	8.955103	1	0	0	0	0	0	0
POP04_noUDG.SG	I14157	Undirected	1	8.9551	8.9551	1	0	0	0	0	0	0
I10133	WET370.SG	Undirected	1	8.951092	8.951092	1	0	0	0	0	0	0
FLR003	BUCH2.SG	Undirected	1	8.950001	8.950001	1	0	0	0	0	0	0
I14154	I21849	Undirected	1	8.948398	8.948398	1	0	0	0	0	0	0
N36_noUDG.SG	I15623	Undirected	1	8.947599	8.947599	1	0	0	0	0	0	0
I5114.SG	I5104.SG	Undirected	1	8.943093	8.943093	1	0	0	0	0	0	0
I16550.SG	I21848	Undirected	1	8.941793	8.941793	1	0	0	0	0	0	0
VLI004	I2783	Undirected	1	8.936501	8.936501	1	0	0	0	0	0	0
POP14_noUDG.SG	I15617	Undirected	1	8.935404	8.935404	1	0	0	0	0	0	0
I14151	I8795	Undirected	1	8.933997	8.933997	1	0	0	0	0	0	0
I10005	I20869	Undirected	1	8.931097	8.931097	1	0	0	0	0	0	0
I2427	I10053	Undirected	1	8.9304	8.9304	1	0	0	0	0	0	0
I10751	I14153	Undirected	1	8.929998	8.929998	1	0	0	0	0	0	0
I5101.SG	I4089.SG	Undirected	1	8.929998	8.929998	1	0	0	0	0	0	0
I0449	I14147	Undirected	1	8.929002	8.929002	1	0	0	0	0	0	0
I21896	VERT105B	Undirected	1	8.9248	8.9248	1	0	0	0	0	0	0
I5101.SG	I20838	Undirected	1	8.9248	8.9248	1	0	0	0	0	0	0
I5115.SG	I14149	Undirected	1	8.919501	8.919501	1	0	0	0	0	0	0
I15621	N20_noUDG.SG	Undirected	1	8.917701	8.917701	1	0	0	0	0	0	0
I14190	GRG032	Undirected	1	8.91	8.91	1	0	0	0	0	0	0
I20810	I23352	Undirected	1	8.908701	8.908701	1	0	0	0	0	0	0
I15617	I23348	Undirected	1	8.907807	8.907807	1	0	0	0	0	0	0
GRG008	FLR007	Undirected	1	8.906496	8.906496	1	0	0	0	0	0	0
I10048	I20834	Undirected	1	8.904696	8.904696	1	0	0	0	0	0	0
I16542.SG	I4088	Undirected	1	8.901405	8.901405	1	0	0	0	0	0	0
I10149	I21896	Undirected	1	8.9008	8.9008	1	0	0	0	0	0	0
I2790_enhanced	I2791_enhanced	Undirected	1	8.900094	8.900094	1	0	0	0	0	0	0
I5101.SG	I20835	Undirected	1	8.898801	8.898801	1	0	0	0	0	0	0
I10049	I20838	Undirected	1	8.898699	8.898699	1	0	0	0	0	0	0
TUC007	I14166	Undirected	1	8.895802	8.895802	1	0	0	0	0	0	0
I16530.SG	I21910	Undirected	1	8.893502	8.893502	1	0	0	0	0	0	0
GRG019	I14174	Undirected	1	8.892697	8.892697	1	0	0	0	0	0	0
I7049	N19_noUDG.SG	Undirected	1	8.892602	8.892602	1	0	0	0	0	0	0
I16542.SG	I5100.SG	Undirected	1	8.891296	8.891296	1	0	0	0	0	0	0
I5102.SG	I14160	Undirected	1	8.8873	8.8873	1	0	0	0	0	0	0
I5102.SG	I23123	Undirected	1	8.883399	8.883399	1	0	0	0	0	0	0
I14190	I21712	Undirected	1	8.882308	8.882308	1	0	0	0	0	0	0
I10017	I5100.SG	Undirected	1	8.8801	8.8801	1	0	0	0	0	0	0
I10007	I7135	Undirected	1	8.878696	8.878696	1	0	0	0	0	0	0
I14152	I10012	Undirected	1	8.8696	8.8696	1	0	0	0	0	0	0
I14166	I21848	Undirected	1	8.868796	8.868796	1	0	0	0	0	0	0
I5077	I2427	Undirected	1	8.865303	8.865303	1	0	0	0	0	0	0
N22_noUDG.SG	TUC007	Undirected	1	8.865207	8.865207	1	0	0	0	0	0	0
I5110.SG	I14153	Undirected	1	8.863099	8.863099	1	0	0	0	0	0	0
I10356	I4189	Undirected	1	8.862	8.862	1	0	0	0	0	0	0
I5114.SG	I10356	Undirected	1	8.859897	8.859897	1	0	0	0	0	0	0
Schw72-15.SG	POP19_noUDG.SG	Undirected	1	8.857894	8.857894	1	0	0	0	0	0	0
GRG015	I21713	Undirected	1	8.852494	8.852494	1	0	0	0	0	0	0
I10356	I7135	Undirected	1	8.851397	8.851397	1	0	0	0	0	0	0
I5114.SG	I29888	Undirected	1	8.8488	8.8488	1	0	0	0	0	0	0
I14170	I2791_enhanced	Undirected	1	8.8485	8.8485	1	0	0	0	0	0	0
I16530.SG	GRG008	Undirected	1	8.840895	8.840895	1	0	0	0	0	0	0
I10008	I7135	Undirected	1	8.840597	8.840597	1	0	0	0	0	0	0
I14174	WET370.SG	Undirected	1	8.836985	8.836985	1	0	0	0	0	0	0
I11906	VERT104B	Undirected	1	8.836001	8.836001	1	0	0	0	0	0	0
BUCH2.SG	BERG02-2.SG	Undirected	1	8.835697	8.835697	1	0	0	0	0	0	0
I29887	I8798	Undirected	1	8.832908	8.832908	1	0	0	0	0	0	0
I10014	I5102.SG	Undirected	1	8.832198	8.832198	1	0	0	0	0	0	0
I10129	I5102.SG	Undirected	1	8.8312	8.8312	1	0	0	0	0	0	0
I6677	I23123	Undirected	1	8.8308	8.8308	1	0	0	0	0	0	0
N25_noUDG.SG	I15619	Undirected	1	8.828899	8.828899	1	0	0	0	0	0	0
I20835	N18_noUDG.SG	Undirected	1	8.8283	8.8283	1	0	0	0	0	0	0
I5077	I10062	Undirected	1	8.8278	8.8278	1	0	0	0	0	0	0
I10008	I20834	Undirected	1	8.827496	8.827496	1	0	0	0	0	0	0
N31_noUDG.SG	I10047	Undirected	1	8.825999	8.825999	1	0	0	0	0	0	0
I10007	I4189	Undirected	1	8.8255	8.8255	1	0	0	0	0	0	0
I15616	I14175	Undirected	1	8.825004	8.825004	1	0	0	0	0	0	0
POP09_noUDG.SG	I17915	Undirected	1	8.822894	8.822894	1	0	0	0	0	0	0
I8796	I21713	Undirected	1	8.822002	8.822002	1	0	0	0	0	0	0
I16550.SG	I8799	Undirected	1	8.819899	8.819899	1	0	0	0	0	0	0
I10303	I15619	Undirected	1	8.819199	8.819199	1	0	0	0	0	0	0
I14149	I8795	Undirected	1	8.817902	8.817902	1	0	0	0	0	0	0
I10047	I14169	Undirected	1	8.817303	8.817303	1	0	0	0	0	0	0
I10015	I10064	Undirected	1	8.817101	8.817101	1	0	0	0	0	0	0
I21910	I14175	Undirected	1	8.816999	8.816999	1	0	0	0	0	0	0
I29888	I8794	Undirected	1	8.815598	8.815598	1	0	0	0	0	0	0
I16542.SG	I15623	Undirected	1	8.8148	8.8148	1	0	0	0	0	0	0
I10068	I14168	Undirected	1	8.813697	8.813697	1	0	0	0	0	0	0
I5114.SG	I10007	Undirected	1	8.813399	8.813399	1	0	0	0	0	0	0
N36_noUDG.SG	I20810	Undirected	1	8.8098	8.8098	1	0	0	0	0	0	0
I10132	I7051	Undirected	1	8.805799	8.805799	1	0	0	0	0	0	0
I5114.SG	N26_noUDG.SG	Undirected	1	8.803695	8.803695	1	0	0	0	0	0	0
OBN010	GRG019	Undirected	1	8.801705	8.801705	1	0	0	0	0	0	0
I10010	I20810	Undirected	1	8.801305	8.801305	1	0	0	0	0	0	0
I10149	I5108.SG	Undirected	1	8.800399	8.800399	1	0	0	0	0	0	0
I29887	I10006	Undirected	1	8.7975	8.7975	1	0	0	0	0	0	0
I5109.SG	I10010	Undirected	1	8.797395	8.797395	1	0	0	0	0	0	0
I14153	I5107.SG	Undirected	1	8.796895	8.796895	1	0	0	0	0	0	0
I10049	I23349	Undirected	1	8.7924	8.7924	1	0	0	0	0	0	0
I14156	I10054	Undirected	1	8.791101	8.791101	1	0	0	0	0	0	0
GRG027	CRE20D.SG	Undirected	1	8.789399	8.789399	1	0	0	0	0	0	0
POP02_noUDG.SG	I15620	Undirected	1	8.789301	8.789301	1	0	0	0	0	0	0
I10133	GRG021	Undirected	1	8.785203	8.785203	1	0	0	0	0	0	0
I1495	I7049	Undirected	1	8.783299	8.783299	1	0	0	0	0	0	0
ROS45.SG	WET370.SG	Undirected	1	8.782798	8.782798	1	0	0	0	0	0	0
I10049	I14161	Undirected	1	8.779609	8.779609	1	0	0	0	0	0	0
BUCH2.SG	I14175	Undirected	1	8.779407	8.779407	1	0	0	0	0	0	0
GRG003	CRE20D.SG	Undirected	1	8.778596	8.778596	1	0	0	0	0	0	0
I1905_enhanced	POP04_noUDG.SG	Undirected	1	8.777797	8.777797	1	0	0	0	0	0	0
I16530.SG	I5100.SG	Undirected	1	8.7753	8.7753	1	0	0	0	0	0	0
I10013	I22561	Undirected	1	8.771598	8.771598	1	0	0	0	0	0	0
I29887	I10011	Undirected	1	8.771598	8.771598	1	0	0	0	0	0	0
I16543.SG	I21849	Undirected	1	8.7686	8.7686	1	0	0	0	0	0	0
BERG157-2.SG	I14175	Undirected	1	8.767194	8.767194	1	0	0	0	0	0	0
I5115.SG	I10357	Undirected	1	8.763492	8.763492	1	0	0	0	0	0	0
I7133.SG	KOB002	Undirected	1	8.760101	8.760101	1	0	0	0	0	0	0
I5110.SG	I15616	Undirected	1	8.759999	8.759999	1	0	0	0	0	0	0
I2424	N18_noUDG.SG	Undirected	1	8.759296	8.759296	1	0	0	0	0	0	0
I14162	I23122	Undirected	1	8.758605	8.758605	1	0	0	0	0	0	0
I8797	I20810	Undirected	1	8.758003	8.758003	1	0	0	0	0	0	0
OBN009	I14158	Undirected	1	8.757901	8.757901	1	0	0	0	0	0	0
I14156	I10061	Undirected	1	8.757496	8.757496	1	0	0	0	0	0	0
I5104.SG	I15617	Undirected	1	8.755298	8.755298	1	0	0	0	0	0	0
I14162	BRZ002	Undirected	1	8.754802	8.754802	1	0	0	0	0	0	0
OBN008	I10010	Undirected	1	8.7529	8.7529	1	0	0	0	0	0	0
GRG021	N27_noUDG.SG	Undirected	1	8.752799	8.752799	1	0	0	0	0	0	0
POP09_noUDG.SG	I1495	Undirected	1	8.750898	8.750898	1	0	0	0	0	0	0
OBN010	I15619	Undirected	1	8.750808	8.750808	1	0	0	0	0	0	0
POP09_noUDG.SG	I21711	Undirected	1	8.7507	8.7507	1	0	0	0	0	0	0
I10012	I7137.SG	Undirected	1	8.750308	8.750308	1	0	0	0	0	0	0
I10007	I18115	Undirected	1	8.7487	8.7487	1	0	0	0	0	0	0
I1907_enhanced	I10063	Undirected	1	8.746302	8.746302	1	0	0	0	0	0	0
I10014	I20834	Undirected	1	8.746099	8.746099	1	0	0	0	0	0	0
I10129	I20834	Undirected	1	8.7457	8.7457	1	0	0	0	0	0	0
N25_noUDG.SG	TUC007	Undirected	1	8.742499	8.742499	1	0	0	0	0	0	0
I29887	I20869	Undirected	1	8.742106	8.742106	1	0	0	0	0	0	0
I0449	I21711	Undirected	1	8.739007	8.739007	1	0	0	0	0	0	0
ROS45.SG	I14170	Undirected	1	8.738303	8.738303	1	0	0	0	0	0	0
I7046	I8799	Undirected	1	8.737001	8.737001	1	0	0	0	0	0	0
I10012	N42_noUDG.SG	Undirected	1	8.7345	8.7345	1	0	0	0	0	0	0
I16541.SG	I10010	Undirected	1	8.730802	8.730802	1	0	0	0	0	0	0
GRG022	I20868	Undirected	1	8.725399	8.725399	1	0	0	0	0	0	0
I29888	I17914	Undirected	1	8.724803	8.724803	1	0	0	0	0	0	0
POP24_noUDG.SG	I2790_enhanced	Undirected	1	8.721	8.721	1	0	0	0	0	0	0
I14151	I20834	Undirected	1	8.713299	8.713299	1	0	0	0	0	0	0
I5105	I17915	Undirected	1	8.7118	8.7118	1	0	0	0	0	0	0
POP07_noUDG.SG	POP12_noUDG.SG	Undirected	1	8.709902	8.709902	1	0	0	0	0	0	0
I10016	BUCH2.SG	Undirected	1	8.709002	8.709002	1	0	0	0	0	0	0
I10134	N28_noUDG.SG	Undirected	1	8.708203	8.708203	1	0	0	0	0	0	0
GRG043	I10293	Undirected	1	8.708102	8.708102	1	0	0	0	0	0	0
GRG022	CRE20D.SG	Undirected	1	8.706594	8.706594	1	0	0	0	0	0	0
POP33_noUDG.SG	I21713	Undirected	1	8.704603	8.704603	1	0	0	0	0	0	0
GRG028	I8795	Undirected	1	8.701992	8.701992	1	0	0	0	0	0	0
POP13_noUDG.SG	I7046	Undirected	1	8.698401	8.698401	1	0	0	0	0	0	0
FLR004	I23351	Undirected	1	8.696902	8.696902	1	0	0	0	0	0	0
I5115.SG	I18692	Undirected	1	8.6954	8.6954	1	0	0	0	0	0	0
OBN010	I14168	Undirected	1	8.692598	8.692598	1	0	0	0	0	0	0
FLR005	I15031	Undirected	1	8.6923	8.6923	1	0	0	0	0	0	0
POP04_noUDG.SG	I10070	Undirected	1	8.691597	8.691597	1	0	0	0	0	0	0
I17914	I14174	Undirected	1	8.6896	8.6896	1	0	0	0	0	0	0
I5114.SG	I10016	Undirected	1	8.688104	8.688104	1	0	0	0	0	0	0
I26741	I1495	Undirected	1	8.678007	8.678007	1	0	0	0	0	0	0
BERG157-2.SG	I14176	Undirected	1	8.677202	8.677202	1	0	0	0	0	0	0
ROS78.SG	FLR007	Undirected	1	8.6759	8.6759	1	0	0	0	0	0	0
GRG028	I8793	Undirected	1	8.67579	8.67579	1	0	0	0	0	0	0
I14152	I5099.SG	Undirected	1	8.6743	8.6743	1	0	0	0	0	0	0
I1495	BRZ002	Undirected	1	8.673799	8.673799	1	0	0	0	0	0	0
I4304	GRG003	Undirected	1	8.667901	8.667901	1	0	0	0	0	0	0
N42_noUDG.SG	I14164	Undirected	1	8.663702	8.663702	1	0	0	0	0	0	0
I4088	N42_noUDG.SG	Undirected	1	8.663201	8.663201	1	0	0	0	0	0	0
GRG028	I10054	Undirected	1	8.662391	8.662391	1	0	0	0	0	0	0
I14154	I10006	Undirected	1	8.661401	8.661401	1	0	0	0	0	0	0
I5108.SG	I23348	Undirected	1	8.659899	8.659899	1	0	0	0	0	0	0
I10751	I20838	Undirected	1	8.654499	8.654499	1	0	0	0	0	0	0
I10751	POP02_noUDG.SG	Undirected	1	8.653402	8.653402	1	0	0	0	0	0	0
I10014	I15623	Undirected	1	8.653307	8.653307	1	0	0	0	0	0	0
I10017	HOL001	Undirected	1	8.652508	8.652508	1	0	0	0	0	0	0
GRG028	I10062	Undirected	1	8.652496	8.652496	1	0	0	0	0	0	0
I2793_enhanced	I2788	Undirected	1	8.647197	8.647197	1	0	0	0	0	0	0
I16541.SG	I5108.SG	Undirected	1	8.644199	8.644199	1	0	0	0	0	0	0
I5100.SG	I15616	Undirected	1	8.643299	8.643299	1	0	0	0	0	0	0
POP36_noUDG.SG	N27_noUDG.SG	Undirected	1	8.642399	8.642399	1	0	0	0	0	0	0
POP13_noUDG.SG	I10056	Undirected	1	8.6418	8.6418	1	0	0	0	0	0	0
kol6_noUDG.SG	I5099.SG	Undirected	1	8.635104	8.635104	1	0	0	0	0	0	0
I10012	I14162	Undirected	1	8.630198	8.630198	1	0	0	0	0	0	0
I7049	I23119	Undirected	1	8.626899	8.626899	1	0	0	0	0	0	0
I7126.SG	I15616	Undirected	1	8.625701	8.625701	1	0	0	0	0	0	0
I10132	I21910	Undirected	1	8.620101	8.620101	1	0	0	0	0	0	0
I10012	I15618	Undirected	1	8.617401	8.617401	1	0	0	0	0	0	0
I5110.SG	I10012	Undirected	1	8.617301	8.617301	1	0	0	0	0	0	0
I21823	I23121	Undirected	1	8.614799	8.614799	1	0	0	0	0	0	0
I14156	I8795	Undirected	1	8.614102	8.614102	1	0	0	0	0	0	0
I2509	I15623	Undirected	1	8.613101	8.613101	1	0	0	0	0	0	0
I5109.SG	I15621	Undirected	1	8.612704	8.612704	1	0	0	0	0	0	0
I2783	I14174	Undirected	1	8.612201	8.612201	1	0	0	0	0	0	0
GRG028	FLR005	Undirected	1	8.610803	8.610803	1	0	0	0	0	0	0
I7046	I5104.SG	Undirected	1	8.607697	8.607697	1	0	0	0	0	0	0
I4088	I8797	Undirected	1	8.607399	8.607399	1	0	0	0	0	0	0
OBN010	OBN008	Undirected	1	8.606803	8.606803	1	0	0	0	0	0	0
I10130	I23122	Undirected	1	8.605003	8.605003	1	0	0	0	0	0	0
I5105	I21848	Undirected	1	8.604303	8.604303	1	0	0	0	0	0	0
I7197	I7134.SG	Undirected	1	8.603901	8.603901	1	0	0	0	0	0	0
I7197	I11906	Undirected	1	8.603901	8.603901	1	0	0	0	0	0	0
POP36_noUDG.SG	I5104.SG	Undirected	1	8.6034	8.6034	1	0	0	0	0	0	0
I10134	I14165	Undirected	1	8.6016	8.6016	1	0	0	0	0	0	0
I18694	I20806	Undirected	1	8.601499	8.601499	1	0	0	0	0	0	0
I0449	I4893	Undirected	1	8.600998	8.600998	1	0	0	0	0	0	0
I10065	I15616	Undirected	1	8.5933	8.5933	1	0	0	0	0	0	0
I10356	I15618	Undirected	1	8.591402	8.591402	1	0	0	0	0	0	0
I29887	POP19_noUDG.SG	Undirected	1	8.589995	8.589995	1	0	0	0	0	0	0
I10009	I7049	Undirected	1	8.589506	8.589506	1	0	0	0	0	0	0
I16530.SG	I10008	Undirected	1	8.589196	8.589196	1	0	0	0	0	0	0
I29887	I23122	Undirected	1	8.588707	8.588707	1	0	0	0	0	0	0
I10130	I15618	Undirected	1	8.587885	8.587885	1	0	0	0	0	0	0
I10054	I15616	Undirected	1	8.586699	8.586699	1	0	0	0	0	0	0
I18694	GRG021	Undirected	1	8.583593	8.583593	1	0	0	0	0	0	0
GRG043	BRZ002	Undirected	1	8.5832	8.5832	1	0	0	0	0	0	0
I10007	I7049	Undirected	1	8.580804	8.580804	1	0	0	0	0	0	0
I0449	I10134	Undirected	1	8.580709	8.580709	1	0	0	0	0	0	0
GRG021	I7187	Undirected	1	8.578503	8.578503	1	0	0	0	0	0	0
I10356	I14166	Undirected	1	8.577693	8.577693	1	0	0	0	0	0	0
POP06_noUDG.SG	I14158	Undirected	1	8.577299	8.577299	1	0	0	0	0	0	0
I15622	I2790_enhanced	Undirected	1	8.570302	8.570302	1	0	0	0	0	0	0
GRG043	I14161	Undirected	1	8.569705	8.569705	1	0	0	0	0	0	0
I5104.SG	I18114	Undirected	1	8.569299	8.569299	1	0	0	0	0	0	0
I14147	I4894	Undirected	1	8.5641	8.5641	1	0	0	0	0	0	0
I5109.SG	ROS45.SG	Undirected	1	8.557498	8.557498	1	0	0	0	0	0	0
I10357	I8799	Undirected	1	8.555096	8.555096	1	0	0	0	0	0	0
I10149	I5107.SG	Undirected	1	8.553401	8.553401	1	0	0	0	0	0	0
GRG016	GRG032	Undirected	1	8.553302	8.553302	1	0	0	0	0	0	0
POP06_noUDG.SG	I2783	Undirected	1	8.553195	8.553195	1	0	0	0	0	0	0
I23096	I7130.SG	Undirected	1	8.553004	8.553004	1	0	0	0	0	0	0
GRG028	I15032	Undirected	1	8.551097	8.551097	1	0	0	0	0	0	0
GRG043	BERG157-2.SG	Undirected	1	8.550698	8.550698	1	0	0	0	0	0	0
N25_noUDG.SG	I10356	Undirected	1	8.547002	8.547002	1	0	0	0	0	0	0
POP13_noUDG.SG	N20_noUDG.SG	Undirected	1	8.5421	8.5421	1	0	0	0	0	0	0
I10133	I14163	Undirected	1	8.536804	8.536804	1	0	0	0	0	0	0
I5108.SG	I5104.SG	Undirected	1	8.536303	8.536303	1	0	0	0	0	0	0
GRG003	N20_noUDG.SG	Undirected	1	8.533901	8.533901	1	0	0	0	0	0	0
I14152	N42_noUDG.SG	Undirected	1	8.533698	8.533698	1	0	0	0	0	0	0
I5104.SG	I23352	Undirected	1	8.533204	8.533204	1	0	0	0	0	0	0
I14151	I14163	Undirected	1	8.532202	8.532202	1	0	0	0	0	0	0
I10049	I2790_enhanced	Undirected	1	8.532101	8.532101	1	0	0	0	0	0	0
I20806	VERT035	Undirected	1	8.530903	8.530903	1	0	0	0	0	0	0
I14147	I22561	Undirected	1	8.530098	8.530098	1	0	0	0	0	0	0
I5104.SG	I14158	Undirected	1	8.524799	8.524799	1	0	0	0	0	0	0
I14154	I2519	Undirected	1	8.522001	8.522001	1	0	0	0	0	0	0
I10012	I10049	Undirected	1	8.521295	8.521295	1	0	0	0	0	0	0
N25_noUDG.SG	I10009	Undirected	1	8.519399	8.519399	1	0	0	0	0	0	0
Schw72-15.SG	I10015	Undirected	1	8.515203	8.515203	1	0	0	0	0	0	0
I10005	I14160	Undirected	1	8.512101	8.512101	1	0	0	0	0	0	0
I0447_enhanced	I18692	Undirected	1	8.507502	8.507502	1	0	0	0	0	0	0
I2427	I23348	Undirected	1	8.505702	8.505702	1	0	0	0	0	0	0
I10010	I10068	Undirected	1	8.5042	8.5042	1	0	0	0	0	0	0
POP07_noUDG.SG	I15616	Undirected	1	8.503997	8.503997	1	0	0	0	0	0	0
GRG015	CRE20D.SG	Undirected	1	8.503795	8.503795	1	0	0	0	0	0	0
I10131	VERT105B	Undirected	1	8.501899	8.501899	1	0	0	0	0	0	0
I14151	BERG157-7.SG	Undirected	1	8.501703	8.501703	1	0	0	0	0	0	0
I10013	I7134.SG	Undirected	1	8.501101	8.501101	1	0	0	0	0	0	0
I4304	N25_noUDG.SG	Undirected	1	8.501001	8.501001	1	0	0	0	0	0	0
I16542.SG	I7048	Undirected	1	8.500695	8.500695	1	0	0	0	0	0	0
Schw72-15.SG	I16542.SG	Undirected	1	8.496101	8.496101	1	0	0	0	0	0	0
I10303	I14159	Undirected	1	8.494699	8.494699	1	0	0	0	0	0	0
ROS45.SG	I11902	Undirected	1	8.491206	8.491206	1	0	0	0	0	0	0
GRG025	I14167	Undirected	1	8.4905	8.4905	1	0	0	0	0	0	0
GRG003	I8794	Undirected	1	8.489797	8.489797	1	0	0	0	0	0	0
I16541.SG	I18116	Undirected	1	8.487904	8.487904	1	0	0	0	0	0	0
I16541.SG	I22561	Undirected	1	8.487904	8.487904	1	0	0	0	0	0	0
I14156	I23120	Undirected	1	8.485898	8.485898	1	0	0	0	0	0	0
POP12_noUDG.SG	I10057	Undirected	1	8.483499	8.483499	1	0	0	0	0	0	0
I15620	N19_noUDG.SG	Undirected	1	8.483005	8.483005	1	0	0	0	0	0	0
I5108.SG	I23349	Undirected	1	8.482498	8.482498	1	0	0	0	0	0	0
I8799	I18116	Undirected	1	8.478999	8.478999	1	0	0	0	0	0	0
GRG028	I14172	Undirected	1	8.478093	8.478093	1	0	0	0	0	0	0
I10010	I4189	Undirected	1	8.477101	8.477101	1	0	0	0	0	0	0
I8793	I23348	Undirected	1	8.4754	8.4754	1	0	0	0	0	0	0
I20834	I23352	Undirected	1	8.471996	8.471996	1	0	0	0	0	0	0
I16560.SG	I4088	Undirected	1	8.469999	8.469999	1	0	0	0	0	0	0
I10068	WET370.SG	Undirected	1	8.468103	8.468103	1	0	0	0	0	0	0
I18692	I23122	Undirected	1	8.466899	8.466899	1	0	0	0	0	0	0
I10133	I8799	Undirected	1	8.463401	8.463401	1	0	0	0	0	0	0
TUC007	I23120	Undirected	1	8.461201	8.461201	1	0	0	0	0	0	0
FLR003	I15622	Undirected	1	8.4611	8.4611	1	0	0	0	0	0	0
I10751	BERG157-2.SG	Undirected	1	8.4611	8.4611	1	0	0	0	0	0	0
OBN009	KOB002	Undirected	1	8.459798	8.459798	1	0	0	0	0	0	0
I7046	I7130.SG	Undirected	1	8.459502	8.459502	1	0	0	0	0	0	0
GRG043	N42_noUDG.SG	Undirected	1	8.458805	8.458805	1	0	0	0	0	0	0
I1907_enhanced	I20837	Undirected	1	8.4547	8.4547	1	0	0	0	0	0	0
I7136.SG	I21848	Undirected	1	8.4543	8.4543	1	0	0	0	0	0	0
FLR005	BERG02-2.SG	Undirected	1	8.452	8.452	1	0	0	0	0	0	0
I10131	I8795	Undirected	1	8.449999	8.449999	1	0	0	0	0	0	0
I14149	I14176	Undirected	1	8.449996	8.449996	1	0	0	0	0	0	0
I10356	I7137.SG	Undirected	1	8.448803	8.448803	1	0	0	0	0	0	0
GRG019	BERG157-7.SG	Undirected	1	8.4481	8.4481	1	0	0	0	0	0	0
GRG021	I14170	Undirected	1	8.446896	8.446896	1	0	0	0	0	0	0
I10017	POP19_noUDG.SG	Undirected	1	8.446103	8.446103	1	0	0	0	0	0	0
I4189	I20869	Undirected	1	8.444297	8.444297	1	0	0	0	0	0	0
I16542.SG	I11902	Undirected	1	8.44301	8.44301	1	0	0	0	0	0	0
I16542.SG	I20835	Undirected	1	8.442402	8.442402	1	0	0	0	0	0	0
POP13_noUDG.SG	I14163	Undirected	1	8.442104	8.442104	1	0	0	0	0	0	0
I7046	I4089.SG	Undirected	1	8.441299	8.441299	1	0	0	0	0	0	0
I7126.SG	I16550.SG	Undirected	1	8.440602	8.440602	1	0	0	0	0	0	0
GRG043	CRE20D.SG	Undirected	1	8.439702	8.439702	1	0	0	0	0	0	0
I10131	I11902	Undirected	1	8.439517	8.439517	1	0	0	0	0	0	0
I10016	I11902	Undirected	1	8.439517	8.439517	1	0	0	0	0	0	0
I23096	I14166	Undirected	1	8.438098	8.438098	1	0	0	0	0	0	0
I14153	OBN009	Undirected	1	8.437902	8.437902	1	0	0	0	0	0	0
I14163	N18_noUDG.SG	Undirected	1	8.4373	8.4373	1	0	0	0	0	0	0
I2430	I10069	Undirected	1	8.435994	8.435994	1	0	0	0	0	0	0
N27_noUDG.SG	I14165	Undirected	1	8.433299	8.433299	1	0	0	0	0	0	0
FLR004	GRG016	Undirected	1	8.433002	8.433002	1	0	0	0	0	0	0
I5110.SG	I5104.SG	Undirected	1	8.429801	8.429801	1	0	0	0	0	0	0
I10149	I17915	Undirected	1	8.427095	8.427095	1	0	0	0	0	0	0
I5108.SG	I21711	Undirected	1	8.42371	8.42371	1	0	0	0	0	0	0
I14151	I7197	Undirected	1	8.421504	8.421504	1	0	0	0	0	0	0
I10130	N19_noUDG.SG	Undirected	1	8.420396	8.420396	1	0	0	0	0	0	0
I5114.SG	I5108.SG	Undirected	1	8.42	8.42	1	0	0	0	0	0	0
I5102.SG	I10011	Undirected	1	8.419895	8.419895	1	0	0	0	0	0	0
FLR005	I15030	Undirected	1	8.419597	8.419597	1	0	0	0	0	0	0
GRG016	I10047	Undirected	1	8.418	8.418	1	0	0	0	0	0	0
I14147	I17914	Undirected	1	8.4171	8.4171	1	0	0	0	0	0	0
GRG043	I14170	Undirected	1	8.4158	8.4158	1	0	0	0	0	0	0
I14154	I5105	Undirected	1	8.414602	8.414602	1	0	0	0	0	0	0
I10008	I10065	Undirected	1	8.413196	8.413196	1	0	0	0	0	0	0
I15622	I14170	Undirected	1	8.4106	8.4106	1	0	0	0	0	0	0
I21896	I18116	Undirected	1	8.409286	8.409286	1	0	0	0	0	0	0
I10131	I20835	Undirected	1	8.409101	8.409101	1	0	0	0	0	0	0
POP06_noUDG.SG	I10072	Undirected	1	8.406895	8.406895	1	0	0	0	0	0	0
I5109.SG	I5108.SG	Undirected	1	8.406103	8.406103	1	0	0	0	0	0	0
I14163	I6677	Undirected	1	8.406103	8.406103	1	0	0	0	0	0	0
I29887	I20806	Undirected	1	8.403796	8.403796	1	0	0	0	0	0	0
I7129.SG	I15622	Undirected	1	8.401597	8.401597	1	0	0	0	0	0	0
I17914	WET370.SG	Undirected	1	8.400702	8.400702	1	0	0	0	0	0	0
I5108.SG	I14170	Undirected	1	8.399901	8.399901	1	0	0	0	0	0	0
I29888	I4088	Undirected	1	8.397803	8.397803	1	0	0	0	0	0	0
I10132	I15621	Undirected	1	8.394504	8.394504	1	0	0	0	0	0	0
I16543.SG	I2793_enhanced	Undirected	1	8.394402	8.394402	1	0	0	0	0	0	0
I2788	VERT105B	Undirected	1	8.388889	8.388889	1	0	0	0	0	0	0
FLR004	BUCH2.SG	Undirected	1	8.388698	8.388698	1	0	0	0	0	0	0
FLR005	BUCH2.SG	Undirected	1	8.388603	8.388603	1	0	0	0	0	0	0
I29887	I21896	Undirected	1	8.387399	8.387399	1	0	0	0	0	0	0
I1905_enhanced	I14174	Undirected	1	8.386588	8.386588	1	0	0	0	0	0	0
I16559.SG	I14163	Undirected	1	8.384603	8.384603	1	0	0	0	0	0	0
GRG015	I10048	Undirected	1	8.3831	8.3831	1	0	0	0	0	0	0
I10149	N26_noUDG.SG	Undirected	1	8.381699	8.381699	1	0	0	0	0	0	0
I0449	I15621	Undirected	1	8.380806	8.380806	1	0	0	0	0	0	0
I21896	I23120	Undirected	1	8.379197	8.379197	1	0	0	0	0	0	0
I29888	FLR003	Undirected	1	8.3774	8.3774	1	0	0	0	0	0	0
I8796	I14166	Undirected	1	8.377299	8.377299	1	0	0	0	0	0	0
I16543.SG	I14159	Undirected	1	8.376396	8.376396	1	0	0	0	0	0	0
I10015	N36_noUDG.SG	Undirected	1	8.372808	8.372808	1	0	0	0	0	0	0
I5108.SG	I14164	Undirected	1	8.367705	8.367705	1	0	0	0	0	0	0
I14164	N20_noUDG.SG	Undirected	1	8.366701	8.366701	1	0	0	0	0	0	0
I1905_enhanced	ROS78.SG	Undirected	1	8.366299	8.366299	1	0	0	0	0	0	0
OBN008	FLR005	Undirected	1	8.362502	8.362502	1	0	0	0	0	0	0
I5110.SG	I2783	Undirected	1	8.361	8.361	1	0	0	0	0	0	0
N27_noUDG.SG	I20869	Undirected	1	8.361	8.361	1	0	0	0	0	0	0
I14149	I10008	Undirected	1	8.357102	8.357102	1	0	0	0	0	0	0
I26741	I10303	Undirected	1	8.355105	8.355105	1	0	0	0	0	0	0
I2424	I10064	Undirected	1	8.3516	8.3516	1	0	0	0	0	0	0
I2424	I18115	Undirected	1	8.351398	8.351398	1	0	0	0	0	0	0
I10131	I23352	Undirected	1	8.348602	8.348602	1	0	0	0	0	0	0
I16530.SG	I8798	Undirected	1	8.348298	8.348298	1	0	0	0	0	0	0
I10356	I7131	Undirected	1	8.348	8.348	1	0	0	0	0	0	0
I0449	I10007	Undirected	1	8.347809	8.347809	1	0	0	0	0	0	0
POP05_noUDG.SG	I14165	Undirected	1	8.346903	8.346903	1	0	0	0	0	0	0
GRG022	I7046	Undirected	1	8.344701	8.344701	1	0	0	0	0	0	0
I10008	I2790_enhanced	Undirected	1	8.342099	8.342099	1	0	0	0	0	0	0
CRE20D.SG	I10061	Undirected	1	8.3417	8.3417	1	0	0	0	0	0	0
I10751	I14151	Undirected	1	8.341002	8.341002	1	0	0	0	0	0	0
I10007	I14157	Undirected	1	8.339596	8.339596	1	0	0	0	0	0	0
VLI004	N18_noUDG.SG	Undirected	1	8.338404	8.338404	1	0	0	0	0	0	0
I0449	I10356	Undirected	1	8.328903	8.328903	1	0	0	0	0	0	0
I18638	I10303	Undirected	1	8.3287	8.3287	1	0	0	0	0	0	0
I10054	I23349	Undirected	1	8.3286	8.3286	1	0	0	0	0	0	0
I18638	I15621	Undirected	1	8.328009	8.328009	1	0	0	0	0	0	0
I10057	I14165	Undirected	1	8.327198	8.327198	1	0	0	0	0	0	0
I14153	I4088	Undirected	1	8.325803	8.325803	1	0	0	0	0	0	0
I5077	I10008	Undirected	1	8.325502	8.325502	1	0	0	0	0	0	0
I21895	I20837	Undirected	1	8.324897	8.324897	1	0	0	0	0	0	0
I21910	I14166	Undirected	1	8.323497	8.323497	1	0	0	0	0	0	0
FLR007	I14172	Undirected	1	8.323407	8.323407	1	0	0	0	0	0	0
N36_noUDG.SG	I21711	Undirected	1	8.321607	8.321607	1	0	0	0	0	0	0
I5115.SG	I20810	Undirected	1	8.3206	8.3206	1	0	0	0	0	0	0
I10131	I23349	Undirected	1	8.319795	8.319795	1	0	0	0	0	0	0
I14174	N20_noUDG.SG	Undirected	1	8.317801	8.317801	1	0	0	0	0	0	0
Schw72-15.SG	N20_noUDG.SG	Undirected	1	8.3169	8.3169	1	0	0	0	0	0	0
I1495	I7130.SG	Undirected	1	8.314705	8.314705	1	0	0	0	0	0	0
POP08_noUDG.SG	I23119	Undirected	1	8.313203	8.313203	1	0	0	0	0	0	0
GRG003	FLR005	Undirected	1	8.312601	8.312601	1	0	0	0	0	0	0
I20835	I23348	Undirected	1	8.3121	8.3121	1	0	0	0	0	0	0
I14161	BRZ002	Undirected	1	8.311701	8.311701	1	0	0	0	0	0	0
CRE20D.SG	I14171	Undirected	1	8.307001	8.307001	1	0	0	0	0	0	0
I0447_enhanced	I21849	Undirected	1	8.305705	8.305705	1	0	0	0	0	0	0
I7126.SG	I23352	Undirected	1	8.304602	8.304602	1	0	0	0	0	0	0
I10016	I8796	Undirected	1	8.301902	8.301902	1	0	0	0	0	0	0
I10131	I8796	Undirected	1	8.301902	8.301902	1	0	0	0	0	0	0
BUCH2.SG	I8798	Undirected	1	8.299799	8.299799	1	0	0	0	0	0	0
I0447_enhanced	I10065	Undirected	1	8.299398	8.299398	1	0	0	0	0	0	0
I5114.SG	I21910	Undirected	1	8.296603	8.296603	1	0	0	0	0	0	0
ROS45.SG	I10303	Undirected	1	8.294702	8.294702	1	0	0	0	0	0	0
I10006	I14157	Undirected	1	8.289802	8.289802	1	0	0	0	0	0	0
I10056	I7049	Undirected	1	8.289289	8.289289	1	0	0	0	0	0	0
I10049	I15617	Undirected	1	8.287406	8.287406	1	0	0	0	0	0	0
N25_noUDG.SG	VERT015	Undirected	1	8.287199	8.287199	1	0	0	0	0	0	0
I4088	I18115	Undirected	1	8.286703	8.286703	1	0	0	0	0	0	0
POP08_noUDG.SG	I20832	Undirected	1	8.2827	8.2827	1	0	0	0	0	0	0
I7049	I23120	Undirected	1	8.282301	8.282301	1	0	0	0	0	0	0
POP33_noUDG.SG	I23118	Undirected	1	8.281994	8.281994	1	0	0	0	0	0	0
I10131	I4088	Undirected	1	8.275795	8.275795	1	0	0	0	0	0	0
GRG028	I10065	Undirected	1	8.273697	8.273697	1	0	0	0	0	0	0
GRG027	I10133	Undirected	1	8.273	8.273	1	0	0	0	0	0	0
FLR003	I14170	Undirected	1	8.270001	8.270001	1	0	0	0	0	0	0
I10007	I10053	Undirected	1	8.269393	8.269393	1	0	0	0	0	0	0
I10133	VERT030	Undirected	1	8.268	8.268	1	0	0	0	0	0	0
I4088	I23120	Undirected	1	8.2654	8.2654	1	0	0	0	0	0	0
I14159	I23349	Undirected	1	8.26391	8.26391	1	0	0	0	0	0	0
I1905_enhanced	I4189	Undirected	1	8.263695	8.263695	1	0	0	0	0	0	0
I10009	I18115	Undirected	1	8.262999	8.262999	1	0	0	0	0	0	0
OBN010	GRG025	Undirected	1	8.262902	8.262902	1	0	0	0	0	0	0
POP08_noUDG.SG	I23121	Undirected	1	8.2627	8.2627	1	0	0	0	0	0	0
I16559.SG	VERT015	Undirected	1	8.261001	8.261001	1	0	0	0	0	0	0
I14154	I2783	Undirected	1	8.260596	8.260596	1	0	0	0	0	0	0
I5110.SG	I21849	Undirected	1	8.259499	8.259499	1	0	0	0	0	0	0
I29888	I15620	Undirected	1	8.259401	8.259401	1	0	0	0	0	0	0
I10017	I14161	Undirected	1	8.257401	8.257401	1	0	0	0	0	0	0
FLR007	I14168	Undirected	1	8.257398	8.257398	1	0	0	0	0	0	0
I7128.SG	I14163	Undirected	1	8.257398	8.257398	1	0	0	0	0	0	0
I10065	I23349	Undirected	1	8.255099	8.255099	1	0	0	0	0	0	0
I5077	I2430	Undirected	1	8.251894	8.251894	1	0	0	0	0	0	0
I29887	BERG157-7.SG	Undirected	1	8.251202	8.251202	1	0	0	0	0	0	0
GRG021	BUCH2.SG	Undirected	1	8.249798	8.249798	1	0	0	0	0	0	0
GRG022	POP33_noUDG.SG	Undirected	1	8.249021	8.249021	1	0	0	0	0	0	0
I10061	BERG02-2.SG	Undirected	1	8.246195	8.246195	1	0	0	0	0	0	0
I8799	I15621	Undirected	1	8.244401	8.244401	1	0	0	0	0	0	0
I10016	I22561	Undirected	1	8.244199	8.244199	1	0	0	0	0	0	0
I10048	I15620	Undirected	1	8.242893	8.242893	1	0	0	0	0	0	0
I10016	I18116	Undirected	1	8.2412	8.2412	1	0	0	0	0	0	0
I10149	I23122	Undirected	1	8.240891	8.240891	1	0	0	0	0	0	0
I10053	I14159	Undirected	1	8.240396	8.240396	1	0	0	0	0	0	0
CRE20D.SG	I7137.SG	Undirected	1	8.239901	8.239901	1	0	0	0	0	0	0
OBN008	GRG022	Undirected	1	8.239499	8.239499	1	0	0	0	0	0	0
I29887	I18638	Undirected	1	8.237898	8.237898	1	0	0	0	0	0	0
POP02_noUDG.SG	I14162	Undirected	1	8.234298	8.234298	1	0	0	0	0	0	0
I16550.SG	I7049	Undirected	1	8.232498	8.232498	1	0	0	0	0	0	0
I10132	BERG02-2.SG	Undirected	1	8.231699	8.231699	1	0	0	0	0	0	0
GRG021	KOB002	Undirected	1	8.230793	8.230793	1	0	0	0	0	0	0
I20834	I4089.SG	Undirected	1	8.230102	8.230102	1	0	0	0	0	0	0
I4893	I10010	Undirected	1	8.229902	8.229902	1	0	0	0	0	0	0
I10149	BERG157-7.SG	Undirected	1	8.229601	8.229601	1	0	0	0	0	0	0
I2783	I21713	Undirected	1	8.2286	8.2286	1	0	0	0	0	0	0
ROS45.SG	GRG008	Undirected	1	8.228403	8.228403	1	0	0	0	0	0	0
FLR004	I10061	Undirected	1	8.2266	8.2266	1	0	0	0	0	0	0
I7126.SG	I20835	Undirected	1	8.226109	8.226109	1	0	0	0	0	0	0
kol6_noUDG.SG	I10011	Undirected	1	8.220494	8.220494	1	0	0	0	0	0	0
I16560.SG	GRG025	Undirected	1	8.217299	8.217299	1	0	0	0	0	0	0
GRG027	KOB002	Undirected	1	8.216304	8.216304	1	0	0	0	0	0	0
I16559.SG	N25_noUDG.SG	Undirected	1	8.214402	8.214402	1	0	0	0	0	0	0
POP07_noUDG.SG	I8795	Undirected	1	8.214402	8.214402	1	0	0	0	0	0	0
I7126.SG	I8798	Undirected	1	8.213001	8.213001	1	0	0	0	0	0	0
I10017	I20834	Undirected	1	8.212799	8.212799	1	0	0	0	0	0	0
I0449	I18694	Undirected	1	8.206999	8.206999	1	0	0	0	0	0	0
I5114.SG	I29887	Undirected	1	8.206695	8.206695	1	0	0	0	0	0	0
I16530.SG	I20834	Undirected	1	8.204001	8.204001	1	0	0	0	0	0	0
I29888	I7129.SG	Undirected	1	8.203304	8.203304	1	0	0	0	0	0	0
I1495	I7046	Undirected	1	8.203	8.203	1	0	0	0	0	0	0
GRG043	N26_noUDG.SG	Undirected	1	8.202493	8.202493	1	0	0	0	0	0	0
OBN009	HOL001	Undirected	1	8.2003	8.2003	1	0	0	0	0	0	0
POP06_noUDG.SG	I8796	Undirected	1	8.199704	8.199704	1	0	0	0	0	0	0
I5107.SG	I23118	Undirected	1	8.1986	8.1986	1	0	0	0	0	0	0
I7136.SG	I7127	Undirected	1	8.197498	8.197498	1	0	0	0	0	0	0
I8797	I20806	Undirected	1	8.194101	8.194101	1	0	0	0	0	0	0
I5114.SG	I23349	Undirected	1	8.192301	8.192301	1	0	0	0	0	0	0
I7197	I5102.SG	Undirected	1	8.1916	8.1916	1	0	0	0	0	0	0
I7126.SG	I10009	Undirected	1	8.190301	8.190301	1	0	0	0	0	0	0
I4088	I8793	Undirected	1	8.188903	8.188903	1	0	0	0	0	0	0
I4088	I8794	Undirected	1	8.188903	8.188903	1	0	0	0	0	0	0
I10056	I23121	Undirected	1	8.185405	8.185405	1	0	0	0	0	0	0
OBN010	BERG02-2.SG	Undirected	1	8.1836	8.1836	1	0	0	0	0	0	0
I10751	I14171	Undirected	1	8.183104	8.183104	1	0	0	0	0	0	0
I2430	I7130.SG	Undirected	1	8.181697	8.181697	1	0	0	0	0	0	0
I10751	N25_noUDG.SG	Undirected	1	8.181596	8.181596	1	0	0	0	0	0	0
ROS78.SG	I10010	Undirected	1	8.181596	8.181596	1	0	0	0	0	0	0
I10007	I7137.SG	Undirected	1	8.179399	8.179399	1	0	0	0	0	0	0
I7046	I7134.SG	Undirected	1	8.1779	8.1779	1	0	0	0	0	0	0
GRG016	I15622	Undirected	1	8.1774	8.1774	1	0	0	0	0	0	0
I10014	I15616	Undirected	1	8.176196	8.176196	1	0	0	0	0	0	0
GRG025	I10056	Undirected	1	8.175397	8.175397	1	0	0	0	0	0	0
I17914	I14172	Undirected	1	8.170396	8.170396	1	0	0	0	0	0	0
GRG025	I14168	Undirected	1	8.169502	8.169502	1	0	0	0	0	0	0
I14151	I18114	Undirected	1	8.168101	8.168101	1	0	0	0	0	0	0
I7126.SG	I7136.SG	Undirected	1	8.167994	8.167994	1	0	0	0	0	0	0
FLR007	I10068	Undirected	1	8.1677	8.1677	1	0	0	0	0	0	0
I5107.SG	I20838	Undirected	1	8.166695	8.166695	1	0	0	0	0	0	0
POP05_noUDG.SG	I14158	Undirected	1	8.165503	8.165503	1	0	0	0	0	0	0
I10010	I15616	Undirected	1	8.165497	8.165497	1	0	0	0	0	0	0
I14149	I21711	Undirected	1	8.165109	8.165109	1	0	0	0	0	0	0
GRG016	I7135	Undirected	1	8.165002	8.165002	1	0	0	0	0	0	0
GRG028	I14175	Undirected	1	8.163297	8.163297	1	0	0	0	0	0	0
I10130	I8799	Undirected	1	8.162796	8.162796	1	0	0	0	0	0	0
I4088	I15617	Undirected	1	8.162001	8.162001	1	0	0	0	0	0	0
I18694	I23119	Undirected	1	8.161101	8.161101	1	0	0	0	0	0	0
I5104.SG	I7127	Undirected	1	8.160299	8.160299	1	0	0	0	0	0	0
I16530.SG	I18114	Undirected	1	8.160001	8.160001	1	0	0	0	0	0	0
GRG027	BUCH2.SG	Undirected	1	8.159298	8.159298	1	0	0	0	0	0	0
I0447_enhanced	I10011	Undirected	1	8.158904	8.158904	1	0	0	0	0	0	0
I10751	POP07_noUDG.SG	Undirected	1	8.157897	8.157897	1	0	0	0	0	0	0
GRG025	CRE20D.SG	Undirected	1	8.1563	8.1563	1	0	0	0	0	0	0
I14154	POP02_noUDG.SG	Undirected	1	8.154401	8.154401	1	0	0	0	0	0	0
I14151	I7135	Undirected	1	8.154392	8.154392	1	0	0	0	0	0	0
I1495	I20834	Undirected	1	8.153901	8.153901	1	0	0	0	0	0	0
I5105	I10012	Undirected	1	8.153403	8.153403	1	0	0	0	0	0	0
GRG008	BERG157-7.SG	Undirected	1	8.153	8.153	1	0	0	0	0	0	0
I7128.SG	N19_noUDG.SG	Undirected	1	8.151698	8.151698	1	0	0	0	0	0	0
I21849	VERT015	Undirected	1	8.151495	8.151495	1	0	0	0	0	0	0
I5105	I10009	Undirected	1	8.150303	8.150303	1	0	0	0	0	0	0
I14156	I10065	Undirected	1	8.150196	8.150196	1	0	0	0	0	0	0
I4088	I8795	Undirected	1	8.148706	8.148706	1	0	0	0	0	0	0
I10294	I23122	Undirected	1	8.145499	8.145499	1	0	0	0	0	0	0
I7131	N18_noUDG.SG	Undirected	1	8.145201	8.145201	1	0	0	0	0	0	0
I10014	I10049	Undirected	1	8.143097	8.143097	1	0	0	0	0	0	0
N26_noUDG.SG	I10303	Undirected	1	8.142602	8.142602	1	0	0	0	0	0	0
I5077	I10012	Undirected	1	8.142298	8.142298	1	0	0	0	0	0	0
I5115.SG	I14152	Undirected	1	8.140999	8.140999	1	0	0	0	0	0	0
OBN009	I10053	Undirected	1	8.137906	8.137906	1	0	0	0	0	0	0
I10271	I22561	Undirected	1	8.1348	8.1348	1	0	0	0	0	0	0
I7051	I23123	Undirected	1	8.132094	8.132094	1	0	0	0	0	0	0
I10046	I14163	Undirected	1	8.130401	8.130401	1	0	0	0	0	0	0
I10132	I22561	Undirected	1	8.127102	8.127102	1	0	0	0	0	0	0
N25_noUDG.SG	N28_noUDG.SG	Undirected	1	8.1247	8.1247	1	0	0	0	0	0	0
GRG015	KOB002	Undirected	1	8.120894	8.120894	1	0	0	0	0	0	0
POP05_noUDG.SG	I21711	Undirected	1	8.1195	8.1195	1	0	0	0	0	0	0
I16560.SG	I10007	Undirected	1	8.118796	8.118796	1	0	0	0	0	0	0
I10065	I21823	Undirected	1	8.118397	8.118397	1	0	0	0	0	0	0
I18694	I15617	Undirected	1	8.118105	8.118105	1	0	0	0	0	0	0
I5114.SG	I8797	Undirected	1	8.116597	8.116597	1	0	0	0	0	0	0
kol6_noUDG.SG	I1495	Undirected	1	8.114398	8.114398	1	0	0	0	0	0	0
I10129	I8796	Undirected	1	8.114195	8.114195	1	0	0	0	0	0	0
I10062	I14165	Undirected	1	8.112898	8.112898	1	0	0	0	0	0	0
N36_noUDG.SG	I15621	Undirected	1	8.112192	8.112192	1	0	0	0	0	0	0
I8799	I20837	Undirected	1	8.109498	8.109498	1	0	0	0	0	0	0
I5115.SG	I23096	Undirected	1	8.109391	8.109391	1	0	0	0	0	0	0
OBN008	GRG003	Undirected	1	8.107901	8.107901	1	0	0	0	0	0	0
I10133	I23351	Undirected	1	8.107805	8.107805	1	0	0	0	0	0	0
POP04_noUDG.SG	I20810	Undirected	1	8.107096	8.107096	1	0	0	0	0	0	0
GRG025	FLR007	Undirected	1	8.106506	8.106506	1	0	0	0	0	0	0
I0447_enhanced	I10149	Undirected	1	8.105099	8.105099	1	0	0	0	0	0	0
GRG025	I5102.SG	Undirected	1	8.1034	8.1034	1	0	0	0	0	0	0
I16560.SG	I17914	Undirected	1	8.102697	8.102697	1	0	0	0	0	0	0
I26741	GRG043	Undirected	1	8.100003	8.100003	1	0	0	0	0	0	0
BUCH2.SG	I14176	Undirected	1	8.099401	8.099401	1	0	0	0	0	0	0
[truncated: 772 more rows]

## Sheet: Sup. Fig. 3
Supplementary Figure 3 (qpAdm boxplot):
Pop	Component	Q1	Median	Q3	IQR	Lower Whisker	Upper Whisker	Outliers
Albertfalva_Ludanice	ANF	88.1	89.35	90.2	2.1000000000000085	86.0	91.10000000000001	[]
Albertfalva_Ludanice	EHG	2.375	2.6	2.975	0.6000000000000001	2.0	3.8	[]
Albertfalva_Ludanice	WHG	6.824999999999999	8.299999999999999	9.774999999999999	2.9499999999999993	5.1	11.5	[]
Aszód_LN	ANF	88.05	89.0	92.5	4.450000000000003	82.8	93.2	[100.0, 100.0]
Aszód_LN	EHG	0.0	0.0	1.6	1.6	0.0	3.5999999999999996	[4.1000000000000005]
Aszód_LN	WHG	5.7	10.2	11.9	6.2	0.0	15.0	[]
Basatanya_Bodrogkeresztúr	ANF	86.5	86.7	87.7	1.2000000000000028	86.5	87.8	[83.2, 84.2, 93.60000000000001, 90.4]
Basatanya_Bodrogkeresztúr	EHG	3.675	4.15	6.325	2.6500000000000004	0.0	7.9	[]
Basatanya_Bodrogkeresztúr	WHG	6.775	8.55	9.700000000000001	2.9250000000000007	2.7	12.6	[]
Basatanya_Tiszapolgár	ANF	86.32499999999999	87.69999999999999	88.25	1.9250000000000114	84.3	90.10000000000001	[82.6, 82.5]
Basatanya_Tiszapolgár	EHG	0.0	0.45	2.7	2.7	0.0	5.4	[]
Basatanya_Tiszapolgár	WHG	10.175	11.600000000000001	12.525	2.3499999999999996	6.800000000000001	13.4	[17.5]
Csoszhalom_LN	ANF	87.25	89.3	90.3	3.049999999999997	83.8	94.6	[82.39999999999999]
Csoszhalom_LN	EHG	0.0	0.0	1.8	1.8	0.0	4.3	[6.9, 5.0, 4.9]
Csoszhalom_LN	WHG	9.05	10.0	11.350000000000001	2.3000000000000007	5.800000000000001	13.8	[5.2]
Iváncsa_Ludanice	ANF	88.3	88.3	88.3	0.0	88.3	88.3	[]
Iváncsa_Ludanice	EHG	0.0	0.0	0.0	0.0	0.0	0.0	[]
Iváncsa_Ludanice	WHG	11.700000000000001	11.700000000000001	11.700000000000001	0.0	11.700000000000001	11.700000000000001	[]
Polgár-Nagykasziba_Tiszapolgár	ANF	88.875	89.35	89.825	0.9500000000000028	88.4	90.3	[]
Polgár-Nagykasziba_Tiszapolgár	EHG	1.275	2.55	3.8249999999999997	2.55	0.0	5.1	[]
Polgár-Nagykasziba_Tiszapolgár	WHG	7.300000000000001	8.100000000000001	8.9	1.5999999999999996	6.5	9.700000000000001	[]
Rákóczifalva-Bagi föld_Tiszapolgár	ANF	90.3	90.3	90.3	0.0	90.3	90.3	[]
Rákóczifalva-Bagi föld_Tiszapolgár	EHG	4.5	4.5	4.5	0.0	4.5	4.5	[]
Rákóczifalva-Bagi föld_Tiszapolgár	WHG	5.2	5.2	5.2	0.0	5.2	5.2	[]
Urziceni_Bodrogkeresztúr	ANF	85.4	89.5	91.2	5.799999999999997	80.60000000000001	96.89999999999999	[74.7]
Urziceni_Bodrogkeresztúr	EHG	1.7	4.3999999999999995	6.9	5.2	0.0	13.900000000000002	[16.400000000000002]
Urziceni_Bodrogkeresztúr	WHG	4.6	6.1	7.95	3.3500000000000005	0.0	12.7	[18.7]
Urziceni_Bodrogkeresztúr + Salcuta	ANF	85.4	88.6	90.5	5.099999999999994	83.0	93.4	[99.8]
Urziceni_Bodrogkeresztúr + Salcuta	EHG	3.5	5.75	7.55	4.05	0.0	9.700000000000001	[]
Urziceni_Bodrogkeresztúr + Salcuta	WHG	0.7749999999999999	7.7	9.525	8.75	0.0	12.6	[]
Urziceni_MN	ANF	82.30000000000001	83.5	84.7	2.3999999999999915	81.10000000000001	85.9	[]
Urziceni_MN	EHG	1.8	2.1	2.4000000000000004	0.6000000000000003	1.5	2.7	[]
Urziceni_MN	WHG	13.575	14.45	15.325	1.75	12.7	16.2	[]
Outliers:
Pop	ID	Component	Value
Aszód_LN	I16524	ANF	100.0
Aszód_LN	I16535	ANF	100.0
Aszód_LN	I14148	EHG	4.1000000000000005
Basatanya_Bodrogkeresztúr	I21910	ANF	83.2
Basatanya_Bodrogkeresztúr	I8793	ANF	84.2
Basatanya_Bodrogkeresztúr	I8796	ANF	93.60000000000001
Basatanya_Bodrogkeresztúr	I8797	ANF	90.4
Basatanya_Tiszapolgár	I10010	ANF	82.6
Basatanya_Tiszapolgár	I5101	ANF	82.5
Basatanya_Tiszapolgár	I5101	WHG	17.5
Csoszhalom_LN	I18692	ANF	82.39999999999999
Csoszhalom_LN	I16550	EHG	6.9
Csoszhalom_LN	I18692	EHG	5.0
Csoszhalom_LN	I5109	EHG	4.9
Csoszhalom_LN	I10015	WHG	5.2
Urziceni_Bodrogkeresztúr	I14158	ANF	74.7
Urziceni_Bodrogkeresztúr	I23123	EHG	16.400000000000002
Urziceni_Bodrogkeresztúr	I14158	WHG	18.7
Urziceni_Bodrogkeresztúr + Salcuta	I20832	ANF	99.8

## Sheet: Sup. Fig. 12.
Supplementary Figure 12.
Site	Sex							Age group
	male	female	child	symbolic grave	not determined	not determined	not determined, child	not determined, female	0-2	2-6	6-10	10-14	14-20	14-20 y, male	14-20 y, female	20-35 y, male	20-35 y, female	20-50 y, not det.	20-50 y, male	20-50 y, female	35-50 y, male	35-50 y, female	35-50 y, not det.	50-x y, male	50-x y, female	adult male
Aszód-Papi földek	40	62	76	0	46	0	0	1	9	26	21	14	5	0	1	10	12	0	4	1	18	28	0	8	20	0
Polgár-Csőszhalom	33	47	28	0	0	0	0	0	8	7	8	3	2	1	2	10	6	0	1	1	9	14	0	11	24	1
Tiszapolgár-Basatanya	65	54	30	2	0	0	1	1	6	10	8	5	0	13	2	17	19	0	1	0	17	25	0	17	7	0
Urziceni-Vama	29	45	22	0	8	3	0	2	0	7	4	2	9	1	3	14	20	3	7	12	7	8	1	0	0	0
